# Supplementary material for: High-Throughput Characterization of Blood Serum Proteomics of IBD Patients with Respect to Aging and Genetic Factors
Source: PLoS Genet. 2017 Jan 27;13(1):e1006565. doi: 10.1371/journal.pgen.1006565 (PMC5271178; doi:10.1371/journal.pgen.1006565)
Supplement: S1 Table — (XLSX) [file pgen.1006565.s009.xlsx]

## Sheet: TableS1_cohorts_summaries
Table S1. Study cohorts descriptive summaries
Cohort	N	Age*	Sex (males/females)	CDAI*,1	CRP*,2	FCALP*,3	FLACT*,4
Crohn’s Disease	84	38.0 [18.0-64.0]	27/57	313.0 [209.0-475.0]	12.4 [0.4-114.0]	662.0 [14.0-17281.0]	92.2 [0.2-1490.0]
Ulcerative Colitis	88	42.0 [18.0-77.0]	44/44	-	4.9 [0.1-35.7]	916.0 [14.0-9029.0]	308.3 [0.2-2924.3]
Normals	15	51.0 [39.0-62.0]	5/10	-	-	-	-
*) Reporting: median [min-max]
1) Crohn's Disease Activity Index
2) C reactive protein
3) Fecal calprotectin
4) Fecal lactoferrin
