# Supplementary material for: High-Throughput Characterization of Blood Serum Proteomics of IBD Patients with Respect to Aging and Genetic Factors
Source: PLoS Genet. 2017 Jan 27;13(1):e1006565. doi: 10.1371/journal.pgen.1006565 (PMC5271178; doi:10.1371/journal.pgen.1006565)
Supplement: S2 Table — (XLSX) [file pgen.1006565.s010.xlsx]

## Sheet: TableS2_Aging_signature
Proteomics aging signature
probeID	Target	UniProt	EntrezGeneID	EntrezGeneSymbol	cohort*	log2FC in protein level per 10yy increase in age	std. error	t-value	pvalue	permutation-based FDR2
SL000428	FSH	P01215 P01225	1081 2488	CGA FSHB	Crohn's Disease	0.551291	0.0900969	6.11886	9.42458e-10	0
SL000428	FSH	P01215 P01225	1081 2488	CGA FSHB	Ulcerative Colitis	0.461214	0.0815882	5.65295	2.11552e-07	0
SL000254	Albumin	P02768	213	ALB	Ulcerative Colitis	0.107809	0.0194299	5.54858	3.27869e-07	0
SL000497	Laminin	P25391 P07942 P11047	284217 3912 3915	LAMA1 LAMB1 LAMC1	Crohn's Disease	0.154415	0.0307243	5.02581	5.01322e-07	0.001
SL005218	Siglec-7	Q9Y286	27036	SIGLEC7	Ulcerative Colitis	0.108224	0.0210382	5.14419	1.73256e-06	0.001
SL000254	Albumin	P02768	213	ALB	Crohn's Disease	0.119953	0.0256239	4.68128	2.85087e-06	0.00233333
SL011809	XTP3A	Q9H773	79077	DCTPP1	Crohn's Disease	0.0829337	0.0180884	4.58491	4.54185e-06	0.00325
SL001766	HCG	P01215 P01233	1081 1082	CGA CGB	Ulcerative Colitis	0.440215	0.0941148	4.67743	1.09929e-05	0.00225
SL000537	PDGF-BB	P01127	5155	PDGFB	Crohn's Disease	-0.212387	0.0485195	-4.37735	1.20133e-05	0.006
SL006694	CNDP1	Q96KN2	84735	CNDP1	Crohn's Disease	0.155739	0.0357188	4.36013	1.29985e-05	0.00516667
SL005488	SPARCL1	Q14515	8404	SPARCL1	Crohn's Disease	0.154213	0.036588	4.21485	2.49939e-05	0.00742857
SL004668	Apo E3	P02649	348	APOE	Crohn's Disease	0.200812	0.047701	4.20981	2.55581e-05	0.00675
SL000276	Apo E	P02649	348	APOE	Crohn's Disease	0.250553	0.060161	4.16471	3.11748e-05	0.00677778
SL008623	CNTN2	Q02246	6900	CNTN2	Crohn's Disease	0.12479	0.0307689	4.05573	4.99774e-05	0.0095
SL004708	CTAP-III	P02775	5473	PPBP	Ulcerative Colitis	-0.060594	0.0142248	-4.25975	5.31327e-05	0.0114
SL000525	MMP-7	P09237	4316	MMP7	Ulcerative Colitis	0.094586	0.0222047	4.25973	5.31363e-05	0.0095
SL004669	Apo E4	P02649	348	APOE	Crohn's Disease	0.176168	0.0441757	3.98789	6.66636e-05	0.011
SL003303	CCL28	Q9NRJ3	56477	CCL28	Crohn's Disease	-0.256316	0.0642824	-3.98734	6.68185e-05	0.0101667
SL000462	IGFBP-1	P08833	3484	IGFBP1	Crohn's Disease	-0.316695	0.0794692	-3.98512	6.74449e-05	0.00953846
SL011533	SGTA	O43765	6449	SGTA	Ulcerative Colitis	-0.132955	0.0321318	-4.13781	8.28811e-05	0.0111429
SL000247	6-Phosphogluconate dehydrogenase	P52209	5226	PGD	Ulcerative Colitis	-0.341014	0.0841694	-4.05152	0.000113019	0.01425
SL000024	TF	P13726	2152	F3	Ulcerative Colitis	0.155617	0.0387563	4.01526	0.000128606	0.0144444
SL001902	BCAM	P50895	4059	BCAM	Ulcerative Colitis	0.11641	0.0290809	4.00297	0.00013434	0.0132
SL000020	Apo B	P04114	338	APOB	Ulcerative Colitis	0.22276	0.0556967	3.99952	0.000135996	0.0123636
SL004668	Apo E3	P02649	348	APOE	Ulcerative Colitis	0.154508	0.0389644	3.96537	0.000153452	0.0131667
SL008178	DERM	Q07507	1805	DPT	Ulcerative Colitis	0.143646	0.036395	3.94685	0.0001638	0.0129231
SL010612	Dkk-4	Q9UBT3	27121	DKK4	Crohn's Disease	-0.0826787	0.0221927	-3.7255	0.000194929	0.0235714
SL006544	BGH3	Q15582	7045	TGFBI	Ulcerative Colitis	0.128342	0.0330354	3.88498	0.000203427	0.0145714
SL004858	GFRa-1	P56159	2674	GFRA1	Ulcerative Colitis	0.0767689	0.019875	3.86259	0.00021991	0.0148
SL009400	CRDL1	Q9BU40	91851	CHRDL1	Ulcerative Colitis	0.0575511	0.015049	3.82424	0.00025115	0.0158125
SL000506	Luteinizing hormone	P01215 P01229	1081 3972	CGA LHB	Crohn's Disease	0.274262	0.0751004	3.65194	0.000260272	0.0274
SL004469	amyloid precursor protein	P05067	351	APP	Crohn's Disease	-0.112072	0.0307391	-3.64592	0.000266439	0.0261875
SL004708	CTAP-III	P02775	5473	PPBP	Crohn's Disease	-0.0622282	0.017074	-3.64462	0.000267785	0.0247059
SL003658	Aflatoxin B1 aldehyde reductase	O43488	8574	AKR7A2	Ulcerative Colitis	-0.146287	0.0385344	-3.79626	0.000276557	0.0167059
SL005034	RAN	P62826	5901	RAN	Ulcerative Colitis	-0.218466	0.0576336	-3.7906	0.000281996	0.0160556
SL004858	GFRa-1	P56159	2674	GFRA1	Crohn's Disease	0.104766	0.0290807	3.60261	0.00031504	0.027
SL005764	sCD163	Q86VB7	9332	CD163	Ulcerative Colitis	0.162624	0.0434228	3.74512	0.000329478	0.0178947
SL010501	MP2K2	P36507	5605	MAP2K2	Ulcerative Colitis	0.0857395	0.0229173	3.74126	0.000333843	0.0171
SL005218	Siglec-7	Q9Y286	27036	SIGLEC7	Crohn's Disease	0.0833094	0.023275	3.57935	0.000344454	0.0277895
SL000535	PDGF-AA	P04085	5154	PDGFA	Crohn's Disease	-0.104919	0.0294762	-3.55945	0.000371627	0.0278
SL014048	CONA1	Q86Y22	91522	COL23A1	Normals	0.211919	0.0409852	5.17062	0.000418731	0.586
SL005115	Spondin-1	Q9HCB6	10418	SPON1	Ulcerative Colitis	0.119019	0.0324898	3.66327	0.000434723	0.0216667
SL003323	PARC	P55774	6362	CCL18	Ulcerative Colitis	0.171724	0.0470336	3.65109	0.000452893	0.0216818
SL000053	tPA	P00750	5327	PLAT	Ulcerative Colitis	0.0809473	0.0222029	3.64579	0.00046102	0.0210435
SL010516	SRCN1	P12931	6714	SRC	Ulcerative Colitis	-0.25609	0.0704502	-3.63505	0.000477913	0.0211667
SL010492	CAMK2B	Q13554	816	CAMK2B	Ulcerative Colitis	-0.127292	0.0351101	-3.62552	0.000493389	0.02152
SL000546	PRL	P01236	5617	PRL	Crohn's Disease	-0.0704444	0.0202223	-3.4835	0.000494909	0.0352381
SL000668	CD36 ANTIGEN	P16671	948	CD36	Ulcerative Colitis	0.16604	0.0461041	3.6014	0.000534726	0.0225
SL008309	RTN4	Q9NQC3	57142	RTN4	Crohn's Disease	-0.10435	0.0304286	-3.42935	0.000605033	0.0412273
SL003302	MPIF-1	P55773	6368	CCL23	Crohn's Disease	-0.128358	0.0374412	-3.42826	0.000607459	0.0396087
SL008380	CATZ	Q9UBR2	1522	CTSZ	Ulcerative Colitis	0.101208	0.0285689	3.54258	0.000649743	0.0260741
SL004160	TrkB	Q16620	4915	NTRK2	Crohn's Disease	0.131929	0.038771	3.40277	0.000667057	0.0409583
SL010454	Contactin-4	Q8IWV2	152330	CNTN4	Ulcerative Colitis	0.045422	0.0128679	3.52987	0.000677487	0.0261429
SL002823	sL-Selectin	P14151	6402	SELL	Crohn's Disease	-0.072875	0.0214751	-3.39347	0.000690131	0.04052
SL008728	NRX3B	Q9HDB5	9369	NRXN3	Ulcerative Colitis	0.0727231	0.0206754	3.51737	0.000705874	0.0263793
SL004669	Apo E4	P02649	348	APOE	Ulcerative Colitis	0.129796	0.0370793	3.50049	0.000745998	0.0271667
SL003191	NAP-2	P02775	5473	PPBP	Ulcerative Colitis	-0.0910611	0.0260333	-3.49786	0.000752433	0.0265484
SL006448	HRG	P04196	3273	HRG	Crohn's Disease	0.121177	0.0363164	3.3367	0.000847796	0.0466923
SL006917	LYN	P07948	4067	LYN	Ulcerative Colitis	-0.177807	0.0514919	-3.45311	0.000870447	0.0295937
SL000467	IgG	P01857	3500 3501 3502 3503 50802 3535	IGHG1 IGHG2 IGHG3 IGHG4 IGK@ IGL@	Crohn's Disease	-0.117039	0.0352769	-3.31774	0.000907494	0.0483333
SL000640	Nidogen	P14543	4811	NID1	Crohn's Disease	-0.0959214	0.0289469	-3.3137	0.000920708	0.0471071
SL005102	SHBG	P04278	6462	SHBG	Crohn's Disease	-0.219335	0.0666584	-3.29043	0.00100033	0.0486552
SL003191	NAP-2	P02775	5473	PPBP	Crohn's Disease	-0.0917952	0.0279072	-3.28931	0.00100435	0.0472333
SL005392	Arylsulfatase A	P15289	410	ARSA	Ulcerative Colitis	-0.0587761	0.0172804	-3.40132	0.00102879	0.0336667
SL004155	PDGF Rb	P09619	5159	PDGFRB	Ulcerative Colitis	0.160846	0.0474225	3.39177	0.00106079	0.0335588
SL005233	XEDAR	Q9HAV5	60401	EDA2R	Ulcerative Colitis	0.0616375	0.0182025	3.38621	0.00107988	0.0332857
SL000055	Cadherin E	P12830	999	CDH1	Ulcerative Colitis	0.0757409	0.0223847	3.3836	0.00108893	0.0325556
SL000276	Apo E	P02649	348	APOE	Ulcerative Colitis	0.166034	0.0492197	3.37333	0.0011253	0.0331622
SL011809	XTP3A	Q9H773	79077	DCTPP1	Ulcerative Colitis	0.0527099	0.0157339	3.35009	0.00121182	0.0344211
SL000408	Epo	P01588	2056	EPO	Ulcerative Colitis	-0.107021	0.0319761	-3.34691	0.00122414	0.0337949
SL001774	FABP	P05413	2170	FABP3	Ulcerative Colitis	0.105941	0.031666	3.34557	0.00122937	0.03315
SL004469	amyloid precursor protein	P05067	351	APP	Ulcerative Colitis	-0.0892933	0.0267462	-3.33854	0.00125711	0.0331463
SL003166	ALCAM	Q13740	214	ALCAM	Ulcerative Colitis	0.0955658	0.0286565	3.33487	0.00127184	0.0328333
SL002650	M2-PK	P14618	5315	PKM2	Ulcerative Colitis	-0.181486	0.0545185	-3.3289	0.00129616	0.0325581
SL008822	EMR2	Q9UHX3	30817	EMR2	Ulcerative Colitis	0.0918637	0.0278608	3.29724	0.00143244	0.03525
SL009324	FSTL3	O95633	10272	FSTL3	Ulcerative Colitis	0.0992854	0.0301609	3.29185	0.00145693	0.0351556
SL004009	RAC1	P63000	5879	RAC1	Ulcerative Colitis	-0.164873	0.050385	-3.27227	0.00154932	0.0365435
SL007804	BGN	P21810	633	BGN	Ulcerative Colitis	0.0878959	0.0268712	3.271	0.00155548	0.0358936
SL010375	ASAH2	Q9NR71	56624	ASAH2	Ulcerative Colitis	0.142066	0.0436663	3.25344	0.00164328	0.037125
SL008773	CD109	Q6YHK3	135228	CD109	Ulcerative Colitis	0.109054	0.0337585	3.23042	0.00176544	0.0392245
SL001995	Angiopoietin-1	Q15389	284	ANGPT1	Crohn's Disease	-0.0989748	0.0316542	-3.12675	0.0017675	0.0777742
SL000415	Factor H	P08603	3075	CFH	Ulcerative Colitis	0.0361071	0.0112381	3.21292	0.00186393	0.04046
SL006029	Chitotriosidase-1	Q13231	1118	CHIT1	Ulcerative Colitis	0.111764	0.0349137	3.20116	0.00193299	0.0410588
SL008865	PSA2	P25787	5683	PSMA2	Ulcerative Colitis	0.0876622	0.02757	3.17963	0.00206562	0.0428654
SL010500	LYNB	P07948	4067	LYN	Ulcerative Colitis	-0.189496	0.0595972	-3.17962	0.00206568	0.0420566
SL005236	NovH	P48745	4856	NOV	Ulcerative Colitis	0.0597587	0.0188308	3.17345	0.00210517	0.0420741
SL010927	IMB1	Q14974	3837	KPNB1	Ulcerative Colitis	-0.131314	0.0415033	-3.16395	0.00216749	0.0422364
SL000277	Apo E2	P02649	348	APOE	Crohn's Disease	0.0692176	0.0225959	3.06329	0.00218919	0.0922188
SL000558	Prothrombin	P00734	2147	F2	Ulcerative Colitis	0.163394	0.0517047	3.16015	0.0021929	0.0419643
SL004125	IR	P06213	3643	INSR	Ulcerative Colitis	0.112711	0.0358176	3.14681	0.0022842	0.0427719
SL001720	VCAM-1	P19320	7412	VCAM1	Ulcerative Colitis	0.0655028	0.0209029	3.13368	0.0023776	0.0439655
SL004160	TrkB	Q16620	4915	NTRK2	Ulcerative Colitis	0.0822093	0.0262774	3.12852	0.0024152	0.044
SL010349	FN1.3	P02751	2335	FN1	Ulcerative Colitis	0.0934259	0.0299488	3.11953	0.00248218	0.0445333
SL004118	TrATPase	P13686	54	ACP5	Ulcerative Colitis	0.0931111	0.0298675	3.11747	0.00249775	0.0441311
SL004915	NCC27	O00299	1192	CLIC1	Ulcerative Colitis	-0.0784178	0.0252926	-3.10043	0.00263017	0.0459516
SL007328	JAG1	P78504	182	JAG1	Ulcerative Colitis	0.0739175	0.0238528	3.0989	0.00264233	0.0454921
SL005115	Spondin-1	Q9HCB6	10418	SPON1	Crohn's Disease	0.0899218	0.0299281	3.00459	0.00265938	0.107485
SL004154	NCAM-L1	P32004	3897	L1CAM	Crohn's Disease	0.126898	0.0423561	2.99597	0.00273569	0.107176
SL000277	Apo E2	P02649	348	APOE	Ulcerative Colitis	0.0710223	0.0230261	3.08442	0.00276046	0.0468281
SL004306	UBC9	P63279	7329	UBE2I	Ulcerative Colitis	-0.0963351	0.0312792	-3.07984	0.0027988	0.0467538
SL005208	Nogo Receptor	Q9BZR6	65078	RTN4R	Normals	-0.480902	0.122857	-3.91433	0.00289285	1
SL003862	CD40 ligand soluble	P29965	959	CD40LG	Normals	0.219578	0.0562112	3.9063	0.00293085	1
SL006694	CNDP1	Q96KN2	84735	CNDP1	Ulcerative Colitis	0.0923693	0.0301434	3.06432	0.00293252	0.0482273
SL004154	NCAM-L1	P32004	3897	L1CAM	Ulcerative Colitis	0.121023	0.039571	3.05838	0.00298534	0.048403
SL003322	VEGF sR3	P35916	2324	FLT4	Crohn's Disease	-0.115217	0.0388166	-2.96824	0.00299513	0.113657
SL004673	Cathepsin S	P25774	1520	CTSS	Ulcerative Colitis	0.0729377	0.0238758	3.05488	0.00301682	0.0482794
SL008609	FCG3B	O75015	2215	FCGR3B	Ulcerative Colitis	0.11274	0.0370555	3.04246	0.003131	0.0495362
SL011073	XPNPEP1	Q9NQW7	7511	XPNPEP1	Ulcerative Colitis	0.0984585	0.0324151	3.03743	0.00317843	0.0495571
SL004805	Nectin-like protein 2	Q9BY67	23705	CADM1	Ulcerative Colitis	0.0684393	0.022548	3.03528	0.00319889	0.0491831
SL005687	eIF-5A-1	P63241	1984	EIF5A	Ulcerative Colitis	-0.113743	0.0374909	-3.03388	0.00321224	0.0487361
SL000506	Luteinizing hormone	P01215 P01229	1081 3972	CGA LHB	Ulcerative Colitis	0.194435	0.0642436	3.02652	0.00328346	0.0489726
SL000532	ON	P09486	6678	SPARC	Ulcerative Colitis	-0.0692617	0.0229388	-3.01942	0.00335366	0.0492703
SL005221	SREC-I	Q14162	8578	SCARF1	Ulcerative Colitis	-0.0790098	0.0261979	-3.01588	0.00338906	0.0491067
SL003785	GAPDH liver	P04406	2597	GAPDH	Ulcerative Colitis	-0.266091	0.088461	-3.008	0.00346928	0.0496316
SL004857	Desmoglein-2	Q14126	1829	DSG2	Crohn's Disease	-0.127065	0.0435225	-2.91952	0.00350569	0.127806
SL004333	FGF-10	O15520	2255	FGF10	Ulcerative Colitis	0.0270933	0.00902081	3.00342	0.00351675	0.0498182
SL007547	TIMD3	Q8TDQ0	84868	HAVCR2	Ulcerative Colitis	0.092378	0.0307594	3.00324	0.00351858	0.0491923
SL008331	PA2G4	Q9UQ80	5036	PA2G4	Ulcerative Colitis	-0.111717	0.0372522	-2.99895	0.00356363	0.0492152
SL011202	SNAA	P54920	8775	NAPA	Ulcerative Colitis	-0.119412	0.0398213	-2.9987	0.0035663	0.0486375
SL004492	TLR2	O60603	7097	TLR2	Ulcerative Colitis	0.0579649	0.019416	2.98542	0.00370907	0.0500741
SL000343	Cathepsin B	P07858	1508	CTSB	Ulcerative Colitis	0.0538681	0.0180439	2.98538	0.00370944	0.0494634
SL010457	DLL4	Q9NR61	54567	DLL4	Ulcerative Colitis	-0.086456	0.0290276	-2.9784	0.00378659	0.0498072
SL000586	Thrombin	P00734	2147	F2	Ulcerative Colitis	0.145722	0.0489355	2.97784	0.00379289	0.0493571
SL011529	SBDS	Q9Y3A5	51119	SBDS	Ulcerative Colitis	-0.0928872	0.0312165	-2.97558	0.0038182	0.0490941
SL005208	Nogo Receptor	Q9BZR6	65078	RTN4R	Ulcerative Colitis	0.0969128	0.0326385	2.96928	0.00388968	0.0492674
SL000437	Haptoglobin Mixed Type	P00738	3240	HP	Ulcerative Colitis	-0.294459	0.0994499	-2.96088	0.00398685	0.049908
SL000497	Laminin	P25391 P07942 P11047	284217 3912 3915	LAMA1 LAMB1 LAMC1	Ulcerative Colitis	0.0816928	0.0276037	2.95949	0.00400317	0.0495
SL003182	Integrin aVb5	P06756 P18084	3685 3693	ITGAV ITGB5	Ulcerative Colitis	0.179452	0.061077	2.93813	0.00426152	0.0522135
SL000003	Angiogenin	P03950	283	ANG	Crohn's Disease	-0.0777973	0.0273366	-2.8459	0.0044286	0.155135
SL007464	AMHR2	Q16671	269	AMHR2	Crohn's Disease	-0.0857637	0.0301394	-2.84556	0.0044333	0.151158
SL004298	granzyme A	P12544	3001	GZMA	Ulcerative Colitis	0.100216	0.0342765	2.92375	0.00444402	0.0538
SL004876	Kallistatin	P29622	5267	SERPINA4	Ulcerative Colitis	0.0722835	0.0247555	2.9199	0.00449412	0.0536923
SL007100	LKHA4	P09960	4048	LTA4H	Ulcerative Colitis	0.168704	0.0580043	2.90847	0.00464578	0.0549348
SL004781	CSK	P41240	1445	CSK	Ulcerative Colitis	-0.15027	0.0518099	-2.90042	0.00475551	0.0557742
SL004639	TrkC	Q16288	4916	NTRK3	Ulcerative Colitis	0.0636899	0.0219822	2.89734	0.00479809	0.0556809
SL008421	ATS1	Q9UHI8	9510	ADAMTS1	Normals	0.37265	0.103713	3.5931	0.00490381	1
SL004742	Afamin	P43652	173	AFM	Ulcerative Colitis	0.0671337	0.0232394	2.88879	0.00491809	0.0566526
SL000535	PDGF-AA	P04085	5154	PDGFA	Ulcerative Colitis	-0.090971	0.0315228	-2.88588	0.00495968	0.0564896
SL010374	METAP1	P53582	23173	METAP1	Ulcerative Colitis	-0.0793263	0.0276258	-2.87146	0.0051701	0.0583711
SL006922	RAD51	Q06609	5888	RAD51	Ulcerative Colitis	0.0647557	0.0225532	2.87124	0.00517331	0.0578061
SL008143	UBE2N	P61088	7334	UBE2N	Ulcerative Colitis	-0.103698	0.036124	-2.8706	0.00518289	0.0573535
SL000133	MIP-3a	P78556	6364	CCL20	Normals	0.176784	0.0497461	3.55372	0.00523571	1
SL004742	Afamin	P43652	173	AFM	Crohn's Disease	0.0910016	0.0326637	2.78602	0.00533597	0.176821
SL004626	ADAMTS-5	Q9UNA0	11096	ADAMTS5	Ulcerative Colitis	0.029286	0.0102395	2.86011	0.00534146	0.05849
SL004757	DRG-1	Q9NP79	51534	VTA1	Ulcerative Colitis	-0.117438	0.0410671	-2.85967	0.00534824	0.0579505
SL008193	NID2	Q14112	22795	NID2	Crohn's Disease	-0.0579938	0.0208406	-2.78273	0.00539034	0.1741
SL012538	ARMEL	Q49AH0	441549	CDNF	Ulcerative Colitis	0.0679987	0.0238822	2.84725	0.00554188	0.0594608
SL000247	6-Phosphogluconate dehydrogenase	P52209	5226	PGD	Crohn's Disease	-0.258702	0.094074	-2.74999	0.00595975	0.187488
SL000398	Cytochrome P450 3A4	P08684	1576	CYP3A4	Crohn's Disease	0.0806368	0.0293275	2.74953	0.00596812	0.18319
SL000551	PKC-A	P17252	5578	PRKCA	Ulcerative Colitis	-0.10967	0.038927	-2.81731	0.0060356	0.0640485
SL004686	TNFSF15	O95150	9966	TNFSF15	Ulcerative Colitis	0.05005	0.0177943	2.8127	0.0061151	0.0641923
SL007373	PPID	Q08752	5481	PPID	Crohn's Disease	-0.127245	0.0465051	-2.73616	0.0062161	0.185651
SL004367	DKK1	O94907	22943	DKK1	Crohn's Disease	-0.0801309	0.0295081	-2.71556	0.00661638	0.192318
SL005574	Aminoacylase-1	Q03154	95	ACY1	Ulcerative Colitis	0.15465	0.0555508	2.78395	0.00663317	0.0692667
SL006406	PLXC1	O60486	10154	PLXNC1	Ulcerative Colitis	0.0589544	0.021192	2.78192	0.00667119	0.0690283
SL000087	IL-6	P05231	3569	IL6	Crohn's Disease	-0.0596067	0.0219726	-2.71278	0.00667218	0.189689
SL002093	Histone H2A.z	P0C0S5	3015	H2AFZ	Ulcerative Colitis	-0.0780283	0.0281265	-2.77419	0.00681788	0.0700748
SL010454	Contactin-4	Q8IWV2	152330	CNTN4	Normals	0.171292	0.050577	3.38677	0.00692337	1
SL002621	Midkine	P21741	4192	MDK	Crohn's Disease	-0.123481	0.0457602	-2.69843	0.00696674	0.194087
SL004516	MBL	P11226	4153	MBL2	Normals	-0.68102	0.201424	-3.38103	0.00699052	1
SL003060	bFGF-R	P11362	2260	FGFR1	Ulcerative Colitis	0.0512653	0.0185758	2.75979	0.0070991	0.0721944
SL000678	Granulysin	P22749	10578	GNLY	Ulcerative Colitis	0.129082	0.0470014	2.74635	0.007371	0.0742202
SL004868	Carbonic anhydrase VII	P43166	766	CA7	Ulcerative Colitis	-0.0400208	0.0146053	-2.74016	0.00749953	0.0748545
SL012698	KI2L4	Q99706	3805	KIR2DL4	Crohn's Disease	-0.0882081	0.0330258	-2.67089	0.00756511	0.204936
SL006448	HRG	P04196	3273	HRG	Ulcerative Colitis	0.102935	0.0376256	2.73577	0.00759181	0.0750721
SL003744	Galectin-3	P17931	3958	LGALS3	Ulcerative Colitis	0.0666599	0.0244073	2.73114	0.00769018	0.0753839
SL000565	Renin	P00797	5972	REN	Ulcerative Colitis	0.102737	0.037735	2.72259	0.00787527	0.0766549
SL000002	VEGF	P15692	7422	VEGFA	Crohn's Disease	-0.0473562	0.0178802	-2.64852	0.00808443	0.212771
SL004556	DAF	P08174	1604	CD55	Ulcerative Colitis	0.0702909	0.0259206	2.71178	0.00811486	0.0783333
SL005195	LAG-3	P18627	3902	LAG3	Ulcerative Colitis	0.168358	0.0621563	2.70862	0.00818622	0.0783304
SL000523	MMP-13	P45452	4322	MMP13	Crohn's Disease	-0.072793	0.027566	-2.64068	0.00827395	0.213224
SL004855	contactin-1	Q12860	1272	CNTN1	Ulcerative Colitis	0.088494	0.0327277	2.70395	0.00829265	0.0787586
SL001777	Cystatin C	P01034	1471	CST3	Ulcerative Colitis	0.0540516	0.0200306	2.69844	0.00841965	0.0793333
SL004260	resistin	Q9HD89	56729	RETN	Ulcerative Colitis	-0.0918627	0.034051	-2.6978	0.00843471	0.0787966
SL013490	BOC	Q9BWV1	91653	BOC	Crohn's Disease	-0.0832756	0.031785	-2.61996	0.00879389	0.22148
SL000124	MMP-2	P08253	4313	MMP2	Crohn's Disease	0.0672471	0.0257894	2.60755	0.00911937	0.224902
SL017610	Gro-b/g	P19876 P19875	None	CXCL3 CXCL2	Crohn's Disease	-0.164761	0.0632173	-2.60627	0.00915355	0.2215
SL004921	NDP kinase B	P22392	4831	NME2	Ulcerative Colitis	-0.104085	0.0390875	-2.66287	0.00928435	0.0867983
SL001998	TFPI	P10646	7035	TFPI	Ulcerative Colitis	0.0874318	0.0328562	2.66104	0.00933086	0.0864917
SL005184	IL-23	P29460 Q9NPF7	3593 51561	IL12B IL23A	Normals	-0.102466	0.0319465	-3.20742	0.00937297	1
SL005209	Notch-3	Q9UM47	4854	NOTCH3	Crohn's Disease	0.0652923	0.0251352	2.59765	0.00938651	0.223113
SL016555	PDE11	Q9HCR9	50940	PDE11A	Crohn's Disease	-0.042017	0.0161832	-2.59633	0.00942251	0.219667
SL003201	VEGF sR2	P35968	3791	KDR	Crohn's Disease	-0.0405391	0.0156306	-2.59358	0.00949836	0.217291
SL010491	CAMK2A	Q9UQM7	815	CAMK2A	Ulcerative Colitis	-0.0611709	0.0230845	-2.64987	0.00961987	0.0885289
SL000563	RANTES	P13501	6352	CCL5	Ulcerative Colitis	-0.117916	0.044585	-2.64474	0.00975522	0.0892541
SL004871	DR6	O75509	27242	TNFRSF21	Ulcerative Colitis	0.0702945	0.0266328	2.63939	0.00989828	0.0896992
SL003735	4-1BB ligand	P41273	8744	TNFSF9	Ulcerative Colitis	0.0706879	0.0268136	2.63627	0.00998264	0.0896935
SL009868	SSRP1	Q08945	6749	SSRP1	Normals	-0.196941	0.0621728	-3.16764	0.0100278	1
SL010830	41	P11171	2035	EPB41	Ulcerative Colitis	-0.121389	0.0461018	-2.63307	0.0100698	0.089888
SL003657	Calcineurin	Q08209 P63098	5530 5534	PPP3CA PPP3R1	Normals	0.267218	0.085257	3.13427	0.0106131	1
SL010521	BTK	Q06187	695	BTK	Ulcerative Colitis	-0.138371	0.0531371	-2.60404	0.0108926	0.0965317
SL000319	C5	P01031	727	C5	Ulcerative Colitis	0.043392	0.0166666	2.60353	0.0109074	0.0959213
SL001766	HCG	P01215 P01233	1081 1082	CGA CGB	Crohn's Disease	0.238506	0.0937846	2.54312	0.0109867	0.244321
SL000027	COX-2	P35354	5743	PTGS2	Ulcerative Colitis	-0.0435743	0.0167586	-2.60012	0.0110081	0.0960781
SL008936	CHL1	O00533	10752	CHL1	Ulcerative Colitis	0.0610808	0.0235442	2.5943	0.0111819	0.0971473
SL007173	GRN	P28799	2896	GRN	Crohn's Disease	-0.0576339	0.0227453	-2.53388	0.0112808	0.246193
SL003171	FGF-4	P08620	2249	FGF4	Crohn's Disease	0.0593122	0.0234147	2.53312	0.0113053	0.242431
SL009791	hnRNP A/B	Q99729	3182	HNRNPAB	Ulcerative Colitis	-0.130355	0.0503609	-2.58841	0.0113601	0.0979154
SL005157	DC-SIGN	Q9NNX6	30835	CD209	Crohn's Disease	0.137465	0.0545056	2.52204	0.0116675	0.245458
SL010495	CDK2/cyclin A	P24941 P20248	1017 890	CDK2 CCNA2	Crohn's Disease	0.0906506	0.0359907	2.51872	0.0117782	0.243483
SL000532	ON	P09486	6678	SPARC	Crohn's Disease	-0.0630667	0.0251255	-2.51007	0.0120707	0.245262
SL000493	LDH-H 1	P07195	3945	LDHB	Ulcerative Colitis	0.0742007	0.028991	2.55944	0.0122755	0.105443
SL002508	IL-18 BPa	O95998	10068	IL18BP	Ulcerative Colitis	0.0847618	0.0332801	2.54692	0.0126909	0.108364
SL004015	TAFI	Q96IY4	1361	CPB2	Ulcerative Colitis	0.0455634	0.0179068	2.54447	0.0127739	0.108135
SL004180	CD30	P28908	943	TNFRSF8	Normals	0.143939	0.0478762	3.00648	0.0131966	1
SL011530	DLRB1	Q9NP97	83658	DYNLRB1	Ulcerative Colitis	-0.0648611	0.0256385	-2.52983	0.013279	0.111507
SL006998	PDPK1	O15530	5170	PDPK1	Ulcerative Colitis	-0.11887	0.0470045	-2.5289	0.0133117	0.110985
SL007804	BGN	P21810	633	BGN	Normals	0.191144	0.0637427	2.99868	0.0133737	1
SL001753	Sialoadhesin	Q9BZZ2	6614	SIGLEC1	Ulcerative Colitis	0.0347148	0.0138159	2.51266	0.0138939	0.114838
SL016128	TXD12	O95881	51060	TXNDC12	Ulcerative Colitis	0.0590799	0.0235441	2.50933	0.0140162	0.115204
SL004134	CD27	P26842	939	CD27	Crohn's Disease	0.0570282	0.0232322	2.45471	0.0140999	0.281565
SL007324	CSK21	P68400	1457	CSNK2A1	Ulcerative Colitis	-0.0260986	0.0104206	-2.50452	0.0141945	0.115775
SL003193	6Ckine	O00585	6366	CCL21	Crohn's Disease	-0.103756	0.0423457	-2.45021	0.0142771	0.280365
SL003304	IGF-I sR	P08069	3480	IGF1R	Ulcerative Colitis	0.06079	0.0243367	2.49787	0.0144443	0.116899
SL005188	IL-5 Ra	Q01344	3568	IL5RA	Ulcerative Colitis	0.0916053	0.036717	2.4949	0.0145573	0.117029
SL004141	Ephrin-A5	P52803	1946	EFNA5	Ulcerative Colitis	0.062476	0.025065	2.49256	0.0146468	0.116943
SL000164	Myoglobin	P02144	4151	MB	Crohn's Disease	0.0720061	0.0295034	2.4406	0.0146628	0.282438
SL003301	Ck-b-8-1	P55773	6368	CCL23	Crohn's Disease	-0.102698	0.0421335	-2.43745	0.0147913	0.2804
SL000496	Lactoferrin	P02788	4057	LTF	Ulcerative Colitis	-0.150241	0.0603813	-2.4882	0.0148146	0.117331
SL005084	Periostin	Q15063	10631	POSTN	Ulcerative Colitis	0.0695094	0.0279981	2.48265	0.0150311	0.118322
SL010250	Stress-induced-phosphoprotein 1	P31948	10963	STIP1	Ulcerative Colitis	-0.0875373	0.0353158	-2.4787	0.0151869	0.118819
SL007756	GDF2	Q9UK05	2658	GDF2	Ulcerative Colitis	0.103012	0.0417772	2.46575	0.0157077	0.122166
SL010390	URB	Q76M96	151887	CCDC80	Ulcerative Colitis	0.0779166	0.0316049	2.46533	0.0157245	0.121473
SL000695	Lipocalin 2	P80188	3934	LCN2	Ulcerative Colitis	-0.114607	0.0464983	-2.46476	0.0157479	0.12085
SL006088	Sphingosine kinase 1	Q9NYA1	8877	SPHK1	Ulcerative Colitis	-0.0845793	0.0343937	-2.45915	0.0159789	0.121601
SL006542	FCN2	Q15485	2220	FCN2	Ulcerative Colitis	-0.0449383	0.0183157	-2.45354	0.0162131	0.122691
SL002662	Coagulation Factor XI	P03951	2160	F11	Ulcerative Colitis	0.0680958	0.0278034	2.44919	0.0163966	0.123293
SL010371	CD39	P49961	953	ENTPD1	Ulcerative Colitis	0.0679235	0.0278057	2.44279	0.01667	0.124371
SL004660	BSP	P21815	3381	IBSP	Crohn's Disease	-0.132333	0.0554541	-2.38635	0.0170165	0.316273
SL014028	ENTP5	O75356	957	ENTPD5	Ulcerative Colitis	0.0665932	0.0273706	2.43302	0.0170953	0.12675
SL004782	TSG-6	P98066	7130	TNFAIP6	Crohn's Disease	-0.0825271	0.034662	-2.38091	0.0172698	0.315657
SL000017	vWF	P04275	7450	VWF	Ulcerative Colitis	0.129262	0.0532238	2.42865	0.0172888	0.127248
SL000104	Bcl-2	P10415	596	BCL2	Crohn's Disease	-0.0473262	0.0198932	-2.37901	0.017359	0.312676
SL000617	ALT	P24298	2875	GPT	Ulcerative Colitis	0.0653474	0.0269445	2.42526	0.0174402	0.127584
SL000009	ERBB2	P04626	2064	ERBB2	Ulcerative Colitis	0.110971	0.0457906	2.42344	0.0175217	0.127406
SL009988	ADAM12	O43184	8038	ADAM12	Ulcerative Colitis	-0.0725889	0.0300336	-2.41692	0.0178173	0.128801
SL000347	CBG	P08185	866	SERPINA6	Ulcerative Colitis	-0.0458245	0.0189887	-2.41326	0.0179855	0.129217
SL000138	HB-EGF	Q99075	1839	HBEGF	Ulcerative Colitis	0.0680314	0.0281972	2.4127	0.0180111	0.12857
SL010515	RPS6KA3	P51812	6197	RPS6KA3	Ulcerative Colitis	-0.0416792	0.0172752	-2.41266	0.0180131	0.127774
SL006777	FETUB	Q9UGM5	26998	FETUB	Normals	-0.375437	0.133012	-2.82257	0.0180808	1
SL003043	TIMP-3	P35625	7078	TIMP3	Crohn's Disease	-0.150367	0.0636413	-2.36272	0.0181412	0.322029
SL010516	SRCN1	P12931	6714	SRC	Crohn's Disease	-0.153017	0.065066	-2.35171	0.0186871	0.327114
SL000633	Fas ligand soluble	P48023	356	FASLG	Ulcerative Colitis	0.0718681	0.0300011	2.39551	0.0188195	0.132875
SL005087	IGFBP-7	Q16270	3490	IGFBP7	Ulcerative Colitis	0.063102	0.026389	2.39122	0.0190263	0.133373
SL010471	Testican-2	Q92563	9806	SPOCK2	Ulcerative Colitis	0.0725336	0.0303824	2.38736	0.0192144	0.133957
SL007207	TSP4	P35443	7060	THBS4	Crohn's Disease	0.137468	0.0587284	2.34074	0.0192458	0.331324
SL005190	ILT-2	Q8NHL6	10859	LILRB1	Ulcerative Colitis	0.126143	0.0528843	2.38527	0.0193165	0.133859
SL005188	IL-5 Ra	Q01344	3568	IL5RA	Crohn's Disease	0.10728	0.0458691	2.33882	0.0193446	0.328264
SL005231	UNC5H4	Q6UXZ4	137970	UNC5D	Crohn's Disease	-0.073299	0.0313425	-2.33864	0.0193539	0.323836
SL005230	UNC5H3	O95185	8633	UNC5C	Ulcerative Colitis	0.0574118	0.0240833	2.38389	0.0193847	0.133512
SL000019	Apo A-I	P02647	335	APOA1	Ulcerative Colitis	0.0565285	0.0237494	2.38021	0.0195666	0.133867
SL006397	NRP1	O14786	8829	NRP1	Crohn's Disease	-0.051181	0.021988	-2.32768	0.0199289	0.328514
SL006924	ART	O00253	181	AGRP	Crohn's Disease	-0.0742303	0.0320105	-2.31893	0.0203986	0.331947
SL004297	NEUREGULIN-1	Q02297	3084	NRG1	Crohn's Disease	0.0624063	0.0269228	2.31797	0.020451	0.328395
SL011405	PDE5A	O76074	8654	PDE5A	Normals	0.197578	0.0719485	2.7461	0.0206158	1
SL004812	Triosephosphate isomerase	P60174	7167	TPI1	Ulcerative Colitis	-0.0620979	0.0263193	-2.35941	0.0206239	0.140578
SL007429	GPNMB	Q14956	10457	GPNMB	Ulcerative Colitis	0.0812546	0.0345027	2.35502	0.0208532	0.141222
SL005191	ILT-4	Q8N423	10288	LILRB2	Ulcerative Colitis	0.0930656	0.0396078	2.34968	0.0211357	0.142411
SL008382	CYTD	P28325	1473	CST5	Ulcerative Colitis	0.137518	0.0585363	2.34928	0.0211568	0.141686
SL003328	Factor I	P05156	3426	CFI	Crohn's Disease	0.0296775	0.0128792	2.30429	0.0212062	0.33561
SL009045	ENPP7	Q6UWV6	339221	ENPP7	Crohn's Disease	0.202798	0.088015	2.30413	0.0212153	0.331449
SL005157	DC-SIGN	Q9NNX6	30835	CD209	Ulcerative Colitis	0.0639625	0.0272629	2.34613	0.0213249	0.142012
SL004875	IL-1Rrp2	Q9HB29	8808	IL1RL2	Ulcerative Colitis	0.026349	0.0112431	2.34356	0.0214631	0.142251
SL000398	Cytochrome P450 3A4	P08684	1576	CYP3A4	Ulcerative Colitis	0.0770305	0.032898	2.34149	0.0215749	0.142105
SL004360	Neurotrophin-5	P34130	4909	NTF4	Crohn's Disease	0.0912755	0.0397291	2.29745	0.0215932	0.332544
SL004820	Phosphoglycerate mutase 1	P18669	5223	PGAM1	Ulcerative Colitis	0.290479	0.124126	2.3402	0.0216451	0.141653
SL005588	FER	P16591	2241	FER	Ulcerative Colitis	-0.117758	0.0504319	-2.33498	0.0219303	0.142678
SL005214	Semaphorin-6A	Q9H2E6	57556	SEMA6A	Ulcerative Colitis	0.0571352	0.0244746	2.33447	0.0219585	0.14208
SL003679	IGF-II receptor	P11717	3482	IGF2R	Normals	0.214481	0.0792173	2.7075	0.022028	1
SL004354	IL-19	Q9UHD0	29949	IL19	Normals	-0.285079	0.105436	-2.70381	0.0221678	1
SL008421	ATS1	Q9UHI8	9510	ADAMTS1	Ulcerative Colitis	-0.0545168	0.0234027	-2.32951	0.0222327	0.143108
SL005153	CNTFR alpha	P26992	1271	CNTFR	Ulcerative Colitis	0.0642431	0.0275868	2.32876	0.0222742	0.142531
SL002077	Alkaline phosphatase bone	P05186	249	ALPL	Ulcerative Colitis	-0.102083	0.0438782	-2.32652	0.0223997	0.142573
SL004355	LD78-beta	P16619	414062	CCL3L1	Ulcerative Colitis	0.0378231	0.0163428	2.31435	0.0230898	0.146419
SL004362	SCGF-beta	Q9Y240	6320	CLEC11A	Crohn's Disease	-0.0474287	0.0209047	-2.2688	0.0232802	0.353963
SL004327	BAFF	Q9Y275	10673	TNFSF13B	Ulcerative Colitis	-0.0597519	0.0258641	-2.31022	0.0233283	0.147089
SL000426	Fibronectin	P02751	2335	FN1	Crohn's Disease	0.0761923	0.0336438	2.26468	0.0235325	0.353247
SL002792	BARK1	P25098	156	ADRBK1	Ulcerative Colitis	-0.075143	0.0325983	-2.30512	0.0236262	0.148166
SL010464	LRIG3	Q6UXM1	121227	LRIG3	Ulcerative Colitis	0.0530206	0.0230056	2.30469	0.0236516	0.14756
SL008416	MRC2	Q9UBG0	9902	MRC2	Crohn's Disease	0.076316	0.0338134	2.25698	0.0240096	0.355793
SL000053	tPA	P00750	5327	PLAT	Crohn's Disease	0.0678661	0.0301128	2.25373	0.0242132	0.354554
SL006523	MFGM	Q08431	4240	MFGE8	Ulcerative Colitis	0.102138	0.0445467	2.29283	0.0243574	0.151087
SL005169	sICAM-5	Q9UMF0	7087	ICAM5	Crohn's Disease	0.0616707	0.0274056	2.25029	0.0244303	0.353417
SL011499	PH	P01298	5539	PPY	Ulcerative Colitis	0.123188	0.0538914	2.28586	0.0247805	0.152772
SL000474	IL-16	Q14005	3603	IL16	Ulcerative Colitis	0.0645469	0.0282392	2.28572	0.0247889	0.151984
SL005261	TCPTP	P17706	5771	PTPN2	Ulcerative Colitis	-0.0230152	0.0100743	-2.28454	0.0248616	0.151581
SL008039	AK1A1	P14550	10327	AKR1A1	Ulcerative Colitis	0.0734489	0.0321518	2.28444	0.0248675	0.150807
SL000426	Fibronectin	P02751	2335	FN1	Ulcerative Colitis	0.0542734	0.0237808	2.28224	0.0250032	0.15083
SL004556	DAF	P08174	1604	CD55	Crohn's Disease	0.0577614	0.0257803	2.24053	0.0250566	0.357824
SL005488	SPARCL1	Q14515	8404	SPARCL1	Ulcerative Colitis	0.0857003	0.037569	2.28115	0.0250706	0.150524
SL016550	CK2-A1:B	P68400 P67870	1457 1460	CSNK2A1 CSNK2B	Ulcerative Colitis	-0.0905055	0.0397072	-2.27933	0.0251834	0.150332
SL006108	CD5L	O43866	922	CD5L	Crohn's Disease	0.152465	0.0681201	2.23818	0.0252093	0.355767
SL006713	Collectin Kidney 1	Q9BWP8	78989	COLEC11	Ulcerative Colitis	0.0951575	0.0418024	2.27636	0.025368	0.150628
SL004081	Bone proteoglycan II	P07585	1634	DCN	Ulcerative Colitis	0.0528404	0.0232303	2.27464	0.025476	0.150453
SL001774	FABP	P05413	2170	FABP3	Crohn's Disease	0.0644214	0.0289053	2.22871	0.0258333	0.359851
SL000566	RBP	P02753	5950	RBP4	Ulcerative Colitis	-0.0768776	0.0338823	-2.26896	0.0258343	0.151674
SL007453	MK11	Q15759	5600	MAPK11	Ulcerative Colitis	0.100991	0.0445759	2.2656	0.0260484	0.152072
SL005703	Notch 1	P46531	4851	NOTCH1	Ulcerative Colitis	0.0506114	0.0223498	2.26452	0.0261179	0.151677
SL015728	GCKR	Q14397	2646	GCKR	Ulcerative Colitis	0.067933	0.0300355	2.26176	0.0262952	0.151964
SL006911	CHK1	O14757	1111	CHEK1	Ulcerative Colitis	-0.026595	0.011765	-2.26053	0.0263745	0.151558
SL004081	Bone proteoglycan II	P07585	1634	DCN	Crohn's Disease	0.0510778	0.0230037	2.22042	0.0263905	0.363295
SL005159	EPO-R	P19235	2057	EPOR	Normals	0.0874874	0.0336806	2.59756	0.0266026	1
SL004876	Kallistatin	P29622	5267	SERPINA4	Crohn's Disease	0.0627781	0.0284147	2.20936	0.0271499	0.369404
SL007237	MP2K4	P45985	6416	MAP2K4	Ulcerative Colitis	0.121513	0.0540722	2.24724	0.0272463	0.155677
SL000427	Fractalkine/CX3CL-1	P78423	6376	CX3CL1	Ulcerative Colitis	0.0646811	0.0287987	2.24597	0.0273305	0.155327
SL005161	FGF-12	P61328	2257	FGF12	Crohn's Disease	-0.0506961	0.0230101	-2.20321	0.0275799	0.370678
SL004516	MBL	P11226	4153	MBL2	Crohn's Disease	-0.120363	0.0546349	-2.20305	0.0275913	0.366769
SL003184	sLeptin R	P48357	3953	LEPR	Normals	1.18897	0.461527	2.57617	0.0275971	1
SL002662	Coagulation Factor XI	P03951	2160	F11	Crohn's Disease	0.0549015	0.0249297	2.20225	0.0276474	0.363467
SL004579	Macrophage mannose receptor	P22897	4360	MRC1	Ulcerative Colitis	0.0697547	0.0311706	2.23783	0.0278784	0.15771
SL009412	DKK3	Q9UBP4	27122	DKK3	Crohn's Disease	0.0337273	0.0153391	2.19878	0.0278933	0.362613
SL007228	KPCI	P41743	5584	PRKCI	Ulcerative Colitis	-0.0538064	0.0240967	-2.23294	0.0282126	0.158766
SL014269	KI3L2	P43630	3812	KIR3DL2	Normals	0.308344	0.120373	2.56157	0.0282967	1
SL004356	LAG-1	Q8NHW4	388372	CCL4L1	Crohn's Disease	0.169575	0.0774009	2.19086	0.0284618	0.366053
SL006544	BGH3	Q15582	7045	TGFBI	Crohn's Disease	0.0886066	0.0405756	2.18374	0.0289814	0.368779
SL006892	ABL1	P00519	25	ABL1	Normals	-0.133771	0.052573	-2.54447	0.0291388	1
SL013490	BOC	Q9BWV1	91653	BOC	Normals	-0.358353	0.140841	-2.54437	0.0291438	1
SL001998	TFPI	P10646	7035	TFPI	Crohn's Disease	0.0728664	0.0334665	2.17729	0.0294588	0.370812
SL004845	EphB4	P54760	2050	EPHB4	Ulcerative Colitis	-0.0400864	0.0181558	-2.20791	0.029976	0.167589
SL000055	Cadherin E	P12830	999	CDH1	Crohn's Disease	0.0559084	0.0257897	2.16785	0.0301697	0.375557
SL006923	TBP	P20226	6908	TBP	Ulcerative Colitis	-0.0423618	0.0192196	-2.2041	0.0302531	0.168291
SL004359	Neurotrophin-3	P20783	4908	NTF3	Ulcerative Colitis	0.13048	0.0592513	2.20215	0.0303954	0.168289
SL004855	contactin-1	Q12860	1272	CNTN1	Crohn's Disease	0.0777276	0.03591	2.16451	0.030425	0.374929
SL008178	DERM	Q07507	1805	DPT	Crohn's Disease	0.0825568	0.0381451	2.16428	0.0304426	0.371424
SL010454	Contactin-4	Q8IWV2	152330	CNTN4	Crohn's Disease	0.0363135	0.0167819	2.16385	0.030476	0.36827
SL004860	HTRA2	O43464	27429	HTRA2	Ulcerative Colitis	0.0337326	0.0153407	2.1989	0.0306343	0.168937
SL004156	TRAIL R1	O00220	8797	TNFRSF10A	Crohn's Disease	-0.0386011	0.0178593	-2.1614	0.0306642	0.366584
SL013928	PPIE	Q9UNP9	10450	PPIE	Normals	-0.923172	0.36774	-2.51039	0.030892	1
SL006189	KIF23	Q02241	9493	KIF23	Normals	0.219151	0.0873004	2.51031	0.030896	1
SL000449	HSP 40	P25685	3337	DNAJB1	Ulcerative Colitis	0.0274954	0.0125297	2.19442	0.0309662	0.16983
SL000588	TMA	P07202	7173	TPO	Crohn's Disease	0.116493	0.0539957	2.15745	0.0309706	0.366186
SL005679	TCTP	P13693	7178	TPT1	Ulcerative Colitis	-0.085961	0.0392046	-2.19263	0.0310997	0.169725
SL000358	Coagulation Factor VII	P08709	2155	F7	Crohn's Disease	0.0938156	0.0435841	2.15252	0.0313564	0.36668
SL008099	CAPG	P40121	822	CAPG	Ulcerative Colitis	0.0640235	0.0293222	2.18345	0.0317922	0.172813
SL005574	Aminoacylase-1	Q03154	95	ACY1	Crohn's Disease	0.162116	0.0755109	2.14692	0.0317997	0.368096
SL017188	GSK-3 alpha/beta	P49840 P49841	2931 2932	GSK3A GSK3B	Ulcerative Colitis	-0.0445797	0.0204539	-2.17952	0.0320921	0.17356
SL004296	Myokinase human	P00568	203	AK1	Ulcerative Colitis	-0.122087	0.0560996	-2.17625	0.0323448	0.173995
SL000451	HSP 70	P08107	3303	HSPA1A	Ulcerative Colitis	0.0705411	0.0324264	2.17542	0.0324084	0.173479
SL005156	DAN	P41271	4681	NBL1	Ulcerative Colitis	0.0646577	0.0297332	2.1746	0.0324725	0.173
SL000510	Lysozyme	P61626	4069	LYZ	Crohn's Disease	-0.0894336	0.0418421	-2.1374	0.0325651	0.373229
SL005221	SREC-I	Q14162	8578	SCARF1	Crohn's Disease	-0.0678812	0.0317935	-2.13507	0.0327555	0.371774
SL000383	CK-MM	P06732	1158	CKM	Ulcerative Colitis	0.104014	0.0479433	2.16952	0.0328681	0.174413
SL004136	Dtk	Q06418	7301	TYRO3	Ulcerative Colitis	0.0267114	0.0123513	2.16264	0.0334121	0.17621
SL004008	Proteinase-3	P24158	5657	PRTN3	Ulcerative Colitis	-0.117815	0.0545168	-2.16107	0.0335367	0.176084
SL006108	CD5L	O43866	922	CD5L	Ulcerative Colitis	0.117189	0.0542624	2.15967	0.0336487	0.175866
SL008504	GNS	P15586	2799	GNS	Crohn's Disease	0.0766309	0.0360965	2.12295	0.0337581	0.379542
SL002654	Epithelial cell kinase	P29317	1969	EPHA2	Ulcerative Colitis	0.0540111	0.0250286	2.15798	0.0337845	0.175793
SL006029	Chitotriosidase-1	Q13231	1118	CHIT1	Normals	0.467385	0.190162	2.45782	0.0338023	1
SL005220	Sonic Hedgehog	Q15465	6469	SHH	Ulcerative Colitis	0.0641273	0.0297415	2.15616	0.0339308	0.175784
SL001996	Angiopoietin-2	O15123	285	ANGPT2	Ulcerative Colitis	0.0957583	0.0444569	2.15396	0.0341084	0.175922
SL005630	PSA6	P60900	5687	PSMA6	Ulcerative Colitis	-0.0301691	0.0140391	-2.14894	0.0345169	0.177195
SL003764	NCAM-120	P13591	4684	NCAM1	Ulcerative Colitis	0.0713416	0.0332661	2.14457	0.0348757	0.17814
SL000545	Prekallikrein	P03952	3818	KLKB1	Crohn's Disease	0.0511755	0.0242717	2.10844	0.0349926	0.389287
SL000070	Glypican 3	P51654	2719	GPC3	Ulcerative Colitis	0.0606646	0.0283162	2.1424	0.035056	0.178198
SL004356	LAG-1	Q8NHW4	388372	CCL4L1	Ulcerative Colitis	0.124031	0.058067	2.13601	0.0355892	0.180269
SL011211	IF4G2	P78344	1982	EIF4G2	Ulcerative Colitis	-0.0959861	0.0449869	-2.13365	0.0357881	0.180424
SL003329	HCC-1	Q16627	6358	CCL14	Crohn's Disease	-0.0745834	0.0355337	-2.09895	0.0358213	0.394587
SL010381	Soggy-1	Q9UK85	27120	DKKL1	Ulcerative Colitis	-0.0383102	0.017962	-2.13285	0.0358553	0.179964
SL014091	SORC2	Q96PQ0	57537	SORCS2	Crohn's Disease	-0.252011	0.12022	-2.09625	0.0360599	0.393482
SL004850	IL-17 sR	Q96F46	23765	IL17RA	Normals	0.343948	0.142262	2.4177	0.0362036	1
SL008008	ARGI1	P05089	383	ARG1	Crohn's Disease	0.0437705	0.0209004	2.09424	0.0362387	0.391739
SL000249	a1-Antitrypsin	P01009	5265	SERPINA1	Ulcerative Colitis	-0.055745	0.0262198	-2.12607	0.0364331	0.182133
SL005358	prostatic binding protein	P30086	5037	PEBP1	Ulcerative Colitis	-0.108057	0.0508823	-2.12366	0.0366401	0.182326
SL007284	CRIS3	P54108	10321	CRISP3	Normals	0.166162	0.0689753	2.40901	0.0367454	1
SL003183	IP-10	P02778	3627	CXCL10	Ulcerative Colitis	0.0939325	0.044276	2.12152	0.0368246	0.182487
SL006675	CKAP2	Q8WWK9	26586	CKAP2	Ulcerative Colitis	0.0507725	0.0239724	2.11796	0.0371342	0.183131
SL004363	SCGF-alpha	Q9Y240	6320	CLEC11A	Crohn's Disease	-0.0636866	0.0305847	-2.0823	0.0373152	0.399545
SL007025	JAK2	O60674	3717	JAK2	Normals	-1.01968	0.425211	-2.39806	0.0374395	1
SL012188	EP15R	Q9UBC2	58513	EPS15L1	Ulcerative Colitis	-0.0241115	0.0114064	-2.11385	0.0374933	0.184143
SL008904	LYVE1	Q9Y5Y7	10894	LYVE1	Crohn's Disease	0.0754842	0.0363067	2.07907	0.0376107	0.399239
SL005170	ICOS	Q9Y6W8	29851	ICOS	Crohn's Disease	-0.0414972	0.0199598	-2.07904	0.0376141	0.395763
SL004639	TrkC	Q16288	4916	NTRK3	Crohn's Disease	0.0461902	0.0222398	2.07692	0.0378091	0.39433
SL003994	BMP-1	P13497	649	BMP1	Crohn's Disease	0.0990181	0.0477481	2.07376	0.0381016	0.393888
SL000403	Endostatin	P39060	80781	COL18A1	Ulcerative Colitis	0.0476465	0.022686	2.10026	0.0387052	0.189216
SL004346	IL-20	Q9NYY1	50604	IL20	Normals	0.101322	0.0426482	2.37575	0.0388934	1
SL000308	C1-Esterase Inhibitor	P05155	710	SERPING1	Ulcerative Colitis	0.106076	0.050625	2.09532	0.0391538	0.190547
SL004482	Endoglin	P17813	2022	ENG	Ulcerative Colitis	0.0557067	0.0266088	2.09354	0.0393161	0.190502
SL008416	MRC2	Q9UBG0	9902	MRC2	Ulcerative Colitis	0.0738146	0.0352697	2.09286	0.0393785	0.189983
SL001943	IL-6 sRa	P08887	3570	IL6R	Ulcerative Colitis	0.0754125	0.0360403	2.09245	0.0394163	0.189323
SL003657	Calcineurin	Q08209 P63098	5530 5534	PPP3CA PPP3R1	Crohn's Disease	0.0634539	0.0308178	2.059	0.039494	0.404316
SL000586	Thrombin	P00734	2147	F2	Crohn's Disease	0.0918163	0.0446426	2.0567	0.0397154	0.402915
SL006550	ECM1	Q16610	1893	ECM1	Crohn's Disease	-0.0752057	0.0366092	-2.05428	0.0399483	0.402134
SL012754	ASM3A	Q92484	10924	SMPDL3A	Ulcerative Colitis	-0.0582864	0.0280598	-2.07722	0.0408359	0.195381
SL004260	resistin	Q9HD89	56729	RETN	Crohn's Disease	-0.0856389	0.0418953	-2.04411	0.0409422	0.408725
SL003167	BLC	O43927	10563	CXCL13	Crohn's Disease	-0.14826	0.072561	-2.04324	0.0410282	0.406198
SL010493	CAMK2D	Q13557	817	CAMK2D	Ulcerative Colitis	-0.0543546	0.0261952	-2.07499	0.0410477	0.195612
SL005437	MEPE	Q9NQ76	56955	MEPE	Ulcerative Colitis	-0.0202428	0.00975619	-2.07487	0.0410587	0.194857
SL003785	GAPDH liver	P04406	2597	GAPDH	Crohn's Disease	-0.211043	0.10338	-2.04144	0.041207	0.404533
SL009791	hnRNP A/B	Q99729	3182	HNRNPAB	Crohn's Disease	-0.0988176	0.0484231	-2.04071	0.0412796	0.401959
SL013490	BOC	Q9BWV1	91653	BOC	Ulcerative Colitis	-0.0574885	0.0277689	-2.07025	0.0415003	0.196176
SL011068	IL-17 RC	Q8NAC3	84818	IL17RC	Ulcerative Colitis	0.0492691	0.0238122	2.06907	0.0416135	0.195842
SL003524	Protein disulfide isomerase A3	P30101	2923	PDIA3	Ulcerative Colitis	-0.0465552	0.0225006	-2.06906	0.0416141	0.195037
SL000553	PKC-B-II	P05771	5579	PRKCB	Ulcerative Colitis	-0.095698	0.0462661	-2.06843	0.0416756	0.194459
SL008382	CYTD	P28325	1473	CST5	Crohn's Disease	0.133468	0.0656402	2.03333	0.0420197	0.405895
SL004489	TLR4	O00206	7099	TLR4	Ulcerative Colitis	-0.0512345	0.0248315	-2.06329	0.0421731	0.195774
SL003183	IP-10	P02778	3627	CXCL10	Normals	0.299918	0.128855	2.32756	0.0422254	1
SL005793	Cyclophilin F	P30405	10105	PPIF	Ulcerative Colitis	-0.0693278	0.0336104	-2.06269	0.0422313	0.195209
SL000045	IGFBP-3	P17936	3486	IGFBP3	Ulcerative Colitis	-0.051036	0.0247943	-2.05838	0.042653	0.196363
SL003173	Gro-a	P09341	2919	CXCL1	Crohn's Disease	-0.0578789	0.0285828	-2.02496	0.0428718	0.410984
SL000521	MMP-1	P03956	4312	MMP1	Ulcerative Colitis	0.139706	0.0680677	2.05246	0.0432383	0.198203
SL007747	TBK1	Q9UHD2	29110	TBK1	Crohn's Disease	-0.0215953	0.0106905	-2.02006	0.0433775	0.412341
SL011770	LCMT1	Q9UIC8	51451	LCMT1	Ulcerative Colitis	0.0220512	0.0107609	2.0492	0.0435635	0.198907
SL010465	MATN2	O00339	4147	MATN2	Ulcerative Colitis	0.0530991	0.0259507	2.04615	0.0438694	0.199536
SL010288	Carbonic anhydrase 6	P23280	765	CA6	Crohn's Disease	0.132547	0.0657787	2.01504	0.0439006	0.414039
SL000481	IL-5	P05113	3567	IL5	Ulcerative Colitis	-0.0544401	0.0266237	-2.0448	0.0440051	0.199345
SL000062	PSA	P07288	354	KLK3	Ulcerative Colitis	0.0383948	0.0187804	2.0444	0.0440455	0.198748
SL011069	Marapsin	Q9BQR3	83886	PRSS27	Ulcerative Colitis	-0.0404417	0.0197821	-2.04436	0.0440497	0.197964
SL016555	PDE11	Q9HCR9	50940	PDE11A	Ulcerative Colitis	-0.0358014	0.0175243	-2.04296	0.0441914	0.197869
SL004142	Ephrin-B3	Q15768	1949	EFNB3	Normals	0.110064	0.0479018	2.29769	0.0444284	1
SL008709	DSC3	Q14574	1825	DSC3	Normals	-0.242224	0.105673	-2.29221	0.0448448	1
SL010390	URB	Q76M96	151887	CCDC80	Crohn's Disease	0.0661782	0.0329992	2.00545	0.0449152	0.419805
SL003680	sRAGE	Q15109	177	AGER	Crohn's Disease	-0.0931325	0.0464506	-2.00498	0.0449653	0.416961
SL004016	CXCL16 soluble	Q9H2A7	58191	CXCL16	Crohn's Disease	0.0503485	0.0251405	2.00269	0.0452108	0.416054
SL013988	CHST2	Q9Y4C5	9435	CHST2	Crohn's Disease	0.0559744	0.0279633	2.00171	0.0453158	0.413863
SL000088	TGF-b2	P61812	7042	TGFB2	Ulcerative Colitis	-0.0207452	0.0102151	-2.03084	0.0454336	0.202652
SL004837	Activin AB	P08476 P09529	3624 3625	INHBA INHBB	Normals	0.149769	0.0658907	2.273	0.046334	1
SL013928	PPIE	Q9UNP9	10450	PPIE	Crohn's Disease	-0.0746311	0.0375251	-1.98883	0.0467201	0.423379
SL007179	EPHB2	P29323	2048	EPHB2	Ulcerative Colitis	0.0280339	0.0138906	2.01819	0.0467629	0.20776
SL002650	M2-PK	P14618	5315	PKM2	Crohn's Disease	-0.159392	0.0801756	-1.98804	0.0468073	0.420947
SL005172	IGFBP-6	P24592	3489	IGFBP6	Crohn's Disease	0.066029	0.0332259	1.98728	0.0468917	0.418478
SL010463	GPC2	Q8N158	221914	GPC2	Ulcerative Colitis	-0.0462125	0.0229163	-2.01658	0.0469338	0.20771
SL000516	MCP-3	P80098	6354	CCL7	Ulcerative Colitis	0.0744848	0.0369876	2.01378	0.0472336	0.208137
SL014289	KI3S1	Q14943	3813	KIR3DS1	Crohn's Disease	0.090383	0.0455648	1.98361	0.0472988	0.419178
SL004724	MOZ	Q92794	7994	KAT6A	Ulcerative Colitis	-0.023087	0.0114812	-2.01084	0.0475493	0.208786
SL001717	IL-10	P22301	3586	IL10	Ulcerative Colitis	0.0197882	0.00984199	2.01059	0.0475772	0.208093
SL012469	GPC5	P78333	2262	GPC5	Crohn's Disease	-0.0803907	0.0407331	-1.97359	0.048428	0.425691
SL000420	Ferritin	P02794 P02792	2495 2512	FTH1 FTL	Ulcerative Colitis	-0.0836825	0.0418004	-2.00195	0.0485167	0.211459
SL000589	TSH	P01215 P01222	1081 12372	CGA TSHB	Normals	0.312012	0.139033	2.24416	0.0486592	1
SL005213	RELT	Q969Z4	84957	RELT	Normals	-0.260288	0.116048	-2.24293	0.0487608	1
SL004353	IL-17D	Q8TAD2	53342	IL17D	Crohn's Disease	0.106224	0.0539332	1.96955	0.0488903	0.426613
SL000428	FSH	P01215 P01225	1081 2488	CGA FSHB	Normals	0.997743	0.445437	2.23992	0.049011	1
SL005256	Histone H1.2	P16403	3006	HIST1H1C	Ulcerative Colitis	-0.16388	0.082157	-1.99472	0.0493157	0.214062
SL005575	Fucosyltransferase 3	P21217	2525	FUT3	Ulcerative Colitis	-0.0978292	0.0492367	-1.98691	0.0501912	0.217084
SL009400	CRDL1	Q9BU40	91851	CHRDL1	Normals	0.30715	0.13805	2.22492	0.0502737	1
SL000006	PAI-1	P05121	5054	SERPINE1	Ulcerative Colitis	-0.0536629	0.0270578	-1.98327	0.0506048	0.218034
SL017613	FCG2A/B	P12318 P31994	None	FCGR2A FCGR2B	Ulcerative Colitis	0.141773	0.071547	1.98154	0.0508017	0.217981
SL004140	Ephrin-A4	P52798	1945	EFNA4	Ulcerative Colitis	0.0576372	0.0291289	1.97869	0.0511273	0.218485
SL000346	Cathepsin H	P09668	1512	CTSH	Ulcerative Colitis	0.0206857	0.0104548	1.97858	0.0511405	0.217725
SL009792	PUR8	P30566	158	ADSL	Ulcerative Colitis	-0.0978956	0.0494921	-1.978	0.0512065	0.217184
SL000321	C5b 6 Complex	P01031 P13671	727 729	C5 C6	Normals	0.173606	0.0785758	2.20941	0.0516126	1
SL004661	Aggrecan	P16112	176	ACAN	Crohn's Disease	-0.0443332	0.0227947	-1.94489	0.0517885	0.44779
SL003326	I-TAC	O14625	6373	CXCL11	Crohn's Disease	-0.155567	0.0801024	-1.94211	0.0521243	0.447324
SL008773	CD109	Q6YHK3	135228	CD109	Crohn's Disease	0.0824449	0.0424603	1.94169	0.0521744	0.4445
SL011532	ETHE1	O95571	23474	ETHE1	Crohn's Disease	-0.0465063	0.0239674	-1.9404	0.0523313	0.442631
SL000517	MCP-4	Q99616	6357	CCL13	Ulcerative Colitis	-0.0217353	0.0110527	-1.96651	0.0525416	0.222221
SL004660	BSP	P21815	3381	IBSP	Ulcerative Colitis	-0.0779406	0.0398076	-1.95793	0.0535573	0.225951
SL000445	HIV-2 Rev	P18093	1724716	Human-virus	Crohn's Disease	0.0383425	0.0198797	1.92872	0.0537653	0.451817
SL006892	ABL1	P00519	25	ABL1	Ulcerative Colitis	0.0243391	0.0124423	1.95616	0.0537693	0.225922
SL011498	PACAP-38	P18509	116	ADCYAP1	Ulcerative Colitis	0.0276921	0.0141612	1.95549	0.0538498	0.225441
SL000622	Coagulation Factor V	P12259	2153	F5	Crohn's Disease	0.0566804	0.0294103	1.92723	0.053951	0.450112
SL005034	RAN	P62826	5901	RAN	Crohn's Disease	-0.170468	0.0889272	-1.91694	0.055245	0.457132
SL007871	Cytidylate kinase	P30085	51727	CMPK1	Ulcerative Colitis	-0.0505685	0.0260137	-1.94392	0.0552527	0.230517
SL003168	CTACK	Q9Y4X3	10850	CCL27	Crohn's Disease	0.0416521	0.0217309	1.91673	0.0552727	0.454214
SL004143	GFRa-2	O00451	2675	GFRA2	Ulcerative Colitis	0.0543641	0.0280057	1.94118	0.0555895	0.230974
SL008808	SKP1	P63208	6500	SKP1	Ulcerative Colitis	-0.044768	0.0230788	-1.93979	0.0557616	0.230853
SL000572	SAA	P0DJI8	6288	SAA1	Crohn's Disease	-0.372453	0.194814	-1.91184	0.0558971	0.456267
SL005236	NovH	P48745	4856	NOV	Crohn's Disease	0.0549748	0.0287615	1.9114	0.0559527	0.453626
SL004060	Endothelin-converting enzyme 1	P42892	1889	ECE1	Crohn's Disease	0.038119	0.0199667	1.90913	0.0562458	0.452885
SL004915	NCC27	O00299	1192	CLIC1	Crohn's Disease	-0.0523924	0.0274666	-1.9075	0.0564564	0.451396
SL005261	TCPTP	P17706	5771	PTPN2	Crohn's Disease	0.0551567	0.0289287	1.90664	0.056567	0.449273
SL006970	DLL1	O00548	28514	DLL1	Crohn's Disease	-0.0424149	0.0222496	-1.90632	0.0566084	0.446642
SL003303	CCL28	Q9NRJ3	56477	CCL28	Ulcerative Colitis	-0.127792	0.0661579	-1.93162	0.0567784	0.234234
SL000572	SAA	P0DJI8	6288	SAA1	Ulcerative Colitis	-0.310251	0.160637	-1.93138	0.0568086	0.233502
SL000537	PDGF-BB	P01127	5155	PDGFB	Ulcerative Colitis	-0.0906372	0.046944	-1.93075	0.0568874	0.232978
SL005789	Stanniocalcin-1	P52823	6781	STC1	Ulcerative Colitis	0.0699261	0.0362354	1.92978	0.0570101	0.232625
SL004133	BMP RII	Q13873	659	BMPR2	Crohn's Disease	-0.0306359	0.0160985	-1.90303	0.0570362	0.446921
SL007356	NOTC2	Q04721	4853	NOTCH2	Normals	0.35317	0.164303	2.14951	0.0571119	1
SL017610	Gro-b/g	P19876 P19875	None	CXCL3 CXCL2	Ulcerative Colitis	-0.143889	0.0745946	-1.92895	0.0571139	0.232219
SL004635	CD30 Ligand	P32971	944	TNFSF8	Ulcerative Colitis	0.0296545	0.0153802	1.9281	0.0572213	0.231792
SL000076	p27Kip1	P46527	1027	CDKN1B	Ulcerative Colitis	-0.0892771	0.0463135	-1.92767	0.057276	0.23115
SL000496	Lactoferrin	P02788	4057	LTF	Crohn's Disease	-0.115852	0.060977	-1.89993	0.0574423	0.446974
SL007680	ROBO2	Q9HCK4	6092	ROBO2	Ulcerative Colitis	0.0415067	0.0215511	1.92596	0.0574919	0.231246
SL005210	Nr-CAM	Q92823	4897	NRCAM	Ulcerative Colitis	0.0757576	0.0395355	1.91619	0.0587421	0.235833
SL000479	IL-3	P08700	3562	IL3	Crohn's Disease	-0.0308723	0.0163735	-1.88551	0.0593613	0.458208
SL005572	Gelsolin	P06396	2934	GSN	Crohn's Disease	0.0509116	0.0270024	1.88544	0.05937	0.455316
SL005233	XEDAR	Q9HAV5	60401	EDA2R	Crohn's Disease	0.0323322	0.0171504	1.88521	0.0594009	0.452679
SL004148	IL-12 Rb1	P42701	3594	IL12RB1	Ulcerative Colitis	0.0182774	0.00956763	1.91034	0.0595018	0.23806
SL004867	Carbonic anhydrase III	P07451	761	CA3	Crohn's Disease	0.152771	0.0811272	1.8831	0.059687	0.451917
SL000479	IL-3	P08700	3562	IL3	Ulcerative Colitis	0.032347	0.0169643	1.90677	0.0599691	0.239014
SL004182	GV	P39877	5322	PLA2G5	Ulcerative Colitis	0.0200814	0.0105415	1.90499	0.0602027	0.239091
SL010349	FN1.3	P02751	2335	FN1	Crohn's Disease	0.0819698	0.0436319	1.87867	0.0602901	0.453633
SL004536	LEAP-1	P81172	57817	HAMP	Ulcerative Colitis	0.26272	0.137971	1.90417	0.0603114	0.238738
SL000104	Bcl-2	P10415	596	BCL2	Ulcerative Colitis	-0.0220425	0.0115801	-1.90347	0.0604037	0.238286
SL005250	Chymase	P23946	1215	CMA1	Crohn's Disease	-0.0294876	0.0157051	-1.87758	0.0604381	0.451862
SL000622	Coagulation Factor V	P12259	2153	F5	Ulcerative Colitis	0.0630554	0.0331601	1.90155	0.0606587	0.238469
SL003172	GCP-2	P80162	6372	CXCL6	Crohn's Disease	-0.0852121	0.0454654	-1.87422	0.0609006	0.452281
SL004920	Cofilin-1	P23528	1072	CFL1	Ulcerative Colitis	-0.0277247	0.0145951	-1.89959	0.0609194	0.238682
SL006911	CHK1	O14757	1111	CHEK1	Normals	0.14402	0.0682293	2.11082	0.0609578	1
SL009431	HINT1	P49773	3094	HINT1	Normals	-0.112247	0.0532338	-2.10857	0.0611892	1
SL014028	ENTP5	O75356	957	ENTPD5	Crohn's Disease	0.0395489	0.0211404	1.87077	0.0613763	0.45264
SL004921	NDP kinase B	P22392	4831	NME2	Crohn's Disease	-0.115615	0.0618226	-1.87011	0.0614679	0.450469
SL003711	Caspase-3	P42574	836	CASP3	Crohn's Disease	-0.0842973	0.0451499	-1.86705	0.0618945	0.450663
SL013570	DYRK3	O43781	8444	DYRK3	Ulcerative Colitis	-0.0431936	0.0228267	-1.89225	0.0619033	0.241541
SL000311	C1s	P09871	716	C1S	Crohn's Disease	0.0209384	0.0112158	1.86687	0.0619198	0.448122
SL004149	IL-13 Ra1	P78552	3597	IL13RA1	Ulcerative Colitis	0.0288917	0.0152853	1.89016	0.0621853	0.24177
SL000592	TIMP-2	P16035	7077	TIMP2	Ulcerative Colitis	0.0366797	0.0194226	1.8885	0.0624099	0.241795
SL001938	Activin A	P08476	3624	INHBA	Normals	-0.427756	0.204054	-2.09629	0.0624656	1
SL004151	IL-15 Ra	Q13261	3601	IL15RA	Ulcerative Colitis	0.0181733	0.00963457	1.88626	0.0627149	0.242157
SL002922	sICAM-1	P05362	3383	ICAM1	Crohn's Disease	-0.0413165	0.0222287	-1.8587	0.0630699	0.453339
SL003196	TARC	Q92583	6361	CCL17	Ulcerative Colitis	-0.0835494	0.0443779	-1.88268	0.0632053	0.243337
SL009045	ENPP7	Q6UWV6	339221	ENPP7	Ulcerative Colitis	0.134502	0.0715006	1.88114	0.0634179	0.243315
SL006119	TFF3	Q07654	7033	TFF3	Crohn's Disease	-0.152809	0.0823268	-1.85613	0.0634347	0.453187
SL010518	TEC	P42680	7006	TEC	Ulcerative Colitis	-0.0384449	0.020485	-1.87674	0.064026	0.24478
SL000124	MMP-2	P08253	4313	MMP2	Ulcerative Colitis	0.0554523	0.0295606	1.87588	0.0641447	0.244374
SL014268	OX2G	P41217	4345	CD200	Ulcerative Colitis	0.0355839	0.0189838	1.87444	0.0643461	0.244396
SL008309	RTN4	Q9NQC3	57142	RTN4	Ulcerative Colitis	-0.0499631	0.0266687	-1.87347	0.0644809	0.244134
SL003679	IGF-II receptor	P11717	3482	IGF2R	Ulcerative Colitis	0.0362762	0.0193784	1.87199	0.064688	0.244097
SL016566	DRAK2	O94768	9262	STK17B	Ulcerative Colitis	-0.0350923	0.0187527	-1.87132	0.0647824	0.243661
SL004795	ERAB	Q99714	3028	HSD17B10	Crohn's Disease	0.0420537	0.0227993	1.84452	0.0651076	0.462299
SL000460	IgD	P01880	3495 50802 3535	IGHD IGK@ IGL@	Crohn's Disease	-0.336492	0.182443	-1.84437	0.0651299	0.459679
SL000570	Secretin	P09683	6343	SCT	Crohn's Disease	0.0495028	0.0268537	1.84343	0.0652666	0.457876
SL000136	AREG	P15514	374	AREG	Ulcerative Colitis	-0.0538291	0.0288571	-1.86537	0.0656211	0.245967
SL014308	FGF-8A	P55075	2253	FGF8	Normals	-0.0593421	0.0287248	-2.06588	0.0657362	1
SL004857	Desmoglein-2	Q14126	1829	DSG2	Ulcerative Colitis	-0.0540075	0.0290127	-1.86151	0.0661694	0.247175
SL010375	ASAH2	Q9NR71	56624	ASAH2	Crohn's Disease	0.0914773	0.0498038	1.83675	0.0662465	0.461888
SL005227	ULBP-1	Q9BZM6	80329	ULBP1	Normals	0.181597	0.0881219	2.06075	0.0663037	1
SL004865	Cadherin-6	P55285	1004	CDH6	Ulcerative Colitis	-0.0504954	0.0271524	-1.8597	0.0664283	0.247418
SL004867	Carbonic anhydrase III	P07451	761	CA3	Ulcerative Colitis	0.118321	0.0636878	1.85783	0.0666962	0.247597
SL006523	MFGM	Q08431	4240	MFGE8	Crohn's Disease	0.0878897	0.0479323	1.83362	0.06671	0.462211
SL000305	b-NGF	P01138	4803	NGF	Crohn's Disease	0.0350888	0.0191654	1.83084	0.0671239	0.462262
SL001713	IL-17	Q16552	3605	IL17A	Crohn's Disease	0.0370408	0.0202318	1.83082	0.0671272	0.459624
SL000006	PAI-1	P05121	5054	SERPINE1	Crohn's Disease	-0.0646493	0.0353213	-1.83032	0.067202	0.457489
SL007207	TSP4	P35443	7060	THBS4	Ulcerative Colitis	0.102239	0.055153	1.85373	0.067288	0.248971
SL000409	ERK-1	P27361	5595	MAPK3	Ulcerative Colitis	-0.0441211	0.0238054	-1.85341	0.0673344	0.248345
SL003522	ERP29	P30040	10961	ERP29	Ulcerative Colitis	0.0521261	0.0281483	1.85184	0.0675625	0.248269
SL004689	WISP-1	O95388	8840	WISP1	Ulcerative Colitis	-0.0481772	0.0260189	-1.85162	0.0675939	0.24757
SL001716	IL-12	P29459 P29460	3592 3593	IL12A IL12B	Ulcerative Colitis	-0.022537	0.0121834	-1.84981	0.0678581	0.2477
SL008909	LGMN	Q99538	5641	LGMN	Ulcerative Colitis	-0.0361197	0.0195754	-1.84516	0.0685381	0.249373
SL004134	CD27	P26842	939	CD27	Ulcerative Colitis	0.0393715	0.0213518	1.84394	0.0687175	0.249256
SL007237	MP2K4	P45985	6416	MAP2K4	Crohn's Disease	0.0937581	0.0515155	1.82	0.068759	0.465451
SL016550	CK2-A1:B	P68400 P67870	1457 1460	CSNK2A1 CSNK2B	Crohn's Disease	-0.131432	0.072246	-1.81922	0.0688773	0.463597
SL010522	CDK8/cyclin C	P49336 P24863	1024 892	CDK8 CCNC	Crohn's Disease	0.0534654	0.0294038	1.81832	0.0690155	0.461876
SL000526	MMP-8	P22894	4317	MMP8	Crohn's Disease	-0.0644377	0.0355148	-1.81439	0.0696177	0.463152
SL002695	Glutamate carboxypeptidase	Q96KP4	55748	CNDP2	Ulcerative Colitis	-0.0276311	0.01504	-1.83718	0.0697201	0.252042
SL004891	hnRNP A2/B1	P22626	3181	HNRNPA2B1	Ulcerative Colitis	-0.0922385	0.05029	-1.83413	0.0701752	0.25279
SL011631	NACA	Q13765	4666	NACA	Ulcerative Colitis	-0.0675252	0.0368705	-1.83142	0.0705835	0.253549
SL000836	Hemoglobin	P69905 P68871	3039 3043	HBA1 HBB	Ulcerative Colitis	0.157558	0.0861461	1.82896	0.0709548	0.254079
SL006805	MRCKB	Q9Y5S2	9578	CDC42BPB	Ulcerative Colitis	-0.0479908	0.0262439	-1.82865	0.0710016	0.253473
SL002539	OPG	O00300	4982	TNFRSF11B	Ulcerative Colitis	0.0379723	0.0207737	1.8279	0.0711144	0.253069
SL005493	paraoxonase 1	P27169	5444	PON1	Ulcerative Colitis	0.0203007	0.0111063	1.82785	0.0711226	0.252295
SL010391	WFKN2	Q8TEU8	124857	WFIKKN2	Crohn's Disease	-0.0634869	0.035187	-1.80427	0.0711886	0.470559
SL002519	ERBB3	P21860	2065	ERBB3	Ulcerative Colitis	0.0386042	0.0211565	1.8247	0.071601	0.253216
SL011535	RBM39	Q14498	9584	RBM39	Ulcerative Colitis	-0.0335361	0.0184	-1.82261	0.0719199	0.253713
SL013969	KYNU	Q16719	8942	KYNU	Ulcerative Colitis	0.0408041	0.0224204	1.81996	0.0723275	0.25432
SL000515	MCP-2	P80075	6355	CCL8	Normals	0.108519	0.0540256	2.00866	0.0723368	1
SL006911	CHK1	O14757	1111	CHEK1	Crohn's Disease	0.0462338	0.0257587	1.79489	0.0726719	0.477567
SL007295	CAD15	P55291	1013	CDH15	Ulcerative Colitis	-0.0416913	0.0229577	-1.81601	0.0729366	0.255715
SL007869	PPIB	P23284	5479	PPIB	Ulcerative Colitis	-0.0460008	0.025375	-1.81284	0.0734284	0.256667
SL003655	Transketolase	P29401	7086	TKT	Ulcerative Colitis	-0.0601525	0.033199	-1.81188	0.0735789	0.256415
SL001890	GA733-1 protein	P09758	4070	TACSTD2	Ulcerative Colitis	0.0349101	0.0193591	1.8033	0.0749275	0.26034
SL007471	COLEC12	Q5KU26	81035	COLEC12	Crohn's Disease	-0.0254645	0.0142999	-1.78075	0.0749539	0.489724
SL014469	SHC1	P29353	6464	SHC1	Ulcerative Colitis	-0.0400693	0.0222239	-1.80299	0.0749762	0.259728
SL002078	TGF-b R II	P37173	7048	TGFBR2	Ulcerative Colitis	-0.10303	0.0572777	-1.79877	0.0756464	0.261201
SL014108	LRRT3	Q86VH5	347731	LRRTM3	Ulcerative Colitis	-0.0244299	0.0135825	-1.79862	0.0756701	0.260495
SL000047	IGF-I	P05019	3479	IGF1	Ulcerative Colitis	-0.037378	0.0207895	-1.79793	0.0757817	0.260045
SL001797	Kallikrein 6	Q92876	5653	KLK6	Ulcerative Colitis	-0.0213923	0.0119042	-1.79704	0.0759226	0.259749
SL006114	ROR1	Q01973	4919	ROR1	Ulcerative Colitis	0.0366359	0.02041	1.795	0.0762509	0.260229
SL006268	NSF1C	Q9UNZ2	55968	NSFL1C	Ulcerative Colitis	-0.0741488	0.0413201	-1.7945	0.0763312	0.25976
SL010470	Semaphorin 3E	O15041	9723	SEMA3E	Ulcerative Colitis	0.0693876	0.0386691	1.7944	0.0763477	0.259036
SL000546	PRL	P01236	5617	PRL	Ulcerative Colitis	-0.0397264	0.0221418	-1.79418	0.0763825	0.258364
SL004365	TWEAK	O43508	8742	TNFSF12	Ulcerative Colitis	-0.0354943	0.0197854	-1.79396	0.0764173	0.257732
SL000467	IgG	P01857	3500 3501 3502 3503 50802 3535	IGHG1 IGHG2 IGHG3 IGHG4 IGK@ IGL@	Ulcerative Colitis	-0.0456961	0.0254743	-1.79381	0.0764414	0.257036
SL003990	FGFR-2	P21802	2263	FGFR2	Ulcerative Colitis	0.0764365	0.0426339	1.79286	0.0765952	0.256751
SL017610	Gro-b/g	P19876 P19875	None	CXCL3 CXCL2	Normals	0.372185	0.188651	1.97287	0.076777	1
SL003326	I-TAC	O14625	6373	CXCL11	Normals	0.381468	0.193486	1.97156	0.0769449	1
SL010464	LRIG3	Q6UXM1	121227	LRIG3	Crohn's Disease	0.0501969	0.028399	1.76756	0.0771353	0.500599
SL004155	PDGF Rb	P09619	5159	PDGFRB	Normals	0.591547	0.300303	1.96983	0.0771662	1
SL004352	IL-17F	Q96PD4	112744	IL17F	Ulcerative Colitis	0.0370228	0.0206934	1.78911	0.0772015	0.25792
SL014108	LRRT3	Q86VH5	347731	LRRTM3	Normals	-0.120144	0.0610533	-1.96785	0.0774202	1
SL004063	FGFR-3	P22607	2261	FGFR3	Normals	0.137432	0.0698605	1.96724	0.0774989	1
SL009324	FSTL3	O95633	10272	FSTL3	Crohn's Disease	0.0591638	0.0335251	1.76476	0.0776034	0.500732
SL014268	OX2G	P41217	4345	CD200	Crohn's Disease	0.0573427	0.0325616	1.76105	0.0782293	0.501739
SL005797	PIGR	P01833	5284	PIGR	Ulcerative Colitis	0.0794654	0.0445987	1.78179	0.0783982	0.261197
SL004704	COMMD7	Q86VX2	149951	COMMD7	Ulcerative Colitis	-0.0326319	0.0183392	-1.77935	0.0787994	0.261713
SL010927	IMB1	Q14974	3837	KPNB1	Crohn's Disease	-0.116856	0.0664904	-1.75749	0.0788336	0.503097
SL011616	IF4A3	P38919	9775	EIF4A3	Crohn's Disease	-0.0424338	0.0241553	-1.75671	0.0789673	0.501269
SL000591	TIMP-1	P01033	7076	TIMP1	Crohn's Disease	-0.0498666	0.028399	-1.75593	0.0791007	0.499422
SL003711	Caspase-3	P42574	836	CASP3	Normals	0.319134	0.16338	1.95332	0.0793105	1
SL002706	CD23	P06734	2208	FCER2	Normals	0.232015	0.119045	1.94897	0.0798848	1
SL002755	PAPP-A	Q13219	5069	PAPPA	Crohn's Disease	-0.126916	0.0725538	-1.74927	0.0802451	0.503835
SL014111	KIRR3	Q8IZU9	84623	KIRREL3	Ulcerative Colitis	0.0256319	0.0145248	1.7647	0.0812489	0.269129
SL005233	XEDAR	Q9HAV5	60401	EDA2R	Normals	0.0655705	0.0338253	1.93851	0.0812817	1
SL010392	GASP-2	Q96D09	114928	GPRASP2	Ulcerative Colitis	0.0464368	0.0263228	1.76413	0.0813456	0.268627
SL004625	ADAMTS-4	O75173	9507	ADAMTS4	Ulcerative Colitis	0.0171704	0.00975103	1.76088	0.0818982	0.269657
SL003744	Galectin-3	P17931	3958	LGALS3	Crohn's Disease	0.0427708	0.0246067	1.73818	0.0821796	0.512894
SL004400	Coagulation Factor IXab	P00740	2158	F9	Normals	-0.240159	0.124335	-1.93155	0.0822231	1
SL016549	AMPK a2b2g1	P54646 O43741 P54619	5563 5565 5571	PRKAA2 PRKAB2 PRKAG1	Ulcerative Colitis	-0.0502587	0.0285903	-1.7579	0.082408	0.270591
SL012469	GPC5	P78333	2262	GPC5	Normals	0.406977	0.211046	1.92838	0.082655	1
SL000613	uPA	P00749	5328	PLAU	Normals	-0.239508	0.12443	-1.92485	0.0831399	1
SL011049	MASP3	P48740	5648	MASP1	Ulcerative Colitis	-0.0378193	0.0215811	-1.75243	0.0833493	0.272908
SL010501	MP2K2	P36507	5605	MAP2K2	Crohn's Disease	0.0557703	0.0322365	1.73003	0.0836243	0.518568
SL005168	Growth hormone receptor	P10912	2690	GHR	Crohn's Disease	0.0650399	0.0375988	1.72984	0.0836588	0.516094
SL005084	Periostin	Q15063	10631	POSTN	Crohn's Disease	0.0553541	0.0320144	1.72904	0.0838023	0.514427
SL004348	IFN-lambda 1	Q8IU54	282618	IL29	Normals	0.173413	0.0903498	1.91936	0.0838983	1
SL010375	ASAH2	Q9NR71	56624	ASAH2	Normals	-0.305557	0.159473	-1.91604	0.0843585	1
SL007153	PERL	P22079	4025	LPO	Crohn's Disease	-0.0653446	0.0379852	-1.72026	0.0853849	0.521181
SL001973	Mammaglobin 2	O75556	4246	SCGB2A1	Ulcerative Colitis	-0.0225262	0.0129484	-1.73969	0.0855763	0.279303
SL003872	gp130 soluble	P40189	3572	IL6ST	Ulcerative Colitis	0.0417881	0.0240719	1.73597	0.0862362	0.280716
SL011708	ARP19	P56211	10776	ARPP19	Crohn's Disease	-0.0526285	0.0306914	-1.71477	0.0863879	0.524144
SL001905	Mesothelin	Q13421	10232	MSLN	Crohn's Disease	-0.0590907	0.0344736	-1.71409	0.0865125	0.522262
SL004805	Nectin-like protein 2	Q9BY67	23705	CADM1	Normals	-0.0963901	0.0507192	-1.90047	0.0865558	1
SL000414	Factor B	P00751	629	CFB	Crohn's Disease	-0.0372924	0.0217652	-1.7134	0.086639	0.520265
SL003200	sTie-2	Q02763	7010	TEK	Ulcerative Colitis	0.0341037	0.0196779	1.7331	0.0867478	0.281628
SL001797	Kallikrein 6	Q92876	5653	KLK6	Crohn's Disease	-0.0224507	0.0131215	-1.71099	0.0870834	0.520162
SL001802	IFN-g	P01579	3458	IFNG	Ulcerative Colitis	-0.0305231	0.0176494	-1.72941	0.0874092	0.283011
SL014008	FUT5	Q11128	2527	FUT5	Crohn's Disease	-0.0853307	0.0500015	-1.70656	0.0879032	0.522141
SL004147	IL-10 Rb	Q08334	3588	IL10RB	Ulcerative Colitis	-0.0126786	0.0073437	-1.72646	0.0879405	0.283866
SL004131	B7-2	P42081	942	CD86	Ulcerative Colitis	0.0420058	0.0243501	1.72508	0.0881906	0.283969
SL000440	Hemopexin	P02790	3263	HPX	Ulcerative Colitis	-0.11197	0.0649439	-1.72411	0.0883673	0.283768
SL008936	CHL1	O00533	10752	CHL1	Crohn's Disease	0.050271	0.0295222	1.70282	0.0886022	0.523397
SL004716	JNK2	P45984	5601	MAPK9	Ulcerative Colitis	0.0465557	0.0270479	1.72123	0.0888896	0.284644
SL010384	Testican-1	Q08629	6695	SPOCK1	Ulcerative Colitis	0.0441698	0.0257378	1.71614	0.0898216	0.286958
SL010498	EPHA3	P29320	2042	EPHA3	Normals	-0.12604	0.0671288	-1.87759	0.0898791	1
SL004484	SP-D	P35247	6441	SFTPD	Crohn's Disease	-0.166187	0.0980647	-1.69467	0.0901382	0.529525
SL001905	Mesothelin	Q13421	10232	MSLN	Ulcerative Colitis	-0.0911741	0.0532182	-1.71321	0.0903618	0.287862
SL000342	Catalase	P04040	847	CAT	Ulcerative Colitis	0.0924392	0.0539716	1.71274	0.09045	0.287389
SL002644	ERBB1	P00533	1956	EGFR	Ulcerative Colitis	0.0440848	0.0257403	1.71268	0.0904606	0.286628
SL003711	Caspase-3	P42574	836	CASP3	Ulcerative Colitis	-0.053426	0.0312475	-1.70977	0.0910005	0.287448
SL005730	cGMP-stimulated PDE	O00408	5138	PDE2A	Ulcerative Colitis	-0.0348524	0.0203906	-1.70924	0.0910981	0.287011
SL004698	HPV E7 Type18	P06788	1489089	Human-virus	Crohn's Disease	0.0448664	0.0265659	1.68888	0.0912433	0.53303
SL007056	BMP10	O95393	27302	BMP10	Normals	0.108767	0.0582508	1.86722	0.0914252	1
SL004153	M-CSF R	P07333	1436	CSF1R	Ulcerative Colitis	0.0527223	0.0308957	1.70646	0.0916168	0.28787
SL011808	CPNE1	Q99829	8904	CPNE1	Ulcerative Colitis	-0.0646815	0.037907	-1.70632	0.0916433	0.287177
SL004415	ACE2	Q9BYF1	59272	ACE2	Crohn's Disease	0.0396051	0.0234996	1.68535	0.0919202	0.534252
SL003993	BMP-6	P22004	654	BMP6	Ulcerative Colitis	-0.0417854	0.0245176	-1.7043	0.0920214	0.287634
SL005194	JAM-C	Q9BX67	83700	JAM3	Ulcerative Colitis	-0.0356284	0.0209304	-1.70223	0.0924097	0.288107
SL004334	FGF-16	O43320	8823	FGF16	Ulcerative Colitis	-0.0260005	0.0152811	-1.70148	0.0925516	0.287745
SL004142	Ephrin-B3	Q15768	1949	EFNB3	Ulcerative Colitis	-0.0251515	0.0148082	-1.69848	0.0931184	0.288732
SL004355	LD78-beta	P16619	414062	CCL3L1	Normals	0.185567	0.0999929	1.8558	0.0931549	1
SL004329	BMP-14	P43026	8200	GDF5	Ulcerative Colitis	0.111487	0.0657509	1.6956	0.0936658	0.289703
SL000519	MIP-1a	P10147	6348	CCL3	Ulcerative Colitis	0.0677043	0.039942	1.69506	0.0937673	0.289258
SL014008	FUT5	Q11128	2527	FUT5	Ulcerative Colitis	0.0802674	0.0473594	1.69486	0.0938066	0.288599
SL004637	MSP R	Q04912	4486	MST1R	Crohn's Disease	0.0301245	0.0179816	1.6753	0.0938763	0.542631
SL000139	EPI	O14944	2069	EREG	Crohn's Disease	-0.0686192	0.0409621	-1.67519	0.0938975	0.540083
SL000581	SOD	P00441	6647	SOD1	Crohn's Disease	-0.0298238	0.0178065	-1.67488	0.0939584	0.53781
SL001795	IL-1b	P01584	3553	IL1B	Ulcerative Colitis	-0.0522366	0.0309339	-1.68865	0.0949959	0.291459
SL010514	PTK6	Q13882	5753	PTK6	Normals	0.126298	0.0686464	1.83984	0.0956242	1
SL004683	Noggin	Q13253	9241	NOG	Ulcerative Colitis	-0.0462881	0.0275158	-1.68224	0.0962371	0.294658
SL009207	Dynactin subunit 2	Q13561	10540	DCTN2	Crohn's Disease	-0.0291372	0.0175246	-1.66265	0.0963833	0.54851
SL000268	Angiostatin	P00747	5340	PLG	Ulcerative Colitis	0.0435727	0.0259284	1.6805	0.0965759	0.294973
SL004364	TACI	O14836	23495	TNFRSF13B	Normals	0.182034	0.0993666	1.83195	0.0968671	1
SL008759	GPVI	Q9HCN6	51206	GP6	Ulcerative Colitis	-0.08484	0.0505634	-1.67789	0.0970848	0.295633
SL008331	PA2G4	Q9UQ80	5036	PA2G4	Crohn's Disease	-0.089505	0.0539581	-1.65879	0.0971591	0.550275
SL004078	BMP-7	P18075	655	BMP7	Crohn's Disease	0.0605206	0.0365074	1.65776	0.0973651	0.548755
SL001999	MDM2	Q00987	4193	MDM2	Crohn's Disease	0.0345871	0.0208747	1.65689	0.0975409	0.547124
SL004477	calgranulin B	P06702	6280	S100A9	Normals	0.293209	0.160586	1.82587	0.0978345	1
SL004068	Granzyme B	P10144	3002	GZMB	Crohn's Disease	0.0467219	0.0282275	1.65519	0.0978855	0.54639
SL003520	calreticulin	P27797	811	CALR	Crohn's Disease	-0.0254392	0.0153761	-1.65446	0.098034	0.544479
SL000309	C1q	P02745 P02746 P02747	712 713 714	C1QA C1QB C1QC	Ulcerative Colitis	0.0333999	0.0200092	1.66923	0.0987947	0.300075
SL003761	pTEN	P60484	5728	PTEN	Crohn's Disease	-0.0452512	0.0274591	-1.64795	0.0993626	0.549042
SL006528	SEPR	Q12884	2191	FAP	Crohn's Disease	0.0413612	0.0251003	1.64784	0.0993855	0.546549
SL008808	SKP1	P63208	6500	SKP1	Crohn's Disease	-0.0411195	0.0249587	-1.6475	0.0994547	0.544313
SL004646	Layilin	Q6UX15	143903	LAYN	Ulcerative Colitis	0.0200587	0.0120466	1.66509	0.0996204	0.301808
SL004016	CXCL16 soluble	Q9H2A7	58191	CXCL16	Ulcerative Colitis	0.0400382	0.0240485	1.6649	0.0996593	0.301114
SL008822	EMR2	Q9UHX3	30817	EMR2	Crohn's Disease	0.0513479	0.0312348	1.64393	0.10019	0.54567
SL002655	CTGF	P29279	1490	CTGF	Crohn's Disease	-0.0689341	0.0419704	-1.64245	0.100498	0.544778
SL005202	MSP	P26927	4485	MST1	Crohn's Disease	-0.189276	0.115294	-1.64168	0.100656	0.543097
SL003735	4-1BB ligand	P41273	8744	TNFSF9	Crohn's Disease	0.0657341	0.0400425	1.64161	0.100672	0.540706
SL004720	Calcineurin B a	P63098	5534	PPP3R1	Ulcerative Colitis	-0.0361483	0.0217896	-1.65897	0.100852	0.304005
SL004364	TACI	O14836	23495	TNFRSF13B	Crohn's Disease	0.0361065	0.0220195	1.63975	0.101057	0.540151
SL004009	RAC1	P63000	5879	RAC1	Crohn's Disease	-0.104785	0.0639052	-1.6397	0.101068	0.537773
SL004347	IL-22	Q9GZX6	50616	IL22	Ulcerative Colitis	-0.0374466	0.0226212	-1.65537	0.10158	0.305511
SL000076	p27Kip1	P46527	1027	CDKN1B	Crohn's Disease	0.0841926	0.0514373	1.6368	0.101672	0.538525
SL004891	hnRNP A2/B1	P22626	3181	HNRNPA2B1	Crohn's Disease	-0.101343	0.0619267	-1.6365	0.101736	0.536401
SL010928	IMDH2	P12268	3615	IMPDH2	Ulcerative Colitis	-0.01891	0.0114302	-1.6544	0.101779	0.305317
SL007373	PPID	Q08752	5481	PPID	Ulcerative Colitis	-0.0672101	0.0406598	-1.65299	0.102067	0.305447
SL004862	PD-L2	Q9BQ51	80380	PDCD1LG2	Ulcerative Colitis	0.0422966	0.0256738	1.64746	0.103199	0.307976
SL009054	NRX1B	P58400	9378	NRXN1	Normals	-0.0618071	0.0344862	-1.79223	0.103352	1
SL003326	I-TAC	O14625	6373	CXCL11	Ulcerative Colitis	-0.118283	0.0719719	-1.64345	0.104027	0.309626
SL003199	sTie-1	P35590	7075	TIE1	Crohn's Disease	-0.0462374	0.0284659	-1.62431	0.10431	0.547498
SL008835	ASGR1	P07306	432	ASGR1	Normals	-0.0457751	0.0256587	-1.784	0.104744	1
SL004337	FGF-19	O95750	9965	FGF19	Ulcerative Colitis	0.0503367	0.0307372	1.63765	0.105236	0.31242
SL000498	Leptin	P41159	3952	LEP	Crohn's Disease	0.0429871	0.0265669	1.61807	0.105648	0.552004
SL006923	TBP	P20226	6908	TBP	Crohn's Disease	0.0674927	0.0417593	1.61623	0.106044	0.55156
SL000027	COX-2	P35354	5743	PTGS2	Crohn's Disease	0.0721274	0.0447092	1.61326	0.106689	0.55246
SL004342	FGF-8B	P55075	2253	FGF8	Ulcerative Colitis	0.0308948	0.0189613	1.62936	0.106981	0.316948
SL003327	Factor D	P00746	1675	CFD	Normals	0.205551	0.116075	1.77084	0.107007	1
SL004148	IL-12 Rb1	P42701	3594	IL12RB1	Crohn's Disease	0.0721908	0.0448106	1.61102	0.107176	0.552586
SL004859	GITR	Q9Y5U5	8784	TNFRSF18	Ulcerative Colitis	0.0229106	0.0140784	1.62736	0.107407	0.31734
SL009213	Cathepsin A	P10619	5476	CTSA	Ulcerative Colitis	-0.059537	0.0365941	-1.62696	0.107491	0.316772
SL004901	Protein disulfide-isomerase	P07237	5034	P4HB	Crohn's Disease	0.0181534	0.0112804	1.60929	0.107554	0.552184
SL010348	FN1.4	P02751	2335	FN1	Crohn's Disease	0.0492499	0.0306228	1.60827	0.107775	0.550782
SL006912	FGR	P09769	2268	FGR	Crohn's Disease	-0.0561922	0.0349683	-1.60694	0.108067	0.549843
SL010450	CD48	P09326	962	CD48	Ulcerative Colitis	0.0291274	0.0179376	1.62382	0.108162	0.31786
SL011448	TNR4	P43489	7293	TNFRSF4	Crohn's Disease	-0.0332127	0.0206853	-1.60562	0.108357	0.548896
SL012168	LIN7B	Q9HAP6	64130	LIN7B	Ulcerative Colitis	0.0340863	0.0210033	1.6229	0.108358	0.317567
SL000645	MMP-10	P09238	4319	MMP10	Ulcerative Colitis	-0.0427482	0.0263897	-1.61988	0.109005	0.318684
SL000312	C3	P01024	718	C3	Ulcerative Colitis	0.0349279	0.0215803	1.61851	0.109303	0.31879
SL010466	MFRP	Q9BY79	83552	MFRP	Crohn's Disease	-0.0449219	0.0280788	-1.59985	0.109632	0.552901
SL003753	DLC8	P63167	8655	DYNLL1	Normals	0.0859559	0.0490142	1.75369	0.110021	1
SL014270	CLM6	Q08708	10871	CD300C	Ulcerative Colitis	0.0501096	0.0311029	1.61109	0.110911	0.322578
SL007385	IL24	Q13007	11009	IL24	Crohn's Disease	0.048499	0.0304248	1.59406	0.110922	0.556987
SL007327	OLR1	P78380	4973	OLR1	Ulcerative Colitis	-0.0784215	0.0486867	-1.61074	0.110989	0.32199
SL000563	RANTES	P13501	6352	CCL5	Crohn's Disease	-0.0747391	0.0469028	-1.59349	0.111051	0.555209
SL003041	PF-4	P02776	5196	PF4	Ulcerative Colitis	-0.0229536	0.0142569	-1.61	0.11115	0.321656
SL000338	Calpastatin	P20810	831	CAST	Crohn's Disease	0.0664958	0.041754	1.59256	0.111258	0.55383
SL004645	HAI-1	O43278	6692	SPINT1	Crohn's Disease	0.0634664	0.0398631	1.59211	0.11136	0.551924
SL006913	FYN	P06241	2534	FYN	Ulcerative Colitis	-0.109423	0.0680432	-1.60814	0.111557	0.322051
SL003764	NCAM-120	P13591	4684	NCAM1	Crohn's Disease	0.0493397	0.0310149	1.59084	0.111645	0.550975
SL008122	DUS3	P51452	1845	DUSP3	Ulcerative Colitis	-0.0702253	0.0437581	-1.60485	0.112279	0.323319
SL004438	Cystatin M	Q15828	1474	CST6	Ulcerative Colitis	-0.0584252	0.0364057	-1.60484	0.112283	0.322523
SL010369	Carbonic Anhydrase IV	P22748	762	CA4	Crohn's Disease	0.026611	0.0167628	1.5875	0.112398	0.552336
SL017189	Kininogen HMW	P01042	3827	KNG1	Normals	-0.250211	0.143891	-1.7389	0.112685	1
SL003332	MMP-17	Q9ULZ9	4326	MMP17	Ulcerative Colitis	-0.0195514	0.0121986	-1.60276	0.112742	0.322937
SL016148	C34 gp41 HIV Fragment	Q70626	None	Human-virus	Crohn's Disease	-0.0334099	0.0210659	-1.58597	0.112746	0.55172
SL004820	Phosphoglycerate mutase 1	P18669	5223	PGAM1	Crohn's Disease	0.191726	0.120913	1.58565	0.112819	0.549754
SL007025	JAK2	O60674	3717	JAK2	Crohn's Disease	-0.167788	0.105947	-1.5837	0.113262	0.549627
SL000668	CD36 ANTIGEN	P16671	948	CD36	Crohn's Disease	0.0935103	0.0591497	1.58091	0.113899	0.550401
SL012754	ASM3A	Q92484	10924	SMPDL3A	Normals	0.150772	0.0870449	1.73211	0.113926	1
SL010520	AURKB	Q96GD4	9212	AURKB	Crohn's Disease	0.0324708	0.0205567	1.57957	0.114206	0.549613
SL006919	RSK-like protein kinase	O75582	9252	RPS6KA5	Normals	-0.0924028	0.053446	-1.7289	0.114518	1
SL000550	PCI	P05154	5104	SERPINA5	Normals	-0.979769	0.567061	-1.7278	0.114721	1
SL001800	TNF sR-II	P20333	7133	TNFRSF1B	Ulcerative Colitis	0.043562	0.0273336	1.59372	0.114756	0.327794
SL006528	SEPR	Q12884	2191	FAP	Ulcerative Colitis	0.0342944	0.0215213	1.59351	0.114801	0.327108
SL006920	MAPK14	Q16539	1432	MAPK14	Ulcerative Colitis	0.0264644	0.0166114	1.59314	0.114884	0.326508
SL008059	RS3	P23396	6188	RPS3	Ulcerative Colitis	0.0448935	0.0282373	1.58986	0.115622	0.327808
SL005629	NAGK	Q9UJ70	55577	NAGK	Normals	0.282977	0.164294	1.72238	0.115728	1
SL008574	OMD	Q99983	4958	OMD	Normals	0.465014	0.270008	1.72222	0.115757	1
SL005258	PLK-1	P53350	5347	PLK1	Ulcerative Colitis	-0.0141543	0.008911	-1.58841	0.11595	0.327873
SL007774	JAG2	Q9Y219	3714	JAG2	Crohn's Disease	0.0352823	0.0224551	1.57124	0.116127	0.55634
SL007502	ST4S6	Q7LFX5	51363	CHST15	Ulcerative Colitis	0.0352985	0.0222484	1.58656	0.116369	0.328251
SL003849	FGF9	P31371	2254	FGF9	Ulcerative Colitis	-0.0215864	0.0136059	-1.58655	0.116372	0.327446
SL008644	BST1	Q10588	683	BST1	Normals	-0.577239	0.335878	-1.7186	0.116435	1
SL004661	Aggrecan	P16112	176	ACAN	Normals	0.228286	0.132983	1.71665	0.1168	1
SL005352	FABPE	Q01469	2171	FABP5	Ulcerative Colitis	0.0271035	0.0171203	1.58312	0.117152	0.328859
SL013488	CLC1B	Q9P126	51266	CLEC1B	Ulcerative Colitis	-0.0523503	0.0330757	-1.58275	0.117238	0.328323
SL008193	NID2	Q14112	22795	NID2	Ulcerative Colitis	-0.0275678	0.0174267	-1.58193	0.117423	0.328052
SL000280	GOT1	P17174	2805	GOT1	Crohn's Disease	0.0496226	0.0317129	1.56475	0.117643	0.561008
SL000048	Protein C	P04070	5624	PROC	Crohn's Disease	0.0353843	0.0226238	1.56403	0.11781	0.5595
SL004064	GIB	P04054	5319	PLA2G1B	Crohn's Disease	-0.0482523	0.0308661	-1.56328	0.117987	0.557964
SL004580	Macrophage scavenger receptor	P21757	4481	MSR1	Ulcerative Colitis	-0.0224473	0.0142472	-1.57555	0.118888	0.33137
SL000004	bFGF	P09038	2247	FGF2	Ulcerative Colitis	-0.115808	0.0735901	-1.57369	0.119319	0.331773
SL010530	OCAD1	Q9NX40	54940	OCIAD1	Ulcerative Colitis	-0.0373614	0.0237583	-1.57256	0.11958	0.331654
SL000339	carbonic anhydrase II	P00918	760	CA2	Normals	0.0749311	0.0440637	1.70052	0.119869	1
SL005209	Notch-3	Q9UM47	4854	NOTCH3	Normals	0.212364	0.12489	1.70041	0.119891	1
SL003168	CTACK	Q9Y4X3	10850	CCL27	Ulcerative Colitis	0.0251834	0.0160669	1.56741	0.120778	0.334129
SL000587	Thyroglobulin	P01266	7038	TG	Normals	0.094511	0.0557921	1.69399	0.121133	1
SL011533	SGTA	O43765	6449	SGTA	Crohn's Disease	-0.0987492	0.0637419	-1.5492	0.121333	0.570976
SL010368	IDUA	P35475	3425	IDUA	Crohn's Disease	-0.0602561	0.0389185	-1.54826	0.12156	0.569723
SL013489	AMNLS	Q9BXJ7	81693	AMN	Ulcerative Colitis	0.0404658	0.0258755	1.56386	0.121609	0.335641
SL003302	MPIF-1	P55773	6368	CCL23	Normals	0.225373	0.133669	1.68605	0.122683	1
SL005793	Cyclophilin F	P30405	10105	PPIF	Normals	0.368761	0.218911	1.68453	0.122983	1
SL000002	VEGF	P15692	7422	VEGFA	Ulcerative Colitis	-0.032626	0.0209441	-1.55777	0.123048	0.338787
SL010372	Enterokinase	P98073	5651	PRSS7	Ulcerative Colitis	-0.0128523	0.00825528	-1.55686	0.123265	0.338606
SL001726	GM-CSF	P04141	1437	CSF2	Crohn's Disease	-0.103257	0.0670019	-1.5411	0.123293	0.57548
SL005217	Siglec-6	O43699	946	SIGLEC6	Crohn's Disease	0.0797379	0.0517464	1.54094	0.123332	0.573382
SL004654	Granzyme H	P20718	2999	GZMH	Ulcerative Colitis	-0.0383338	0.0246565	-1.55472	0.123774	0.33934
SL001729	G-CSF	P09919	1440	CSF3	Normals	-0.237412	0.141372	-1.67934	0.124008	1
SL004299	Livin B	Q96CA5	79444	BIRC7	Crohn's Disease	0.0337211	0.0219402	1.53696	0.124304	0.57554
SL003322	VEGF sR3	P35916	2324	FLT4	Normals	0.146896	0.0875988	1.67692	0.12449	1
SL000250	a2-Antiplasmin	P08697	5345	SERPINF2	Normals	-0.155338	0.0926553	-1.67651	0.124571	1
SL003187	MDC	O00626	6367	CCL22	Ulcerative Colitis	-0.0631942	0.0407501	-1.55077	0.124716	0.341055
SL000039	IL-8	P10145	3576	IL8	Crohn's Disease	0.125624	0.0819807	1.53237	0.125432	0.578395
SL004791	DR3	Q93038	8718	TNFRSF25	Crohn's Disease	-0.0834156	0.0545438	-1.52933	0.126182	0.579598
SL005181	IL-20 Ra	Q9UHF4	53832	IL20RA	Ulcerative Colitis	0.0195154	0.0126402	1.54392	0.126368	0.344743
SL010613	IL-17 RD	Q8NFM7	54756	IL17RD	Ulcerative Colitis	0.0306816	0.0198873	1.54278	0.126644	0.344694
SL011549	ARI3A	Q99856	1820	ARID3A	Ulcerative Colitis	-0.0700505	0.0454296	-1.54196	0.126843	0.344403
SL003190	MIP-5	Q16663	6359	CCL15	Ulcerative Colitis	0.0526525	0.0341782	1.54053	0.12719	0.34454
SL000321	C5b 6 Complex	P01031 P13671	727 729	C5 C6	Ulcerative Colitis	0.0284809	0.0184887	1.54045	0.127211	0.343765
SL000283	b2-Microglobulin	P61769	567	B2M	Ulcerative Colitis	0.0448119	0.02911	1.5394	0.127466	0.343727
SL010461	FCGR1	P12314	2209	FCGR1A	Ulcerative Colitis	-0.0144123	0.00938185	-1.53619	0.128251	0.34518
SL004339	FGF-5	P12034	2250	FGF5	Crohn's Disease	-0.0691752	0.0455625	-1.51825	0.128952	0.590043
SL005160	ESAM	Q96AP7	90952	ESAM	Crohn's Disease	-0.0298242	0.0196504	-1.51774	0.129079	0.588293
SL004438	Cystatin M	Q15828	1474	CST6	Crohn's Disease	-0.0600553	0.0396029	-1.51644	0.129409	0.587409
SL000540	Plasmin	P00747	5340	PLG	Crohn's Disease	0.0309883	0.0204505	1.51529	0.1297	0.586543
SL005491	OBCAM	Q14982	4978	OPCML	Ulcerative Colitis	-0.0305329	0.019979	-1.52825	0.130206	0.349665
SL000357	Coagulation Factor IX	P00740	2158	F9	Crohn's Disease	-0.107093	0.0707861	-1.51291	0.130303	0.586795
SL008059	RS3	P23396	6188	RPS3	Crohn's Disease	-0.0335682	0.0221921	-1.51262	0.130376	0.584908
SL011508	PACAP-27	P18509	116	ADCYAP1	Ulcerative Colitis	-0.0391953	0.025674	-1.52665	0.130604	0.349951
SL010488	ABL2	P42684	27	ABL2	Ulcerative Colitis	-0.0367483	0.0241051	-1.5245	0.131141	0.350603
SL002823	sL-Selectin	P14151	6402	SELL	Ulcerative Colitis	-0.036523	0.0239739	-1.52345	0.131402	0.350475
SL010613	IL-17 RD	Q8NFM7	54756	IL17RD	Normals	0.0901508	0.0549314	1.64115	0.131799	1
SL003192	Properdin	P27918	5199	CFP	Ulcerative Colitis	0.0204475	0.0134452	1.5208	0.132065	0.351453
SL004723	HDAC8	Q9BY41	55869	HDAC8	Ulcerative Colitis	-0.0366968	0.0241521	-1.51941	0.132415	0.351578
SL004260	resistin	Q9HD89	56729	RETN	Normals	-0.210527	0.128824	-1.63423	0.133258	1
SL000462	IGFBP-1	P08833	3484	IGFBP1	Normals	0.944536	0.578036	1.63404	0.133297	1
SL000558	Prothrombin	P00734	2147	F2	Crohn's Disease	0.0620955	0.0413675	1.50107	0.133338	0.595402
SL010617	TPSB2	P20231	64499	TPSB2	Ulcerative Colitis	0.096902	0.0640819	1.51216	0.134247	0.355502
SL004760	PAFAH beta subunit	P68402	5049	PAFAH1B2	Crohn's Disease	-0.0745576	0.0498116	-1.49679	0.134448	0.597836
SL008588	SLAF5	Q9UIB8	8832	CD84	Ulcerative Colitis	-0.0307799	0.0203744	-1.51071	0.134615	0.355617
SL014308	FGF-8A	P55075	2253	FGF8	Ulcerative Colitis	0.0322003	0.0213365	1.50916	0.135009	0.355812
SL000403	Endostatin	P39060	80781	COL18A1	Normals	0.189245	0.116417	1.62557	0.135101	1
SL004869	Carbonic anhydrase XIII	Q8N1Q1	377677	CA13	Ulcerative Colitis	-0.0801789	0.0531933	-1.50731	0.135483	0.356194
SL011709	PLPP	Q96GD0	57026	PDXP	Ulcerative Colitis	-0.0398837	0.0264943	-1.50537	0.135981	0.356657
SL002706	CD23	P06734	2208	FCER2	Crohn's Disease	-0.0555576	0.0372896	-1.4899	0.136252	0.603399
SL007464	AMHR2	Q16671	269	AMHR2	Normals	0.140644	0.0869372	1.61776	0.136785	1
SL015728	GCKR	Q14397	2646	GCKR	Normals	0.282532	0.174666	1.61756	0.136829	1
SL002525	C2	P06681	717	C2	Crohn's Disease	-0.0344598	0.0231873	-1.48615	0.13724	0.60558
SL014470	BCAR3	O75815	8412	BCAR3	Ulcerative Colitis	-0.0371873	0.0247967	-1.49969	0.137444	0.359497
SL010378	RET	P07949	5979	RET	Ulcerative Colitis	-0.0601954	0.0401515	-1.49921	0.137569	0.359023
SL005797	PIGR	P01833	5284	PIGR	Crohn's Disease	0.098474	0.0664533	1.48185	0.13838	0.608079
SL013489	AMNLS	Q9BXJ7	81693	AMN	Crohn's Disease	0.0430527	0.0290673	1.48114	0.13857	0.606628
SL004901	Protein disulfide-isomerase	P07237	5034	P4HB	Ulcerative Colitis	-0.0187664	0.01255	-1.49533	0.138575	0.360707
SL011404	PDE4D	Q08499	5144	PDE4D	Ulcerative Colitis	-0.021831	0.0145995	-1.49532	0.138577	0.359895
SL000325	C9	P02748	735	C9	Crohn's Disease	-0.0478064	0.0323017	-1.48	0.138874	0.60573
SL010513	PRKACA	P17612	5566	PRKACA	Ulcerative Colitis	-0.0608156	0.0407197	-1.49352	0.139048	0.360349
SL000357	Coagulation Factor IX	P00740	2158	F9	Normals	-0.175314	0.109091	-1.60705	0.139122	1
SL005219	Siglec-9	Q9Y336	27180	SIGLEC9	Normals	-0.979153	0.610371	-1.60419	0.139753	1
SL007003	DHH	O43323	50846	DHH	Ulcerative Colitis	-0.0165295	0.0110878	-1.49079	0.139763	0.361336
SL005209	Notch-3	Q9UM47	4854	NOTCH3	Ulcerative Colitis	0.0417531	0.028028	1.48969	0.140051	0.361281
SL001888	SLPI	P03973	6590	SLPI	Ulcerative Colitis	0.0445781	0.0299287	1.48948	0.140107	0.360618
SL003171	FGF-4	P08620	2249	FGF4	Ulcerative Colitis	-0.0174053	0.0116883	-1.48912	0.1402	0.360061
SL016567	TAK1-TAB1	O43318 Q15750	6885 10454	MAP3K7 TAB1	Ulcerative Colitis	-0.0370344	0.0249561	-1.48398	0.141556	0.362809
SL008190	SPTA2	Q13813	6709	SPTAN1	Crohn's Disease	-0.0477403	0.0324905	-1.46936	0.141735	0.615646
SL000613	uPA	P00749	5328	PLAU	Crohn's Disease	0.0533098	0.0363184	1.46784	0.142146	0.615208
SL010376	MMEL2	Q495T6	79258	MMEL1	Ulcerative Colitis	-0.0385623	0.0260442	-1.48065	0.142441	0.364312
SL000406	Eotaxin	P51671	6356	CCL11	Ulcerative Colitis	0.0542012	0.0366067	1.48064	0.142445	0.363511
SL006550	ECM1	Q16610	1893	ECM1	Ulcerative Colitis	-0.0496769	0.0335514	-1.48062	0.142449	0.362705
SL002508	IL-18 BPa	O95998	10068	IL18BP	Normals	-0.266043	0.167187	-1.59129	0.142628	1
SL000384	CTLA-4	P16410	1493	CTLA4	Ulcerative Colitis	-0.0467057	0.0315641	-1.47971	0.142691	0.362547
SL000401	Elastase	P08246	1991	ELANE	Crohn's Disease	0.0652272	0.044504	1.46565	0.142745	0.615522
SL000528	NADPH-P450 Oxidoreductase	P16435	5447	POR	Crohn's Disease	0.0906772	0.0618997	1.46491	0.142947	0.614162
SL001902	BCAM	P50895	4059	BCAM	Crohn's Disease	0.0653831	0.044676	1.46349	0.143332	0.613625
SL006374	BMX	P51813	660	BMX	Ulcerative Colitis	0.0228589	0.0154906	1.47566	0.143775	0.364514
SL004306	UBC9	P63279	7329	UBE2I	Crohn's Disease	-0.075719	0.0518275	-1.46098	0.14402	0.614187
SL005215	Siglec-3	P20138	945	CD33	Crohn's Disease	0.0796625	0.0546541	1.45758	0.144957	0.61569
SL003738	B7	P33681	941	CD80	Normals	-0.128849	0.0817309	-1.5765	0.14599	1
SL009089	PGCB	Q96GW7	63827	BCAN	Ulcerative Colitis	-0.0355289	0.0242418	-1.46561	0.146488	0.370507
SL004119	discoidin domain receptor 1	Q08345	780	DDR1	Normals	-0.0760725	0.0483936	-1.57196	0.147036	1
SL007774	JAG2	Q9Y219	3714	JAG2	Ulcerative Colitis	0.0432241	0.0295472	1.46288	0.147231	0.37157
SL008728	NRX3B	Q9HDB5	9369	NRXN3	Crohn's Disease	0.0316653	0.0218594	1.44859	0.147452	0.623822
SL006923	TBP	P20226	6908	TBP	Normals	0.100122	0.0638357	1.56844	0.14785	1
SL000345	Cathepsin G	P08311	1511	CTSG	Crohn's Disease	0.0408369	0.02822	1.44709	0.147872	0.623351
SL007336	SET	Q01105	6418	SET	Normals	-0.213154	0.135913	-1.5683	0.147881	1
SL005629	NAGK	Q9UJ70	55577	NAGK	Ulcerative Colitis	0.0436965	0.0299427	1.45934	0.148202	0.373186
SL004860	HTRA2	O43464	27429	HTRA2	Crohn's Disease	0.0370038	0.0256326	1.44362	0.148845	0.625181
SL000089	TGF-b3	P10600	7043	TGFB3	Ulcerative Colitis	-0.00993204	0.00681805	-1.45673	0.14892	0.374166
SL005156	DAN	P41271	4681	NBL1	Crohn's Disease	0.0572176	0.0397016	1.44119	0.149531	0.625763
SL008611	ASAHL	Q02083	27163	NAAA	Ulcerative Colitis	0.0842188	0.0579023	1.4545	0.149535	0.374905
SL000308	C1-Esterase Inhibitor	P05155	710	SERPING1	Normals	0.250842	0.160713	1.56081	0.14963	1
SL003738	B7	P33681	941	CD80	Crohn's Disease	0.0337778	0.0234452	1.44071	0.149667	0.624115
SL002705	Thrombospondin-1	P07996	7057	THBS1	Ulcerative Colitis	-0.0577097	0.0397382	-1.45225	0.150158	0.3756
SL005687	eIF-5A-1	P63241	1984	EIF5A	Crohn's Disease	-0.0966874	0.0673279	-1.43607	0.150983	0.627193
SL004338	FGF-20	Q9NP95	26281	FGF20	Ulcerative Colitis	0.0218966	0.0151238	1.44783	0.151388	0.377875
SL003300	HCC-4	O15467	6360	CCL16	Ulcerative Colitis	0.0537157	0.0371118	1.4474	0.151506	0.377315
SL000377	CK-BB	P12277	1152	CKB	Ulcerative Colitis	0.0777254	0.0538378	1.4437	0.152544	0.379148
SL004626	ADAMTS-5	Q9UNA0	11096	ADAMTS5	Crohn's Disease	0.0485783	0.0339596	1.43047	0.152582	0.631569
SL004636	Flt-3	P36888	2322	FLT3	Ulcerative Colitis	-0.0379594	0.0262995	-1.44335	0.15264	0.37851
SL006830	complement factor H-related 5	Q9BXR6	81494	CFHR5	Ulcerative Colitis	-0.0409518	0.0283766	-1.44315	0.152696	0.377852
SL002684	CSF-1	P09603	1435	CSF1	Crohn's Disease	-0.0397517	0.0278142	-1.42918	0.152951	0.630897
SL005572	Gelsolin	P06396	2934	GSN	Ulcerative Colitis	0.0348793	0.0241861	1.44213	0.152985	0.377709
SL004120	Discoidin domain receptor 2	Q16832	4921	DDR2	Ulcerative Colitis	-0.0265819	0.0184374	-1.44174	0.153095	0.377158
SL004687	TSLP	Q969D9	85480	TSLP	Crohn's Disease	0.0421909	0.0295613	1.42723	0.153513	0.630841
SL011629	AIP	O00170	9049	AIP	Crohn's Disease	-0.0327633	0.0229632	-1.42677	0.153646	0.629165
SL010528	UFM1	P61960	51569	UFM1	Ulcerative Colitis	-0.0650066	0.0451764	-1.43895	0.15388	0.378164
SL007464	AMHR2	Q16671	269	AMHR2	Ulcerative Colitis	-0.0323837	0.0225057	-1.43891	0.153892	0.377381
SL005205	NKp30	O14931	259197	NCR3	Ulcerative Colitis	0.0224329	0.0155939	1.43858	0.153986	0.376723
SL003994	BMP-1	P13497	649	BMP1	Ulcerative Colitis	0.0556319	0.0386933	1.43777	0.154215	0.376485
SL001729	G-CSF	P09919	1440	CSF3	Ulcerative Colitis	-0.0605498	0.0421175	-1.43764	0.154251	0.375752
SL000590	Thyroxine-Binding Globulin	P05543	6906	SERPINA7	Crohn's Disease	-0.0327994	0.0230378	-1.42372	0.154528	0.630418
SL010456	CYTN	P01037	1469	CST1	Crohn's Disease	0.0699948	0.0491669	1.42362	0.154557	0.628301
SL002086	Ficolin-3	O75636	8547	FCN3	Crohn's Disease	0.0591529	0.0415643	1.42317	0.154687	0.626627
SL011809	XTP3A	Q9H773	79077	DCTPP1	Normals	0.0894532	0.0582814	1.53485	0.15583	1
SL004861	IL-18 Rb	O95256	8807	IL18RAP	Crohn's Disease	0.0191253	0.0134868	1.41807	0.156169	0.630344
SL000527	MMP-9	P14780	4318	MMP9	Crohn's Disease	-0.0764921	0.053963	-1.41749	0.156339	0.628875
SL002655	CTGF	P29279	1490	CTGF	Normals	-0.204521	0.133679	-1.52994	0.157029	1
SL004515	PGRP-S	O75594	8993	PGLYRP1	Crohn's Disease	-0.099646	0.070444	-1.41454	0.157203	0.630148
SL004299	Livin B	Q96CA5	79444	BIRC7	Normals	-0.0935898	0.0612448	-1.52813	0.157473	1
SL006522	LG3BP	Q08380	3959	LGALS3BP	Ulcerative Colitis	0.0509738	0.0357901	1.42424	0.158081	0.384192
SL011071	PDGF-CC	Q9NRA1	56034	PDGFC	Ulcerative Colitis	0.0646197	0.0454043	1.42321	0.15838	0.384139
SL004365	TWEAK	O43508	8742	TNFSF12	Crohn's Disease	-0.0356389	0.0252664	-1.41053	0.158384	0.63268
SL000406	Eotaxin	P51671	6356	CCL11	Crohn's Disease	0.0525682	0.0372921	1.40963	0.158648	0.6315
SL000309	C1q	P02745 P02746 P02747	712 713 714	C1QA C1QB C1QC	Crohn's Disease	-0.0346218	0.0245667	-1.4093	0.158747	0.629782
SL004823	Cyclophilin A	P62937	5478	PPIA	Crohn's Disease	-0.0609606	0.0432918	-1.40813	0.159092	0.628993
SL004805	Nectin-like protein 2	Q9BY67	23705	CADM1	Crohn's Disease	0.0415845	0.029532	1.40812	0.159096	0.626878
SL004327	BAFF	Q9Y275	10673	TNFSF13B	Crohn's Disease	-0.0452608	0.0321513	-1.40775	0.159206	0.625139
SL014148	ROBO3	Q96MS0	64221	ROBO3	Normals	0.0576032	0.0378882	1.52035	0.159392	1
SL004066	GIIE	Q9NZK7	30814	PLA2G2E	Ulcerative Colitis	-0.0186634	0.0131548	-1.41875	0.159673	0.386543
SL014091	SORC2	Q96PQ0	57537	SORCS2	Normals	-0.284099	0.187088	-1.51853	0.159843	1
SL000603	Trypsin	P07477	5644	PRSS1	Crohn's Disease	-0.0670587	0.0477667	-1.40388	0.160355	0.62738
SL005161	FGF-12	P61328	2257	FGF12	Ulcerative Colitis	-0.0227402	0.0160917	-1.41316	0.161303	0.389705
SL000481	IL-5	P05113	3567	IL5	Crohn's Disease	-0.0277322	0.0198068	-1.40013	0.161473	0.62946
SL005229	ULBP-3	Q9BZM4	79465	ULBP3	Crohn's Disease	-0.0322809	0.0230634	-1.39966	0.161615	0.627883
SL010510	PAK7	Q9P286	57144	PAK7	Normals	0.165037	0.109329	1.50955	0.162089	1
SL005171	IGFBP-4	P22692	3487	IGFBP4	Crohn's Disease	-0.0700702	0.0501343	-1.39765	0.162219	0.628103
SL010348	FN1.4	P02751	2335	FN1	Ulcerative Colitis	0.0341807	0.0242421	1.40997	0.16224	0.391218
SL006610	ATS13	Q76LX8	11093	ADAMTS13	Ulcerative Colitis	0.0474334	0.0336637	1.40904	0.162515	0.391023
SL000478	IL-2	P60568	3558	IL2	Crohn's Disease	0.0539829	0.038667	1.3961	0.162685	0.627937
SL003179	Integrin a1b1	P56199 P05556	3672 3688	ITGA1 ITGB1	Normals	-0.308542	0.204757	-1.50687	0.162764	1
SL004354	IL-19	Q9UHD0	29949	IL19	Crohn's Disease	0.0343242	0.0245909	1.39581	0.162772	0.626228
SL014148	ROBO3	Q96MS0	64221	ROBO3	Ulcerative Colitis	0.0331773	0.0235646	1.40793	0.162843	0.391023
SL001717	IL-10	P22301	3586	IL10	Crohn's Disease	-0.0749449	0.0537172	-1.39517	0.162963	0.624875
SL007024	GREM1	O60565	26585	GREM1	Ulcerative Colitis	-0.0371595	0.0264837	-1.40311	0.164271	0.3936
SL002077	Alkaline phosphatase bone	P05186	249	ALPL	Crohn's Disease	-0.063065	0.0453645	-1.39018	0.164473	0.62852
SL000142	TS	P04818	7298	TYMS	Normals	0.354961	0.236953	1.49803	0.165011	1
SL004253	17-beta-HSD 1	P14061	3292	HSD17B1	Ulcerative Colitis	-0.0365304	0.0260881	-1.40027	0.165116	0.394813
SL008611	ASAHL	Q02083	27163	NAAA	Crohn's Disease	0.0861999	0.0621329	1.38735	0.165336	0.629538
SL002541	sRANKL	O14788	8600	TNFSF11	Ulcerative Colitis	0.0252148	0.0180399	1.39773	0.165876	0.39578
SL008504	GNS	P15586	2799	GNS	Normals	0.344197	0.230342	1.49429	0.165968	1
SL008504	GNS	P15586	2799	GNS	Ulcerative Colitis	0.0592255	0.0423863	1.39728	0.16601	0.395257
SL005207	NKp46	O76036	9437	NCR1	Ulcerative Colitis	0.0300643	0.0215183	1.39715	0.166048	0.39452
SL007385	IL24	Q13007	11009	IL24	Ulcerative Colitis	-0.013419	0.00960779	-1.39668	0.166188	0.394004
SL007752	DAPK2	Q9UIK4	23604	DAPK2	Ulcerative Colitis	-0.0290568	0.0208968	-1.39049	0.168052	0.397545
SL004466	Heparin cofactor II	P05546	3053	SERPIND1	Ulcerative Colitis	-0.0362342	0.0260664	-1.39007	0.168179	0.396994
SL004364	TACI	O14836	23495	TNFRSF13B	Ulcerative Colitis	0.0122445	0.00881484	1.38908	0.16848	0.396896
SL006917	LYN	P07948	4067	LYN	Crohn's Disease	-0.0725654	0.0527483	-1.37569	0.168917	0.640725
SL003951	BDNF	P23560	627	BDNF	Ulcerative Colitis	0.0441651	0.0318519	1.38658	0.16924	0.397849
SL010451	CFC1	P0CG37	55997	CFC1	Ulcerative Colitis	0.0299407	0.0215988	1.38622	0.169347	0.397282
SL006924	ART	O00253	181	AGRP	Normals	-0.184135	0.124358	-1.48068	0.169496	1
SL003658	Aflatoxin B1 aldehyde reductase	O43488	8574	AKR7A2	Crohn's Disease	-0.0809601	0.0589407	-1.37359	0.16957	0.641081
SL005168	Growth hormone receptor	P10912	2690	GHR	Ulcerative Colitis	0.0484136	0.0349522	1.38514	0.169678	0.397169
SL011529	SBDS	Q9Y3A5	51119	SBDS	Crohn's Disease	-0.064561	0.047094	-1.37089	0.170408	0.642114
SL000415	Factor H	P08603	3075	CFH	Crohn's Disease	0.0162886	0.011894	1.36947	0.170852	0.641608
SL004305	Topoisomerase I	P11387	7150	TOP1	Ulcerative Colitis	-0.0269254	0.0194939	-1.38122	0.170874	0.399216
SL014070	SLIK5	O94991	26050	SLITRK5	Ulcerative Colitis	0.0433173	0.0313684	1.38092	0.170966	0.398605
SL004271	GFAP	P14136	2670	GFAP	Normals	0.083679	0.0567563	1.47436	0.171158	1
SL002525	C2	P06681	717	C2	Ulcerative Colitis	0.0284812	0.0206637	1.37832	0.171764	0.399683
SL010469	RGM-C	Q6ZVN8	148738	HFE2	Normals	-0.195275	0.132778	-1.47068	0.172129	1
SL000474	IL-16	Q14005	3603	IL16	Normals	0.218823	0.148829	1.4703	0.17223	1
SL000272	Antithrombin III	P01008	462	SERPINC1	Normals	-0.122032	0.0830898	-1.46868	0.172661	1
SL011100	CD226	Q15762	10666	CD226	Crohn's Disease	0.0451305	0.0331159	1.3628	0.172944	0.647239
SL004704	COMMD7	Q86VX2	149951	COMMD7	Normals	0.0323919	0.022097	1.4659	0.173402	1
SL004712	SDF-1	P48061	6387	CXCL12	Crohn's Disease	-0.0578219	0.0424955	-1.36066	0.173621	0.647736
SL004400	Coagulation Factor IXab	P00740	2158	F9	Crohn's Disease	-0.1028	0.0755729	-1.36028	0.173742	0.646122
SL000587	Thyroglobulin	P01266	7038	TG	Ulcerative Colitis	-0.0200754	0.0146389	-1.37137	0.173913	0.403786
SL010369	Carbonic Anhydrase IV	P22748	762	CA4	Ulcerative Colitis	0.0222169	0.0162035	1.37112	0.173989	0.403159
SL010617	TPSB2	P20231	64499	TPSB2	Crohn's Disease	0.0840319	0.0620482	1.3543	0.17564	0.650914
SL007640	CLC7A	Q9BXN2	64581	CLEC7A	Normals	0.103191	0.070827	1.45694	0.175805	1
SL005226	TSLP R	Q9HC73	64109	CRLF2	Normals	-0.0487848	0.0334983	-1.45634	0.175968	1
SL008703	CBPE	P16870	1363	CPE	Ulcerative Colitis	0.0325743	0.0238713	1.36458	0.17603	0.407083
SL004367	DKK1	O94907	22943	DKK1	Normals	-0.184788	0.127236	-1.45232	0.177056	1
SL002621	Midkine	P21741	4192	MDK	Normals	-0.468252	0.322983	-1.44977	0.17775	1
SL004253	17-beta-HSD 1	P14061	3292	HSD17B1	Crohn's Disease	-0.0261403	0.019417	-1.34626	0.178219	0.658242
SL004851	ALK-1	P37023	94	ACVRL1	Normals	0.0769169	0.0531899	1.44608	0.178758	1
SL005352	FABPE	Q01469	2171	FABP5	Crohn's Disease	-0.0111976	0.00832893	-1.34442	0.178813	0.658105
SL004144	GFRa-3	O60609	2676	GFRA3	Normals	0.0560085	0.0387824	1.44417	0.179281	1
SL004868	Carbonic anhydrase VII	P43166	766	CA7	Crohn's Disease	0.0634256	0.0472553	1.34219	0.179535	0.658728
SL006397	NRP1	O14786	8829	NRP1	Normals	0.206864	0.143425	1.44231	0.179793	1
SL007179	EPHB2	P29323	2048	EPHB2	Crohn's Disease	-0.0374277	0.0279047	-1.34127	0.179834	0.657609
SL006916	LCK	P06239	3932	LCK	Ulcerative Colitis	-0.106537	0.0788732	-1.35074	0.180407	0.416471
SL014108	LRRT3	Q86VH5	347731	LRRTM3	Crohn's Disease	0.0625	0.0466859	1.33873	0.180658	0.658503
SL005205	NKp30	O14931	259197	NCR3	Crohn's Disease	0.0278535	0.0208145	1.33817	0.18084	0.657016
SL016148	C34 gp41 HIV Fragment	Q70626	None	Human-virus	Ulcerative Colitis	0.0293941	0.0217978	1.34849	0.181127	0.417283
SL000640	Nidogen	P14543	4811	NID1	Ulcerative Colitis	-0.0359524	0.0266844	-1.34732	0.1815	0.417335
SL003685	PBEF	P43490	10135	NAMPT	Crohn's Disease	-0.079379	0.0594091	-1.33614	0.181503	0.657347
SL011509	PYY	P10082	5697	PYY	Crohn's Disease	0.0748172	0.0560116	1.33575	0.181632	0.655713
SL010462	FCN1	O00602	2219	FCN1	Ulcerative Colitis	-0.0246274	0.0182973	-1.34596	0.181937	0.41745
SL010496	CDK5/p35	Q00535 Q15078	1020 8851	CDK5 CDK5R1	Normals	0.225808	0.157407	1.43455	0.181941	1
SL004804	Nectin-like protein 1	Q8N126	57863	CADM3	Ulcerative Colitis	-0.0331921	0.0246694	-1.34547	0.182093	0.416988
SL000009	ERBB2	P04626	2064	ERBB2	Crohn's Disease	0.0609488	0.0456782	1.33431	0.182103	0.655264
SL008516	CYTT	P09228	1470	CST2	Crohn's Disease	0.0846519	0.0635719	1.33159	0.182994	0.656319
SL003043	TIMP-3	P35625	7078	TIMP3	Ulcerative Colitis	-0.0845734	0.0630211	-1.34199	0.183217	0.418629
SL005204	NKG2D	P26718	22914	KLRK1	Crohn's Disease	-0.0464303	0.0348889	-1.3308	0.183253	0.655265
SL007429	GPNMB	Q14956	10457	GPNMB	Crohn's Disease	0.0507208	0.0381218	1.33049	0.183356	0.653631
SL001868	CASA	P47710	1446	CSN1S1	Crohn's Disease	-0.0375192	0.0282058	-1.3302	0.183453	0.651954
SL004366	TWEAKR	Q9NP84	51330	TNFRSF12A	Normals	0.128567	0.0899734	1.42894	0.183505	1
SL004258	Adiponectin	Q15848	9370	ADIPOQ	Ulcerative Colitis	0.0574205	0.0429345	1.3374	0.184703	0.421202
SL005199	MICA	Q29983	4276	MICA	Ulcerative Colitis	0.042639	0.0319308	1.33536	0.185367	0.42182
SL005219	Siglec-9	Q9Y336	27180	SIGLEC9	Crohn's Disease	0.144262	0.108958	1.32401	0.185499	0.657064
SL006088	Sphingosine kinase 1	Q9NYA1	8877	SPHK1	Crohn's Disease	-0.0725237	0.0548068	-1.32326	0.185748	0.655966
SL014009	HDGR2	Q7Z4V5	84717	HDGFRP2	Ulcerative Colitis	0.0178348	0.0133735	1.33359	0.185944	0.422301
SL014468	SH21A	O60880	4068	SH2D1A	Crohn's Disease	0.0470883	0.0356156	1.32213	0.186126	0.655216
SL006970	DLL1	O00548	28514	DLL1	Ulcerative Colitis	0.0294042	0.022073	1.33213	0.18642	0.422448
SL011499	PH	P01298	5539	PPY	Crohn's Disease	0.0679488	0.051466	1.32027	0.186746	0.655315
SL009202	JAML1	Q86YT9	120425	AMICA1	Normals	0.112623	0.0795251	1.4162	0.187104	1
SL004457	Protease nexin I	P07093	5270	SERPINE2	Ulcerative Colitis	-0.0500132	0.03763	-1.32908	0.187421	0.423992
SL003657	Calcineurin	Q08209 P63098	5530 5534	PPP3CA PPP3R1	Ulcerative Colitis	0.040971	0.0309228	1.32495	0.188782	0.426145
SL010464	LRIG3	Q6UXM1	121227	LRIG3	Normals	-0.180748	0.128238	-1.40947	0.189029	1
SL007752	DAPK2	Q9UIK4	23604	DAPK2	Crohn's Disease	-0.0200876	0.0153083	-1.3122	0.189452	0.662716
SL010458	Endocan	Q9NQ30	11082	ESM1	Normals	0.090044	0.0639768	1.40745	0.18961	1
SL003703	BFL1	Q16548	597	BCL2A1	Crohn's Disease	0.0314245	0.0239583	1.31163	0.189644	0.661389
SL007804	BGN	P21810	633	BGN	Crohn's Disease	0.0376172	0.0287247	1.30958	0.190339	0.661652
SL014048	CONA1	Q86Y22	91522	COL23A1	Ulcerative Colitis	0.0215656	0.016342	1.31965	0.190538	0.429218
SL010518	TEC	P42680	7006	TEC	Normals	0.154271	0.10992	1.40349	0.190752	1
SL000461	IgE	P01854	3497 50802 3535	IGHE IGK@ IGL@	Ulcerative Colitis	-0.201072	0.152456	-1.31889	0.190791	0.428927
SL000528	NADPH-P450 Oxidoreductase	P16435	5447	POR	Normals	-0.320708	0.228778	-1.40183	0.191233	1
SL004347	IL-22	Q9GZX6	50616	IL22	Crohn's Disease	-0.0359383	0.027507	-1.30652	0.191376	0.663174
SL003331	MMP-16	P51512	4325	MMP16	Crohn's Disease	-0.065349	0.0500903	-1.30462	0.192021	0.663552
SL004737	Tropomyosin 1 alpha chain	P09493	7168	TPM1	Normals	0.282989	0.202462	1.39774	0.192425	1
SL000458	IFN-g R1	P15260	3459	IFNGR1	Normals	0.351851	0.251784	1.39743	0.192513	1
SL000540	Plasmin	P00747	5340	PLG	Ulcerative Colitis	-0.0144641	0.0110126	-1.31341	0.19262	0.432183
SL008516	CYTT	P09228	1470	CST2	Normals	0.524375	0.375398	1.39685	0.192683	1
SL011068	IL-17 RC	Q8NAC3	84818	IL17RC	Normals	-0.962369	0.690226	-1.39428	0.193435	1
SL010471	Testican-2	Q92563	9806	SPOCK2	Crohn's Disease	0.042084	0.0323626	1.30039	0.193467	0.66636
SL004296	Myokinase human	P00568	203	AK1	Crohn's Disease	-0.117969	0.0907194	-1.30037	0.193473	0.664412
SL003919	kallikrein 14	Q9P0G3	43847	KLK14	Ulcerative Colitis	-0.0257483	0.0196578	-1.30982	0.193827	0.434071
SL000024	TF	P13726	2152	F3	Crohn's Disease	0.0359159	0.0276955	1.29681	0.194696	0.666512
SL011631	NACA	Q13765	4666	NACA	Normals	-0.214859	0.154863	-1.38741	0.195456	1
SL005258	PLK-1	P53350	5347	PLK1	Crohn's Disease	0.0467968	0.0361487	1.29456	0.195471	0.667003
SL004484	SP-D	P35247	6441	SFTPD	Ulcerative Colitis	-0.124679	0.0956652	-1.30328	0.196039	0.43798
SL004718	Karyopherin-a2	P52292	3838	KPNA2	Crohn's Disease	-0.0303013	0.0234393	-1.29275	0.196096	0.667282
SL004466	Heparin cofactor II	P05546	3053	SERPIND1	Crohn's Disease	0.0334693	0.0258943	1.29253	0.196172	0.665534
SL004589	Azurocidin	P20160	566	AZU1	Crohn's Disease	0.0781614	0.0604717	1.29253	0.196174	0.663591
SL000051	CRP	P02741	1401	CRP	Ulcerative Colitis	-0.0866817	0.0665839	-1.30184	0.196529	0.438259
SL000658	GAS1	P54826	2619	GAS1	Ulcerative Colitis	-0.0161261	0.0124024	-1.30024	0.197075	0.438616
SL000633	Fas ligand soluble	P48023	356	FASLG	Normals	0.107698	0.0780698	1.37951	0.197801	1
SL005188	IL-5 Ra	Q01344	3568	IL5RA	Normals	-0.275573	0.199789	-1.37932	0.197859	1
SL004182	GV	P39877	5322	PLA2G5	Normals	0.0597755	0.0433409	1.37919	0.197898	1
SL005169	sICAM-5	Q9UMF0	7087	ICAM5	Ulcerative Colitis	0.0322417	0.0248519	1.29736	0.198061	0.440002
SL000587	Thyroglobulin	P01266	7038	TG	Crohn's Disease	0.0417238	0.0324301	1.28658	0.198242	0.668265
SL006522	LG3BP	Q08380	3959	LGALS3BP	Normals	-0.887702	0.64632	-1.37347	0.199612	1
SL009412	DKK3	Q9UBP4	27122	DKK3	Normals	0.122625	0.0896003	1.36858	0.201089	1
SL004739	ITI heavy chain H4	Q14624	3700	ITIH4	Crohn's Disease	-0.127943	0.100132	-1.27774	0.201341	0.67691
SL005208	Nogo Receptor	Q9BZR6	65078	RTN4R	Crohn's Disease	0.0492365	0.0385384	1.2776	0.201392	0.675125
SL004350	IL-17B	Q9UHF5	27190	IL17B	Normals	-0.0435049	0.0318135	-1.3675	0.201416	1
SL008590	Olfactomedin-4	Q6UX06	10562	OLFM4	Crohn's Disease	0.0835979	0.0655139	1.27603	0.201944	0.67498
SL000470	IL-11	P20809	3589	IL11	Crohn's Disease	0.0502024	0.0393454	1.27594	0.201977	0.673133
SL009216	dopa decarboxylase	P20711	1644	DDC	Ulcerative Colitis	0.0139336	0.010838	1.28562	0.202107	0.448078
SL001995	Angiopoietin-1	Q15389	284	ANGPT1	Normals	-0.152609	0.111807	-1.36493	0.202195	1
SL006397	NRP1	O14786	8829	NRP1	Ulcerative Colitis	-0.0243635	0.0189766	-1.28387	0.202718	0.448502
SL014008	FUT5	Q11128	2527	FUT5	Normals	0.230373	0.16903	1.36292	0.202809	1
SL003300	HCC-4	O15467	6360	CCL16	Normals	0.424732	0.311674	1.36275	0.202861	1
SL000542	gpIIbIIIa	P08514 P05106	3674 3690	ITGA2B ITGB3	Ulcerative Colitis	-0.0505044	0.0393746	-1.28266	0.203138	0.448526
SL004152	IL-18 Ra	Q13478	8809	IL18R1	Normals	0.144856	0.106398	1.36145	0.203257	1
SL016130	BRF-1	Q92994	2972	BRF1	Crohn's Disease	-0.0511163	0.0402208	-1.27089	0.203767	0.677224
SL001888	SLPI	P03973	6590	SLPI	Crohn's Disease	0.0401241	0.0316322	1.26846	0.204634	0.678152
SL003915	kallikrein 8	O60259	11202	KLK8	Crohn's Disease	0.0327386	0.0258414	1.2669	0.205189	0.677977
SL000509	Lymphotoxin b R	P36941	4055	LTBR	Ulcerative Colitis	-0.0362561	0.0284087	-1.27623	0.20539	0.452562
SL012108	PLCG1	P19174	5335	PLCG1	Normals	0.0949145	0.0700752	1.35447	0.205399	1
SL005224	Thrombopoietin Receptor	P40238	4352	MPL	Crohn's Disease	0.0329862	0.0260613	1.26571	0.205616	0.67745
SL000377	CK-BB	P12277	1152	CKB	Normals	0.312563	0.230944	1.35341	0.205724	1
SL008023	HPLN1	P10915	1404	HAPLN1	Crohn's Disease	0.0652803	0.0516468	1.26398	0.206239	0.677619
SL000591	TIMP-1	P01033	7076	TIMP1	Ulcerative Colitis	-0.0229169	0.0180079	-1.2726	0.20667	0.454474
SL004938	CaMKK alpha	Q8N5S9	84254	CAMKK1	Ulcerative Colitis	-0.0210831	0.0165866	-1.27109	0.207206	0.454676
SL000396	Cytochrome c	P99999	54205	CYCS	Crohn's Disease	0.0226165	0.0179477	1.26013	0.207621	0.679884
SL005227	ULBP-1	Q9BZM6	80329	ULBP1	Ulcerative Colitis	-0.0525887	0.0414308	-1.26931	0.207835	0.45515
SL011629	AIP	O00170	9049	AIP	Ulcerative Colitis	0.0195829	0.0154292	1.26921	0.207872	0.45435
SL004782	TSG-6	P98066	7130	TNFAIP6	Normals	-0.221149	0.1643	-1.34601	0.208019	1
SL007806	IL22RA1	Q8N6P7	58985	IL22RA1	Normals	0.0315489	0.0234456	1.34562	0.208139	1
SL004492	TLR2	O60603	7097	TLR2	Crohn's Disease	0.043528	0.0345877	1.25848	0.208218	0.679881
SL006830	complement factor H-related 5	Q9BXR6	81494	CFHR5	Crohn's Disease	-0.0433749	0.0344719	-1.25827	0.208294	0.67818
SL001947	MIA	Q16674	8190	MIA	Normals	0.0923868	0.068768	1.34346	0.208815	1
SL004009	RAC1	P63000	5879	RAC1	Normals	0.194158	0.14469	1.34189	0.209305	1
SL002792	BARK1	P25098	156	ADRBK1	Crohn's Disease	-0.060993	0.0486398	-1.25397	0.209852	0.681166
SL005196	LSAMP	Q13449	4045	LSAMP	Ulcerative Colitis	0.019625	0.0155366	1.26314	0.210033	0.4581
SL007122	IDE	P14735	3416	IDE	Crohn's Disease	-0.0393266	0.0313764	-1.25338	0.210067	0.679891
SL004720	Calcineurin B a	P63098	5534	PPP3R1	Crohn's Disease	-0.0220978	0.0176414	-1.25261	0.210348	0.678897
SL000605	Ubiquitin+1	P62979	6233	RPS27A	Ulcerative Colitis	-0.0364183	0.0288685	-1.26152	0.210613	0.45846
SL008039	AK1A1	P14550	10327	AKR1A1	Normals	-0.287358	0.214861	-1.33741	0.210711	1
SL004820	Phosphoglycerate mutase 1	P18669	5223	PGAM1	Normals	0.957988	0.717473	1.33523	0.2114	1
SL003738	B7	P33681	941	CD80	Ulcerative Colitis	0.0296561	0.0235587	1.25882	0.211583	0.459608
SL008008	ARGI1	P05089	383	ARG1	Normals	0.145337	0.108961	1.33385	0.211836	1
SL010522	CDK8/cyclin C	P49336 P24863	1024 892	CDK8 CCNC	Normals	0.127443	0.0955568	1.33368	0.211887	1
SL003166	ALCAM	Q13740	214	ALCAM	Crohn's Disease	0.0373399	0.0299266	1.24771	0.212136	0.682657
SL005764	sCD163	Q86VB7	9332	CD163	Crohn's Disease	0.0623603	0.0499814	1.24767	0.212152	0.680814
SL004327	BAFF	Q9Y275	10673	TNFSF13B	Normals	0.0981692	0.073689	1.33221	0.212354	1
SL010451	CFC1	P0CG37	55997	CFC1	Normals	-0.273682	0.205449	-1.33212	0.212384	1
SL003280	HMG-1	P09429	3146	HMGB1	Ulcerative Colitis	-0.0303821	0.0242015	-1.25538	0.212821	0.461502
SL004851	ALK-1	P37023	94	ACVRL1	Crohn's Disease	-0.0588817	0.0472882	-1.24517	0.21307	0.681726
SL004685	Persephin	O60542	5623	PSPN	Ulcerative Colitis	0.0144828	0.0115794	1.25075	0.214499	0.464057
SL003167	BLC	O43927	10563	CXCL13	Normals	-0.263298	0.198733	-1.32488	0.214687	1
SL000062	PSA	P07288	354	KLK3	Crohn's Disease	0.0221252	0.0178327	1.24071	0.214713	0.684887
SL006132	Lamin-B1	P20700	4001	LMNB1	Crohn's Disease	0.0265753	0.0214238	1.24046	0.214805	0.68324
SL002081	Cadherin-5	P33151	1003	CDH5	Ulcerative Colitis	0.0361837	0.0289573	1.24955	0.214933	0.464087
SL011768	NUDC3	Q8IVD9	23386	NUDCD3	Ulcerative Colitis	-0.0298636	0.0239147	-1.24875	0.215225	0.463865
SL003080	MIF	P14174	4282	MIF	Crohn's Disease	-0.0319332	0.0257851	-1.23844	0.215553	0.683709
SL006705	PFD5	Q99471	5204	PFDN5	Crohn's Disease	-0.0428908	0.0346746	-1.23695	0.216106	0.683633
SL005174	IL-17B R	Q9NRM6	55540	IL17RB	Normals	-0.170361	0.129342	-1.31714	0.217173	1
SL006915	IL-27	Q8NEV9	246778	IL27	Ulcerative Colitis	0.0158894	0.0127859	1.24273	0.217426	0.46768
SL009341	BASI	P35613	682	BSG	Ulcerative Colitis	-0.0229595	0.0184787	-1.24248	0.217517	0.466992
SL004486	VEGF-C	P49767	7424	VEGFC	Crohn's Disease	-0.0237575	0.0193003	-1.23094	0.218346	0.688891
SL011498	PACAP-38	P18509	116	ADCYAP1	Crohn's Disease	-0.0136919	0.0111281	-1.23039	0.21855	0.687643
SL002542	K-ras	P01116	3845	KRAS	Normals	0.0807493	0.0617203	1.30831	0.220039	1
SL000414	Factor B	P00751	629	CFB	Ulcerative Colitis	-0.0268578	0.0217774	-1.23329	0.220909	0.473349
SL005392	Arylsulfatase A	P15289	410	ARSA	Crohn's Disease	-0.0433072	0.0353969	-1.22348	0.22115	0.69359
SL008728	NRX3B	Q9HDB5	9369	NRXN3	Normals	-0.11472	0.0879305	-1.30466	0.221233	1
SL007673	NET4	Q9HB63	59277	NTN4	Crohn's Disease	0.0389664	0.0318609	1.22302	0.221324	0.692276
SL004791	DR3	Q93038	8718	TNFRSF25	Ulcerative Colitis	-0.0547262	0.0444451	-1.23132	0.221638	0.474153
SL000517	MCP-4	Q99616	6357	CCL13	Crohn's Disease	0.0295984	0.0242239	1.22187	0.221757	0.69177
SL002075	IFN-aA	P01563	3440	IFNA2	Normals	0.231977	0.178183	1.3019	0.222139	1
SL008157	UB2L3	P68036	7332	UBE2L3	Ulcerative Colitis	-0.0211121	0.0171794	-1.22892	0.222533	0.475064
SL000020	Apo B	P04114	338	APOB	Crohn's Disease	0.0804994	0.066152	1.21689	0.223648	0.69545
SL004814	Coactosin-like protein	Q14019	23406	COTL1	Crohn's Disease	-0.0293922	0.0241564	-1.21675	0.223701	0.693742
SL016557	HMGR	P04035	3156	HMGCR	Crohn's Disease	-0.0319481	0.0262692	-1.21618	0.223916	0.692531
SL003309	LBP	P18428	3929	LBP	Normals	0.0942511	0.0727432	1.29567	0.224198	1
SL002783	Cardiotrophin-1	Q16619	1489	CTF1	Ulcerative Colitis	-0.0120333	0.00984355	-1.22245	0.224955	0.479088
SL010250	Stress-induced-phosphoprotein 1	P31948	10963	STIP1	Crohn's Disease	-0.0745713	0.0614575	-1.21338	0.224985	0.693906
SL003186	Lymphotactin	P47992	6375	XCL1	Ulcerative Colitis	-0.0236821	0.0193871	-1.22154	0.225298	0.479011
SL004151	IL-15 Ra	Q13261	3601	IL15RA	Normals	-0.0773983	0.0599096	-1.29192	0.225444	1
SL003803	ERBB4	Q15303	2066	ERBB4	Ulcerative Colitis	0.0249875	0.020464	1.22105	0.225485	0.478512
SL003201	VEGF sR2	P35968	3791	KDR	Normals	0.083389	0.0646588	1.28968	0.226191	1
SL007560	STAB2	Q8WWQ8	55576	STAB2	Ulcerative Colitis	-0.0340155	0.0279169	-1.21846	0.226461	0.479608
SL000319	C5	P01031	727	C5	Normals	0.136615	0.106137	1.28716	0.227031	1
SL004726	CD97	P48960	976	CD97	Crohn's Disease	0.0192143	0.0159127	1.20748	0.227248	0.698696
SL010468	RGMB	Q6NW40	285704	RGMB	Ulcerative Colitis	0.0171589	0.0141261	1.21469	0.227887	0.481639
SL000581	SOD	P00441	6647	SOD1	Ulcerative Colitis	-0.0142811	0.0117582	-1.21456	0.227937	0.48087
SL000553	PKC-B-II	P05771	5579	PRKCB	Crohn's Disease	-0.0655215	0.0543793	-1.2049	0.228242	0.699947
SL008143	UBE2N	P61088	7334	UBE2N	Crohn's Disease	-0.0853647	0.0708506	-1.20485	0.228259	0.698125
SL004646	Layilin	Q6UX15	143903	LAYN	Normals	0.0664018	0.0517364	1.28346	0.228273	1
SL005572	Gelsolin	P06396	2934	GSN	Normals	0.145299	0.113247	1.28304	0.228417	1
SL003993	BMP-6	P22004	654	BMP6	Normals	0.172928	0.134813	1.28272	0.228523	1
SL005202	MSP	P26927	4485	MST1	Ulcerative Colitis	-0.122123	0.100712	-1.2126	0.228684	0.481655
SL003179	Integrin a1b1	P56199 P05556	3672 3688	ITGA1 ITGB1	Ulcerative Colitis	0.0450663	0.0371777	1.21219	0.228839	0.481085
SL003310	VEGF121	P15692	7422	VEGFA	Ulcerative Colitis	-0.0549859	0.0453809	-1.21165	0.229043	0.48061
SL001973	Mammaglobin 2	O75556	4246	SCGB2A1	Crohn's Disease	-0.0158207	0.0131551	-1.20263	0.229121	0.698923
SL007327	OLR1	P78380	4973	OLR1	Crohn's Disease	-0.0726201	0.0604094	-1.20213	0.229312	0.697628
SL003674	BCL2-like 1 protein	Q07817	598	BCL2L1	Ulcerative Colitis	0.010288	0.00850748	1.20929	0.229945	0.481655
SL017614	PKB a/b/g	Family	None	None	Normals	0.334967	0.262094	1.27805	0.230102	1
SL006550	ECM1	Q16610	1893	ECM1	Normals	-0.364673	0.285574	-1.27698	0.230462	1
SL004209	annexin II	P07355	302	ANXA2	Normals	-0.459981	0.360237	-1.27688	0.230496	1
SL004804	Nectin-like protein 1	Q8N126	57863	CADM3	Normals	0.143019	0.112018	1.27675	0.230542	1
SL004858	GFRa-1	P56159	2674	GFRA1	Normals	-0.21632	0.169492	-1.27628	0.230699	1
SL003200	sTie-2	Q02763	7010	TEK	Normals	-0.128047	0.100467	-1.27451	0.2313	1
SL001796	Myeloperoxidase	P05164	4353	MPO	Ulcerative Colitis	-0.056401	0.0468891	-1.20286	0.23241	0.48584
SL010388	Trypsin 2	P07478	5645	PRSS2	Ulcerative Colitis	0.0694293	0.0577683	1.20186	0.232796	0.485733
SL001943	IL-6 sRa	P08887	3570	IL6R	Crohn's Disease	0.0385155	0.0322892	1.19283	0.232935	0.706792
SL005199	MICA	Q29983	4276	MICA	Normals	0.265833	0.209848	1.26679	0.233939	1
SL000164	Myoglobin	P02144	4151	MB	Ulcerative Colitis	0.0448073	0.0373924	1.1983	0.23417	0.487574
SL007056	BMP10	O95393	27302	BMP10	Ulcerative Colitis	-0.0256396	0.0214716	-1.19412	0.235793	0.489965
SL010462	FCN1	O00602	2219	FCN1	Normals	0.135848	0.107708	1.26127	0.23584	1
SL000638	Cadherin-2	P19022	1000	CDH2	Crohn's Disease	-0.037059	0.0313073	-1.18372	0.236524	0.715525
SL008609	FCG3B	O75015	2215	FCGR3B	Crohn's Disease	0.051081	0.0432132	1.18207	0.237178	0.715505
SL000338	Calpastatin	P20810	831	CAST	Ulcerative Colitis	0.0532338	0.0447334	1.19002	0.237389	0.492212
SL010466	MFRP	Q9BY79	83552	MFRP	Normals	0.0804785	0.0640542	1.25641	0.237523	1
SL004339	FGF-5	P12034	2250	FGF5	Ulcerative Colitis	0.0605709	0.0509644	1.18849	0.237988	0.492575
SL003520	calreticulin	P27797	811	CALR	Normals	0.103474	0.0825127	1.25404	0.238351	1
SL006374	BMX	P51813	660	BMX	Crohn's Disease	-0.0173805	0.0147427	-1.17892	0.23843	0.717178
SL007403	DMP1	Q13316	1758	DMP1	Ulcerative Colitis	0.0298242	0.0251364	1.1865	0.238771	0.493355
SL000021	Insulin	P01308	3630	INS	Crohn's Disease	0.0333356	0.028304	1.17777	0.238887	0.716672
SL006189	KIF23	Q02241	9493	KIF23	Ulcerative Colitis	-0.0287768	0.0242689	-1.18575	0.239064	0.493047
SL016129	FAM107B	Q9H098	83641	FAM107B	Normals	-0.160495	0.128244	-1.25149	0.239241	1
SL016554	PDE9A	O76083	5152	PDE9A	Crohn's Disease	0.0656508	0.0558628	1.17522	0.239909	0.717847
SL003189	MIP-3b	Q99731	6363	CCL19	Normals	0.422428	0.338296	1.2487	0.240218	1
SL003461	ACTH	P01189	5443	POMC	Crohn's Disease	-0.0210552	0.0179654	-1.17198	0.241204	0.719922
SL004331	CNTF	P26441	1270	CNTF	Ulcerative Colitis	0.0136578	0.0115721	1.18024	0.241237	0.496657
SL003331	MMP-16	P51512	4325	MMP16	Ulcerative Colitis	0.0221138	0.0187381	1.18015	0.241271	0.495851
SL002803	PGP9.5	P09936	7345	UCHL1	Ulcerative Colitis	0.0230304	0.0195211	1.17977	0.241422	0.495269
SL011100	CD226	Q15762	10666	CD226	Ulcerative Colitis	0.0302835	0.025685	1.17903	0.241714	0.49496
SL006523	MFGM	Q08431	4240	MFGE8	Normals	0.170117	0.136727	1.24421	0.241797	1
SL010612	Dkk-4	Q9UBT3	27121	DKK4	Normals	-0.117376	0.0943474	-1.24409	0.241839	1
SL000427	Fractalkine/CX3CL-1	P78423	6376	CX3CL1	Normals	0.384812	0.309621	1.24285	0.242275	1
SL005256	Histone H1.2	P16403	3006	HIST1H1C	Crohn's Disease	-0.102775	0.0879211	-1.16894	0.242428	0.721703
SL003690	RANK	Q9Y6Q6	8792	TNFRSF11A	Ulcerative Colitis	-0.0395144	0.0336291	-1.17501	0.243312	0.497323
SL010500	LYNB	P07948	4067	LYN	Crohn's Disease	-0.0633541	0.0543259	-1.16619	0.243539	0.72307
SL004230	tau	P10636	4137	MAPT	Crohn's Disease	-0.034446	0.029544	-1.16592	0.243646	0.72154
SL004919	Peroxiredoxin-1	Q06830	5052	PRDX1	Ulcerative Colitis	-0.0290383	0.0247423	-1.17363	0.243862	0.497617
SL013988	CHST2	Q9Y4C5	9435	CHST2	Ulcerative Colitis	-0.0236315	0.0201364	-1.17357	0.243884	0.496749
SL005220	Sonic Hedgehog	Q15465	6469	SHH	Crohn's Disease	0.0486632	0.0417695	1.16504	0.244002	0.720777
SL011498	PACAP-38	P18509	116	ADCYAP1	Normals	0.0338624	0.0273551	1.23789	0.244034	1
SL005158	DC-SIGNR	Q9H2X3	10332	CLEC4M	Crohn's Disease	0.0240121	0.0206351	1.16365	0.244565	0.720488
SL004757	DRG-1	Q9NP79	51534	VTA1	Crohn's Disease	-0.0863342	0.0743583	-1.16106	0.245619	0.721709
SL005185	IL-23 R	Q5VWK5	149233	IL23R	Ulcerative Colitis	-0.0364049	0.0311561	-1.16847	0.245924	0.49993
SL004153	M-CSF R	P07333	1436	CSF1R	Crohn's Disease	0.0540009	0.0465481	1.16011	0.246004	0.720931
SL004078	BMP-7	P18075	655	BMP7	Normals	0.188484	0.153151	1.23071	0.246594	1
SL011631	NACA	Q13765	4666	NACA	Crohn's Disease	-0.078732	0.0679851	-1.15808	0.246833	0.721528
SL011508	PACAP-27	P18509	116	ADCYAP1	Normals	0.144754	0.117689	1.22996	0.246861	1
SL004724	MOZ	Q92794	7994	KAT6A	Normals	0.0486488	0.0395726	1.22936	0.247079	1
SL014735	IMDH1	P20839	3614	IMPDH1	Crohn's Disease	-0.0883387	0.076355	-1.15695	0.247294	0.720997
SL000615	Vasoactive Intestinal Peptide	P01282	7432	VIP	Normals	0.0527839	0.0430336	1.22658	0.248078	1
SL003176	I-309	P22362	6346	CCL1	Normals	0.106732	0.0871075	1.22529	0.248541	1
SL000539	PHI	P06744	2821	GPI	Normals	0.251832	0.205544	1.2252	0.248575	1
SL004837	Activin AB	P08476 P09529	3624 3625	INHBA INHBB	Ulcerative Colitis	-0.0126646	0.0109003	-1.16186	0.248584	0.504401
SL003930	HPG-	P15428	3248	HPGD	Ulcerative Colitis	-0.0174033	0.0150051	-1.15983	0.249405	0.505125
SL004144	GFRa-3	O60609	2676	GFRA3	Crohn's Disease	0.0211514	0.0183694	1.15145	0.249549	0.725646
SL000347	CBG	P08185	866	SERPINA6	Crohn's Disease	-0.0186149	0.0161794	-1.15054	0.249923	0.724962
SL010490	CAMK1D	Q8IU85	57118	CAMK1D	Ulcerative Colitis	-0.0368115	0.0317879	-1.15803	0.250133	0.505663
SL007888	Cystatin-S	P01036	1472	CST4	Crohn's Disease	0.0613952	0.0534203	1.14929	0.250438	0.724676
SL016554	PDE9A	O76083	5152	PDE9A	Ulcerative Colitis	0.0581072	0.0502211	1.15703	0.250541	0.505578
SL010498	EPHA3	P29320	2042	EPHA3	Crohn's Disease	0.0312394	0.0271899	1.14893	0.250583	0.723263
SL004183	P-Cadherin	P22223	1001	CDH3	Ulcerative Colitis	0.0382632	0.033093	1.15623	0.250864	0.50543
SL007651	FGF23	Q9GZV9	8074	FGF23	Ulcerative Colitis	-0.0699263	0.0605311	-1.15521	0.251279	0.505397
SL002644	ERBB1	P00533	1956	EGFR	Crohn's Disease	0.0272039	0.0237218	1.14679	0.251468	0.723973
SL004676	IGFBP-5	P24593	3488	IGFBP5	Ulcerative Colitis	-0.0226179	0.0195999	-1.15398	0.251781	0.50545
SL002922	sICAM-1	P05362	3383	ICAM1	Normals	-0.124087	0.102306	-1.2129	0.253041	1
SL000510	Lysozyme	P61626	4069	LYZ	Ulcerative Colitis	-0.0649579	0.0564533	-1.15065	0.253141	0.507288
SL005206	NKp44	O95944	9436	NCR2	Normals	-0.0833274	0.0687445	-1.21213	0.253323	1
SL010503	MAPK2	P49137	9261	MAPKAPK2	Crohn's Disease	-0.0395326	0.0346108	-1.1422	0.253369	0.727519
SL013754	RASA1	P20936	5921	RASA1	Crohn's Disease	0.0241307	0.0211282	1.14211	0.253408	0.725818
SL008623	CNTN2	Q02246	6900	CNTN2	Ulcerative Colitis	0.0307642	0.0267623	1.14954	0.253598	0.507342
SL000049	Protein S	P07225	5627	PROS1	Crohn's Disease	0.0180713	0.0158347	1.14125	0.253766	0.724945
SL004726	CD97	P48960	976	CD97	Ulcerative Colitis	0.0173351	0.0151241	1.14619	0.25497	0.509173
SL010393	KREM2	Q8NCW0	79412	KREMEN2	Crohn's Disease	-0.0152531	0.0134079	-1.13762	0.255277	0.727265
SL004338	FGF-20	Q9NP95	26281	FGF20	Normals	-0.219293	0.18172	-1.20677	0.255294	1
SL017613	FCG2A/B	P12318 P31994	None	FCGR2A FCGR2B	Crohn's Disease	-0.0997978	0.0878182	-1.13641	0.255784	0.726911
SL007295	CAD15	P55291	1013	CDH15	Crohn's Disease	-0.0206799	0.0182269	-1.13458	0.256551	0.727286
SL000299	b-ECGF	P05230	2246	FGF1	Crohn's Disease	0.0204263	0.0180124	1.13401	0.25679	0.72616
SL002506	suPAR	Q03405	5329	PLAUR	Crohn's Disease	0.0291643	0.0257761	1.13145	0.257865	0.727382
SL007640	CLC7A	Q9BXN2	64581	CLEC7A	Ulcerative Colitis	-0.0245223	0.0215274	-1.13912	0.25789	0.514148
SL000250	a2-Antiplasmin	P08697	5345	SERPINF2	Crohn's Disease	-0.0262848	0.023236	-1.13121	0.257966	0.72587
SL010384	Testican-1	Q08629	6695	SPOCK1	Crohn's Disease	0.0303171	0.026804	1.13107	0.258026	0.724222
SL004126	4-1BB	Q07011	3604	TNFRSF9	Crohn's Disease	0.0228367	0.0202167	1.1296	0.258647	0.724197
SL010372	Enterokinase	P98073	5651	PRSS7	Crohn's Disease	0.0314734	0.0278661	1.12945	0.258708	0.722614
SL006512	HGFA	Q04756	3083	HGFAC	Ulcerative Colitis	0.0535875	0.0471327	1.13695	0.258792	0.515088
SL011202	SNAA	P54920	8775	NAPA	Crohn's Disease	-0.0788462	0.0699311	-1.12748	0.259538	0.723269
SL000493	LDH-H 1	P07195	3945	LDHB	Normals	0.202965	0.169897	1.19464	0.259794	1
SL004511	BPI	P17213	671	BPI	Ulcerative Colitis	-0.0838913	0.0740186	-1.13338	0.260279	0.517086
SL000456	iC3b	P01024	718	C3	Ulcerative Colitis	0.0427919	0.037758	1.13332	0.260303	0.516226
SL005187	IL-3 Ra	P26951	3563	IL3RA	Crohn's Disease	-0.0485718	0.0431516	-1.12561	0.260331	0.723734
SL016551	CK2-A2:B	P19784 P67870	1459 1460	CSNK2A2 CSNK2B	Ulcerative Colitis	-0.0547082	0.0482859	-1.133	0.260436	0.51559
SL000062	PSA	P07288	354	KLK3	Normals	-0.388366	0.325762	-1.19218	0.260715	1
SL000655	Keratin 18	P05783	3875	KRT18	Normals	-0.0850552	0.071388	-1.19145	0.260987	1
SL016557	HMGR	P04035	3156	HMGCR	Ulcerative Colitis	0.0411287	0.0363505	1.13145	0.261086	0.515993
SL007261	AMPM2	P50579	10988	METAP2	Ulcerative Colitis	-0.0288975	0.0255415	-1.13139	0.26111	0.515144
SL004642	ADAM 9	Q13443	8754	ADAM9	Ulcerative Colitis	0.0383743	0.0339292	1.13101	0.26127	0.514542
SL000556	PKC-G	P05129	5582	PRKCG	Ulcerative Colitis	0.0140173	0.012403	1.13015	0.261628	0.514293
SL011405	PDE5A	O76074	8654	PDE5A	Ulcerative Colitis	-0.0343452	0.0304134	-1.12928	0.261995	0.514154
SL003542	NG36	Q96KQ7	10919	EHMT2	Normals	-0.126725	0.106664	-1.18808	0.262252	1
SL004610	LRP8	Q14114	7804	LRP8	Crohn's Disease	0.0322517	0.0287687	1.12107	0.262259	0.727243
SL004636	Flt-3	P36888	2322	FLT3	Normals	0.179981	0.151613	1.18711	0.262619	1
SL010465	MATN2	O00339	4147	MATN2	Normals	-0.156767	0.132152	-1.18626	0.26294	1
SL005213	RELT	Q969Z4	84957	RELT	Crohn's Disease	-0.027428	0.0245083	-1.11913	0.263084	0.727724
SL000357	Coagulation Factor IX	P00740	2158	F9	Ulcerative Colitis	-0.0864697	0.0768576	-1.12506	0.263766	0.516798
SL001718	IL-13	P35225	3596	IL13	Crohn's Disease	0.021422	0.0191771	1.11706	0.263969	0.728302
SL011629	AIP	O00170	9049	AIP	Normals	-0.0897609	0.0758574	-1.18328	0.264063	1
SL004782	TSG-6	P98066	7130	TNFAIP6	Ulcerative Colitis	-0.0426215	0.0379475	-1.12317	0.264564	0.517534
SL000615	Vasoactive Intestinal Peptide	P01282	7432	VIP	Ulcerative Colitis	-0.015683	0.0139681	-1.12277	0.264734	0.51694
SL009629	MBD4	O95243	8930	MBD4	Normals	-0.0788855	0.0667753	-1.18136	0.264794	1
SL000048	Protein C	P04070	5624	PROC	Ulcerative Colitis	0.0253066	0.0225457	1.12246	0.264865	0.516321
SL004147	IL-10 Rb	Q08334	3588	IL10RB	Crohn's Disease	-0.0262663	0.0235616	-1.11479	0.26494	0.729278
SL010489	CAMK1	Q14012	8536	CAMK1	Ulcerative Colitis	-0.0170603	0.0152051	-1.12201	0.265054	0.515828
SL006993	MK13	O15264	5603	MAPK13	Ulcerative Colitis	0.0402454	0.0358853	1.1215	0.265271	0.515389
SL004862	PD-L2	Q9BQ51	80380	PDCD1LG2	Crohn's Disease	-0.035095	0.0315921	-1.11088	0.26662	0.731969
SL003680	sRAGE	Q15109	177	AGER	Ulcerative Colitis	-0.0502774	0.0450604	-1.11578	0.267699	0.519063
SL010455	Contactin-5	O94779	53942	CNTN5	Crohn's Disease	0.0162294	0.0146437	1.10828	0.267739	0.733221
SL005574	Aminoacylase-1	Q03154	95	ACY1	Normals	-0.32257	0.275086	-1.17261	0.268127	1
SL004670	Artemin	Q5T4W7	9048	ARTN	Ulcerative Colitis	-0.0164756	0.0147807	-1.11466	0.268174	0.519123
SL000658	GAS1	P54826	2619	GAS1	Normals	0.0660827	0.0563657	1.17239	0.268212	1
SL005155	Cripto	P13385	6997	TDGF1	Ulcerative Colitis	-0.0128839	0.011561	-1.11443	0.268273	0.518434
SL010510	PAK7	Q9P286	57144	PAK7	Crohn's Disease	0.0235999	0.0213244	1.10671	0.26842	0.733328
SL000343	Cathepsin B	P07858	1508	CTSB	Crohn's Disease	0.0213718	0.0193226	1.10605	0.268704	0.73231
SL000313	C3a	P01024	718	C3	Normals	-0.237248	0.202617	-1.17092	0.268777	1
SL002541	sRANKL	O14788	8600	TNFSF11	Normals	0.110789	0.0948906	1.16754	0.270075	1
SL008414	EphB6	O15197	2051	EPHB6	Crohn's Disease	-0.0224154	0.020331	-1.10252	0.270234	0.734496
SL003220	C3adesArg	P01024	718	C3	Ulcerative Colitis	0.0193074	0.0174167	1.10856	0.270786	0.522216
SL014289	KI3S1	Q14943	3813	KIR3DS1	Normals	-0.156151	0.134029	-1.16506	0.271034	1
SL000039	IL-8	P10145	3576	IL8	Ulcerative Colitis	-0.102699	0.0932196	-1.10169	0.273744	0.527141
SL004686	TNFSF15	O95150	9966	TNFSF15	Normals	-0.0926569	0.0800331	-1.15773	0.273877	1
SL004812	Triosephosphate isomerase	P60174	7167	TPI1	Crohn's Disease	-0.0583552	0.0533339	-1.09415	0.27389	0.742486
SL004648	LIGHT	O43557	8740	TNFSF14	Ulcerative Colitis	-0.0464192	0.0421503	-1.10128	0.273921	0.526593
SL003522	ERP29	P30040	10961	ERP29	Crohn's Disease	0.0326327	0.0298955	1.09156	0.275028	0.743805
SL004133	BMP RII	Q13873	659	BMPR2	Normals	-0.0489244	0.042367	-1.15477	0.275031	1
SL006919	RSK-like protein kinase	O75582	9252	RPS6KA5	Crohn's Disease	-0.0441256	0.040435	-1.09127	0.275153	0.742413
SL000525	MMP-7	P09237	4316	MMP7	Normals	0.145925	0.126517	1.1534	0.275569	1
SL000460	IgD	P01880	3495 50802 3535	IGHD IGK@ IGL@	Normals	-0.860269	0.747282	-1.1512	0.276433	1
SL010830	41	P11171	2035	EPB41	Crohn's Disease	-0.0683851	0.0628449	-1.08816	0.276526	0.744335
SL000158	PSMA	Q04609	2346	FOLH1	Normals	0.221022	0.192252	1.14965	0.277041	1
SL004354	IL-19	Q9UHD0	29949	IL19	Ulcerative Colitis	0.0278223	0.0254295	1.0941	0.277041	0.531662
SL004853	B7-H2	O75144	23308	ICOSLG	Ulcerative Colitis	-0.0358563	0.0327758	-1.09399	0.277088	0.530867
SL009792	PUR8	P30566	158	ADSL	Crohn's Disease	-0.0816043	0.0751253	-1.08624	0.277371	0.744871
SL000306	BNP-32	P16860	4879	NPPB	Crohn's Disease	-0.014756	0.0135868	-1.08605	0.277457	0.743329
SL008059	RS3	P23396	6188	RPS3	Normals	-0.0544412	0.0474028	-1.14848	0.277501	1
SL000433	Glucagon	P01275	2641	GCG	Ulcerative Colitis	0.049063	0.0449028	1.09265	0.277672	0.53102
SL014092	CDON	Q4KMG0	50937	CDON	Normals	-0.174702	0.152324	-1.14691	0.278119	1
SL016129	FAM107B	Q9H098	83641	FAM107B	Ulcerative Colitis	0.0210779	0.0193303	1.09041	0.278652	0.531981
SL012188	EP15R	Q9UBC2	58513	EPS15L1	Crohn's Disease	0.0369217	0.0341091	1.08246	0.279048	0.745809
SL000134	Met	P08581	4233	MET	Crohn's Disease	0.0306849	0.02835	1.08236	0.279093	0.744204
SL004857	Desmoglein-2	Q14126	1829	DSG2	Normals	0.128474	0.1124	1.143	0.279663	1
SL004823	Cyclophilin A	P62937	5478	PPIA	Ulcerative Colitis	-0.0490556	0.0451067	-1.08755	0.279906	0.533513
SL009400	CRDL1	Q9BU40	91851	CHRDL1	Crohn's Disease	0.0181202	0.016774	1.08026	0.280028	0.74491
SL010617	TPSB2	P20231	64499	TPSB2	Normals	-0.466487	0.408472	-1.14203	0.28005	1
SL010514	PTK6	Q13882	5753	PTK6	Crohn's Disease	-0.0236501	0.0219054	-1.07965	0.2803	0.743896
SL001897	SPINT2	O43291	10653	SPINT2	Crohn's Disease	0.0340595	0.0315852	1.07833	0.280884	0.743823
SL016129	FAM107B	Q9H098	83641	FAM107B	Crohn's Disease	-0.0299614	0.0278084	-1.07742	0.281291	0.743126
SL005185	IL-23 R	Q5VWK5	149233	IL23R	Crohn's Disease	-0.0660481	0.0613775	-1.0761	0.281884	0.743007
SL000344	Cathepsin D	P07339	1509	CTSD	Normals	0.266128	0.234213	1.13627	0.282341	1
SL000133	MIP-3a	P78556	6364	CCL20	Crohn's Disease	0.0414181	0.038529	1.07498	0.282381	0.742572
SL000320	C5a	P01031	727	C5	Normals	0.264423	0.23278	1.13593	0.282475	1
SL006918	MK01	P28482	5594	MAPK1	Crohn's Disease	-0.0611134	0.0569163	-1.07374	0.282939	0.742299
SL004673	Cathepsin S	P25774	1520	CTSS	Crohn's Disease	0.0340864	0.0318364	1.07067	0.284317	0.744169
SL007651	FGF23	Q9GZV9	8074	FGF23	Normals	-0.158855	0.140638	-1.12953	0.28504	1
SL000480	IL-4	P05112	3565	IL4	Normals	0.0478283	0.0424029	1.12795	0.285677	1
SL007145	NR1D1	P20393	9572	NR1D1	Normals	0.0677557	0.0601181	1.12704	0.286042	1
SL014129	H6ST1	O60243	9394	HS6ST1	Ulcerative Colitis	0.018988	0.0176869	1.07356	0.286092	0.544735
SL004334	FGF-16	O43320	8823	FGF16	Crohn's Disease	-0.0385565	0.0361565	-1.06638	0.286253	0.747475
SL004723	HDAC8	Q9BY41	55869	HDAC8	Crohn's Disease	-0.0210148	0.0197163	-1.06586	0.286488	0.746306
SL000539	PHI	P06744	2821	GPI	Ulcerative Colitis	0.0336956	0.0314239	1.07229	0.286661	0.54499
SL003643	Glutathione S-transferase Pi	P09211	2950	GSTP1	Ulcerative Colitis	0.0140585	0.0131335	1.07043	0.287493	0.54564
SL004359	Neurotrophin-3	P20783	4908	NTF3	Crohn's Disease	0.03223	0.0303088	1.06339	0.287607	0.747387
SL000527	MMP-9	P14780	4318	MMP9	Ulcerative Colitis	-0.0521322	0.0487179	-1.07008	0.287646	0.545025
SL011509	PYY	P10082	5697	PYY	Ulcerative Colitis	0.0390002	0.0364859	1.06891	0.288173	0.545112
SL003916	kallikrein 12	Q9UKR0	43849	KLK12	Normals	0.26009	0.232429	1.11901	0.289294	1
SL003542	NG36	Q96KQ7	10919	EHMT2	Crohn's Disease	-0.0260115	0.0245476	-1.05964	0.28931	0.750147
SL005155	Cripto	P13385	6997	TDGF1	Crohn's Disease	0.0206949	0.0195508	1.05852	0.289818	0.749804
SL004610	LRP8	Q14114	7804	LRP8	Normals	0.170602	0.152647	1.11762	0.289859	1
SL000337	Calpain I	P07384 P04632	823 826	CAPN1 CAPNS1	Normals	0.117243	0.104956	1.11707	0.290082	1
SL000468	IgM	P01871	3507 3512 50802 3535	IGHM IGJ IGK@ IGL@	Crohn's Disease	0.076051	0.0719184	1.05746	0.290301	0.749353
SL010517	STK16	O75716	8576	STK16	Ulcerative Colitis	-0.0216482	0.0203455	-1.06402	0.290367	0.548258
SL005087	IGFBP-7	Q16270	3490	IGFBP7	Crohn's Disease	0.0305189	0.0289293	1.05495	0.29145	0.750646
SL003080	MIF	P14174	4282	MIF	Normals	-0.124864	0.11218	-1.11306	0.291722	1
SL005630	PSA6	P60900	5687	PSMA6	Normals	-0.0363897	0.0327309	-1.11179	0.292245	1
SL001766	HCG	P01215 P01233	1081 1082	CGA CGB	Normals	-0.693511	0.623866	-1.11163	0.292306	1
SL003187	MDC	O00626	6367	CCL22	Normals	-0.219106	0.197149	-1.11137	0.292415	1
SL014209	KLRF1	Q9NZS2	51348	KLRF1	Crohn's Disease	0.0262164	0.0249086	1.0525	0.292568	0.751837
SL004591	G-CSF-R	Q99062	1441	CSF3R	Crohn's Disease	0.0292037	0.0277631	1.05189	0.292851	0.750884
SL014113	NLGNX	Q8N0W4	57502	NLGN4X	Ulcerative Colitis	0.0230627	0.0217885	1.05848	0.292871	0.552008
SL007122	IDE	P14735	3416	IDE	Normals	-0.0554912	0.0500196	-1.10939	0.293229	1
SL004610	LRP8	Q14114	7804	LRP8	Ulcerative Colitis	0.0172912	0.0163637	1.05668	0.293687	0.552682
SL004515	PGRP-S	O75594	8993	PGLYRP1	Ulcerative Colitis	-0.0596585	0.0564926	-1.05604	0.293977	0.552348
SL006912	FGR	P09769	2268	FGR	Ulcerative Colitis	-0.0762399	0.0722229	-1.05562	0.294169	0.551802
SL001815	Mn SOD	P04179	6648	SOD2	Crohn's Disease	-0.0355578	0.0339456	-1.04749	0.294872	0.754238
SL000498	Leptin	P41159	3952	LEP	Ulcerative Colitis	0.0263422	0.0250174	1.05296	0.295381	0.553026
SL011405	PDE5A	O76074	8654	PDE5A	Crohn's Disease	-0.0211627	0.020243	-1.04543	0.295824	0.754913
SL014130	CHST6	Q9GZX3	4166	CHST6	Ulcerative Colitis	-0.0126307	0.0120152	-1.05122	0.296171	0.553554
SL005214	Semaphorin-6A	Q9H2E6	57556	SEMA6A	Normals	-0.100889	0.0915396	-1.10213	0.296223	1
SL005169	sICAM-5	Q9UMF0	7087	ICAM5	Normals	-0.132564	0.120296	-1.10199	0.296283	1
SL001999	MDM2	Q00987	4193	MDM2	Ulcerative Colitis	-0.0131598	0.0125376	-1.04963	0.296899	0.554031
SL014096	LRRT1	Q86UE6	347730	LRRTM1	Ulcerative Colitis	-0.0167648	0.0159849	-1.04879	0.297283	0.553885
SL000320	C5a	P01031	727	C5	Ulcerative Colitis	0.0478142	0.0455997	1.04856	0.297387	0.553169
SL000134	Met	P08581	4233	MET	Ulcerative Colitis	0.0290587	0.0277217	1.04823	0.29754	0.55255
SL005725	GRB2-related adapter protein 2	O75791	9402	GRAP2	Ulcerative Colitis	0.0380335	0.0363188	1.04721	0.298005	0.55251
SL007620	IL-12 RB2	Q99665	3595	IL12RB2	Crohn's Disease	0.0338955	0.0326407	1.03844	0.299064	0.761319
SL004154	NCAM-L1	P32004	3897	L1CAM	Normals	-0.16519	0.150895	-1.09474	0.299297	1
SL005178	IL-1F7	Q9NZH6	27178	IL1F7	Normals	0.249612	0.228063	1.09449	0.299402	1
SL016566	DRAK2	O94768	9262	STK17B	Crohn's Disease	-0.0165672	0.015968	-1.03752	0.299491	0.760708
SL005223	TCCR	Q6UWB1	9466	IL27RA	Ulcerative Colitis	0.019134	0.0183301	1.04386	0.299547	0.554372
SL007049	CYTF	O76096	8530	CST7	Ulcerative Colitis	-0.0745087	0.0713902	-1.04368	0.299627	0.553619
SL004180	CD30	P28908	943	TNFRSF8	Crohn's Disease	-0.0131672	0.0126996	-1.03682	0.299819	0.759874
SL000007	ER	P03372	2099	ESR1	Crohn's Disease	-0.0155464	0.0150004	-1.0364	0.300016	0.758698
SL004643	Angiopoietin-4	Q9Y264	51378	ANGPT4	Crohn's Disease	0.0287629	0.0277792	1.03541	0.300478	0.758182
SL003280	HMG-1	P09429	3146	HMGB1	Normals	0.143696	0.131717	1.09094	0.300888	1
SL000451	HSP 70	P08107	3303	HSPA1A	Crohn's Disease	0.048176	0.0465936	1.03396	0.301155	0.758143
SL007122	IDE	P14735	3416	IDE	Ulcerative Colitis	-0.0197521	0.018986	-1.04035	0.301163	0.555462
SL006091	NCK1	P16333	4690	NCK1	Normals	-0.210707	0.193561	-1.08858	0.301876	1
SL005193	JAM-B	P57087	58494	JAM2	Normals	0.166014	0.152746	1.08686	0.302601	1
SL006914	Glucocorticoid receptor	P04150	2908	NR3C1	Normals	0.100645	0.0926148	1.08671	0.302667	1
SL001737	STRATIFIN	P31947	2810	SFN	Crohn's Disease	-0.0190691	0.0185027	-1.03061	0.302723	0.760409
SL007871	Cytidylate kinase	P30085	51727	CMPK1	Crohn's Disease	-0.0209584	0.0203584	-1.02947	0.303258	0.760079
SL007429	GPNMB	Q14956	10457	GPNMB	Normals	-0.18894	0.174111	-1.08517	0.303314	1
SL000251	a2-HS-Glycoprotein	P02765	197	AHSG	Crohn's Disease	0.0167735	0.0162952	1.02935	0.303314	0.758558
SL005679	TCTP	P13693	7178	TPT1	Crohn's Disease	-0.0563468	0.0547716	-1.02876	0.303593	0.757548
SL006694	CNDP1	Q96KN2	84735	CNDP1	Normals	0.131936	0.121656	1.08451	0.303594	1
SL005184	IL-23	P29460 Q9NPF7	3593 51561	IL12B IL23A	Ulcerative Colitis	0.0141916	0.0137119	1.03498	0.303646	0.559138
SL007651	FGF23	Q9GZV9	8074	FGF23	Crohn's Disease	-0.0828088	0.0805658	-1.02784	0.304024	0.756954
SL004346	IL-20	Q9NYY1	50604	IL20	Ulcerative Colitis	-0.00942812	0.00912036	-1.03374	0.304223	0.559288
SL004536	LEAP-1	P81172	57817	HAMP	Normals	0.822184	0.759539	1.08248	0.304451	1
SL000277	Apo E2	P02649	348	APOE	Normals	0.0941275	0.0869894	1.08206	0.304629	1
SL001992	TNF sR-I	P19438	7132	TNFRSF1A	Ulcerative Colitis	0.0223256	0.02163	1.03216	0.304961	0.55972
SL005156	DAN	P41271	4681	NBL1	Normals	-0.152398	0.140964	-1.08111	0.305029	1
SL007453	MK11	Q15759	5600	MAPK11	Normals	-0.153993	0.142599	-1.0799	0.305542	1
SL016563	GHC2	Q9H1K4	83733	SLC25A18	Crohn's Disease	-0.0127025	0.0124032	-1.02413	0.305773	0.75963
SL000252	a2-Macroglobulin	P01023	2	A2M	Ulcerative Colitis	0.0459589	0.0446228	1.02994	0.305993	0.560743
SL000133	MIP-3a	P78556	6364	CCL20	Ulcerative Colitis	-0.0164094	0.0159344	-1.02981	0.306055	0.559979
SL003309	LBP	P18428	3929	LBP	Ulcerative Colitis	-0.0376266	0.036546	-1.02957	0.306168	0.559269
SL009790	RUXF	P62306	6636	SNRPF	Ulcerative Colitis	0.0251145	0.0244379	1.02769	0.307047	0.559952
SL012168	LIN7B	Q9HAP6	64130	LIN7B	Crohn's Disease	0.0195336	0.0191441	1.02034	0.307565	0.762246
SL004400	Coagulation Factor IXab	P00740	2158	F9	Ulcerative Colitis	-0.0807362	0.0786561	-1.02645	0.307628	0.560148
SL007471	COLEC12	Q5KU26	81035	COLEC12	Ulcerative Colitis	-0.0186873	0.0182226	-1.0255	0.30807	0.560035
SL010368	IDUA	P35475	3425	IDUA	Normals	0.224473	0.209333	1.07233	0.308769	1
SL004863	TAJ	Q9NS68	55504	TNFRSF19	Crohn's Disease	0.0448465	0.0440921	1.01711	0.309101	0.76428
SL000091	PSA-ACT	P07288 P01011	354 12	KLK3 SERPINA3	Ulcerative Colitis	-0.0438507	0.0428805	-1.02262	0.309422	0.561488
SL001717	IL-10	P22301	3586	IL10	Normals	-0.0412829	0.0385743	-1.07022	0.309672	1
SL007423	IL-11 RA	Q14626	3590	IL11RA	Crohn's Disease	0.0589176	0.0580092	1.01566	0.309791	0.764286
SL003970	PTH	P01270	5741	PTH	Normals	0.0638024	0.0597107	1.06853	0.310398	1
SL002524	sCD4	P01730	920	CD4	Normals	-0.370299	0.346831	-1.06767	0.310767	1
SL017613	FCG2A/B	P12318 P31994	None	FCGR2A FCGR2B	Normals	0.498263	0.466989	1.06697	0.311068	1
SL000590	Thyroxine-Binding Globulin	P05543	6906	SERPINA7	Normals	-0.155896	0.146337	-1.06532	0.311777	1
SL013570	DYRK3	O43781	8444	DYRK3	Crohn's Disease	-0.0186131	0.018403	-1.01142	0.311816	0.767631
SL000507	Lymphotoxin a1/b2	P01374 Q06643	4049 4050	LTA LTB	Normals	-0.059268	0.0557484	-1.06313	0.31272	1
SL003182	Integrin aVb5	P06756 P18084	3685 3693	ITGAV ITGB5	Crohn's Disease	0.0981059	0.0972819	1.00847	0.313229	0.769334
SL000250	a2-Antiplasmin	P08697	5345	SERPINF2	Ulcerative Colitis	-0.0194109	0.0191459	-1.01384	0.313571	0.567941
SL003951	BDNF	P23560	627	BDNF	Crohn's Disease	0.0307824	0.0305851	1.00645	0.314199	0.7699
SL013548	IL-34	Q6ZMJ4	146433	IL34	Normals	0.0528138	0.049845	1.05956	0.314266	1
SL006713	Collectin Kidney 1	Q9BWP8	78989	COLEC11	Crohn's Disease	0.0494691	0.0491912	1.00565	0.314585	0.769168
SL004008	Proteinase-3	P24158	5657	PRTN3	Crohn's Disease	-0.0624705	0.0621222	-1.00561	0.314605	0.767579
SL000138	HB-EGF	Q99075	1839	HBEGF	Crohn's Disease	0.0193097	0.0192033	1.00554	0.314636	0.766023
SL003334	EMAP-2	Q12904	9255	AIMP1	Crohn's Disease	0.0222932	0.0221808	1.00506	0.314866	0.764922
SL006114	ROR1	Q01973	4919	ROR1	Normals	0.0821526	0.0777933	1.05604	0.315796	1
SL011628	DBNL	Q9UJU6	28988	DBNL	Normals	0.0696499	0.0659842	1.05555	0.316006	1
SL016928	SLAF7	Q9NQ25	57823	SLAMF7	Normals	-0.58656	0.55606	-1.05485	0.316313	1
SL000522	MMP-12	P39900	4321	MMP12	Normals	0.226882	0.215261	1.05398	0.31669	1
SL004652	WIF-1	Q9Y5W5	11197	WIF1	Normals	-0.0645722	0.0612739	-1.05383	0.316758	1
SL004336	FGF-18	O76093	8817	FGF18	Ulcerative Colitis	-0.0156177	0.0155224	-1.00614	0.317239	0.573461
SL014470	BCAR3	O75815	8412	BCAR3	Normals	0.134423	0.127763	1.05212	0.317502	1
SL007280	CATC	P53634	1075	CTSC	Normals	-0.0418989	0.0398254	-1.05206	0.317528	1
SL000535	PDGF-AA	P04085	5154	PDGFA	Normals	0.134463	0.127881	1.05147	0.317788	1
SL000458	IFN-g R1	P15260	3459	IFNGR1	Crohn's Disease	-0.0420893	0.0421685	-0.998123	0.31822	0.771192
SL008072	CO8A1	P27658	1295	COL8A1	Normals	0.705014	0.671147	1.05046	0.318229	1
SL007250	PK3CG	P48736	5294	PIK3CG	Ulcerative Colitis	-0.0235144	0.023424	-1.00386	0.318331	0.57451
SL003726	Chk2	O96017	11200	CHEK2	Crohn's Disease	-0.0598235	0.0599615	-0.997698	0.318426	0.769996
SL000522	MMP-12	P39900	4321	MMP12	Crohn's Disease	0.0660909	0.0662715	0.997275	0.318631	0.768834
SL010458	Endocan	Q9NQ30	11082	ESM1	Crohn's Disease	-0.028155	0.0282609	-0.996255	0.319126	0.768389
SL011211	IF4G2	P78344	1982	EIF4G2	Crohn's Disease	-0.0535418	0.053764	-0.995867	0.319315	0.767283
SL000557	PKC-Z	Q05513	5590	PRKCZ	Ulcerative Colitis	-0.0091349	0.00912341	-1.00126	0.319577	0.575901
SL005491	OBCAM	Q14982	4978	OPCML	Crohn's Disease	-0.0168994	0.0169981	-0.994192	0.32013	0.767632
SL014130	CHST6	Q9GZX3	4166	CHST6	Crohn's Disease	0.0213556	0.0214886	0.993809	0.320316	0.766499
SL006372	YES	P07947	7525	YES1	Ulcerative Colitis	0.00887236	0.00887518	0.999682	0.320335	0.576292
SL003919	kallikrein 14	Q9P0G3	43847	KLK14	Crohn's Disease	-0.0168909	0.0170094	-0.993032	0.320694	0.765767
SL006992	MATN3	O15232	4148	MATN3	Ulcerative Colitis	-0.0119531	0.011974	-0.998258	0.321021	0.576632
SL000450	HSP 60	P10809	3329	HSPD1	Ulcerative Colitis	-0.0226962	0.0227593	-0.997224	0.32152	0.576622
SL003080	MIF	P14174	4282	MIF	Ulcerative Colitis	0.0170572	0.0171192	0.996379	0.321928	0.576403
SL005218	Siglec-7	Q9Y286	27036	SIGLEC7	Normals	-0.161386	0.155162	-1.04011	0.322783	1
SL000038	MCP-1	P13500	6347	CCL2	Ulcerative Colitis	0.0294233	0.0295828	0.994608	0.322784	0.57705
SL003179	Integrin a1b1	P56199 P05556	3672 3688	ITGA1 ITGB1	Crohn's Disease	0.0523232	0.0529412	0.988325	0.322993	0.76948
SL007620	IL-12 RB2	Q99665	3595	IL12RB2	Normals	-0.0543249	0.0522654	-1.03941	0.323095	1
SL006803	ANGL3	Q9Y5C1	27329	ANGPTL3	Ulcerative Colitis	-0.0116611	0.0117327	-0.993893	0.323129	0.57678
SL003440	PAFAH	Q13093	7941	PLA2G7	Ulcerative Colitis	0.0261771	0.0263393	0.993842	0.323154	0.57592
SL004230	tau	P10636	4137	MAPT	Ulcerative Colitis	-0.0161185	0.0162194	-0.993781	0.323184	0.575077
SL003308	IL-4 sR	P24394	3566	IL4R	Crohn's Disease	-0.0405373	0.0410425	-0.987689	0.323305	0.768564
SL004149	IL-13 Ra1	P78552	3597	IL13RA1	Normals	0.110539	0.106465	1.03827	0.3236	1
SL000695	Lipocalin 2	P80188	3934	LCN2	Crohn's Disease	-0.0579233	0.0586813	-0.987084	0.323601	0.767642
SL004795	ERAB	Q99714	3028	HSD17B10	Ulcerative Colitis	-0.0224416	0.0226136	-0.992398	0.323854	0.57537
SL001947	MIA	Q16674	8190	MIA	Crohn's Disease	-0.0373669	0.0379006	-0.98592	0.324173	0.767351
SL010381	Soggy-1	Q9UK85	27120	DKKL1	Crohn's Disease	-0.0147604	0.0149778	-0.985486	0.324385	0.766274
SL010457	DLL4	Q9NR61	54567	DLL4	Crohn's Disease	-0.0371327	0.0376971	-0.985027	0.324611	0.765226
SL007024	GREM1	O60565	26585	GREM1	Crohn's Disease	0.018608	0.0188975	0.984681	0.324781	0.76408
SL007022	HNRPQ	O60506	10492	SYNCRIP	Crohn's Disease	0.0202705	0.020597	0.984145	0.325044	0.763119
SL001720	VCAM-1	P19320	7412	VCAM1	Normals	0.215342	0.208093	1.03484	0.325123	1
SL000338	Calpastatin	P20810	831	CAST	Normals	-0.12239	0.1183	-1.03458	0.325237	1
SL006460	GP1BA	P07359	2811	GP1BA	Ulcerative Colitis	-0.0230795	0.0233695	-0.987594	0.326188	0.578546
SL000383	CK-MM	P06732	1158	CKM	Crohn's Disease	0.0283925	0.0289231	0.981656	0.326269	0.764415
SL000424	Fibrinogen	P02671 P02675 P02679	2243 2244 2266	FGA FGB FGG	Normals	-0.305831	0.296462	-1.0316	0.326562	1
SL004458	Elafin	P19957	5266	PI3	Crohn's Disease	-0.0475497	0.0485801	-0.97879	0.327684	0.766065
SL006705	PFD5	Q99471	5204	PFDN5	Ulcerative Colitis	0.0256223	0.0260436	0.983824	0.328028	0.580902
SL014209	KLRF1	Q9NZS2	51348	KLRF1	Ulcerative Colitis	0.021819	0.0221815	0.983658	0.328109	0.580131
SL007173	GRN	P28799	2896	GRN	Ulcerative Colitis	0.0189939	0.0193121	0.98352	0.328176	0.579338
SL010516	SRCN1	P12931	6714	SRC	Normals	0.242104	0.235793	1.02677	0.328725	1
SL006924	ART	O00253	181	AGRP	Ulcerative Colitis	-0.0313704	0.0319371	-0.982257	0.328794	0.579488
SL006920	MAPK14	Q16539	1432	MAPK14	Normals	0.0750041	0.0731547	1.02528	0.329393	1
SL009951	WNT7A	O00755	7476	WNT7A	Ulcerative Colitis	-0.0272317	0.0277635	-0.980845	0.329486	0.579801
SL010369	Carbonic Anhydrase IV	P22748	762	CA4	Normals	0.0450921	0.0440401	1.02389	0.330018	1
SL003849	FGF9	P31371	2254	FGF9	Crohn's Disease	0.0216799	0.0222591	0.973981	0.330066	0.770147
SL011769	AN32B	Q92688	10541	ANP32B	Normals	-0.104915	0.102486	-1.0237	0.330102	1
SL003687	Nucleoside diphosphate kinase A	P15531	4830	NME1	Crohn's Disease	0.0322879	0.0331581	0.973756	0.330178	0.768843
SL001868	CASA	P47710	1446	CSN1S1	Ulcerative Colitis	0.0386405	0.0394581	0.97928	0.330254	0.580167
SL000530	OSM	P13725	5008	OSM	Normals	0.123361	0.120634	1.0226	0.330597	1
SL000249	a1-Antitrypsin	P01009	5265	SERPINA1	Normals	0.108498	0.106124	1.02237	0.330702	1
SL004871	DR6	O75509	27242	TNFRSF21	Normals	-0.148316	0.145125	-1.02199	0.330875	1
SL005219	Siglec-9	Q9Y336	27180	SIGLEC9	Ulcerative Colitis	0.10327	0.105725	0.976785	0.33148	0.581413
SL004781	CSK	P41240	1445	CSK	Crohn's Disease	-0.0633043	0.0652558	-0.970096	0.331999	0.771428
SL014113	NLGNX	Q8N0W4	57502	NLGN4X	Crohn's Disease	0.0505215	0.052103	0.969647	0.332222	0.770421
SL004349	IFN-lambda 2	Q8IZJ0	282616	IL28A	Ulcerative Colitis	-0.0122444	0.0125719	-0.973955	0.332876	0.582971
SL004329	BMP-14	P43026	8200	GDF5	Crohn's Disease	0.0684389	0.0707127	0.967844	0.333122	0.770869
SL000509	Lymphotoxin b R	P36941	4055	LTBR	Crohn's Disease	0.0263495	0.0272347	0.967496	0.333296	0.769722
SL007747	TBK1	Q9UHD2	29110	TBK1	Ulcerative Colitis	-0.0352601	0.0362466	-0.972782	0.333455	0.583074
SL006921	PDK1	Q15118	5163	PDK1	Ulcerative Colitis	-0.0505739	0.0519939	-0.972691	0.3335	0.582239
SL007153	PERL	P22079	4025	LPO	Normals	-0.239473	0.2358	-1.01558	0.333772	1
SL002646	MMP-14	P50281	4323	MMP14	Crohn's Disease	-0.0471311	0.0487759	-0.966277	0.333906	0.769501
SL004346	IL-20	Q9NYY1	50604	IL20	Crohn's Disease	0.0590704	0.0611735	0.965621	0.334234	0.768745
SL004333	FGF-10	O15520	2255	FGF10	Normals	-0.0625845	0.0616868	-1.01455	0.334237	1
SL000426	Fibronectin	P02751	2335	FN1	Normals	-0.177174	0.174864	-1.01321	0.334847	1
SL010504	MAPK5	Q8IW41	8550	MAPKAPK5	Ulcerative Colitis	0.0214823	0.0221488	0.969906	0.334878	0.583738
SL007250	PK3CG	P48736	5294	PIK3CG	Normals	0.173718	0.171476	1.01307	0.334909	1
SL004304	STX1a	Q16623	6804	STX1A	Normals	-0.164338	0.162236	-1.01296	0.334961	1
SL005190	ILT-2	Q8NHL6	10859	LILRB1	Crohn's Disease	0.04343	0.0450544	0.963947	0.335073	0.769042
SL003655	Transketolase	P29401	7086	TKT	Crohn's Disease	-0.0570216	0.0591763	-0.963589	0.335252	0.767976
SL011616	IF4A3	P38919	9775	EIF4A3	Ulcerative Colitis	0.0328622	0.0339313	0.968492	0.335579	0.584011
SL000516	MCP-3	P80098	6354	CCL7	Normals	0.115765	0.114447	1.01152	0.335614	1
SL001729	G-CSF	P09919	1440	CSF3	Crohn's Disease	-0.0347477	0.0361564	-0.961041	0.336531	0.769347
SL009054	NRX1B	P58400	9378	NRXN1	Crohn's Disease	-0.0146267	0.0152353	-0.960052	0.337029	0.768978
SL011049	MASP3	P48740	5648	MASP1	Crohn's Disease	-0.0172991	0.0180423	-0.958805	0.337657	0.768964
SL003197	TECK	O15444	6370	CCL25	Normals	-0.289736	0.288068	-1.00579	0.338233	1
SL004128	Activin RIB	P36896	91	ACVR1B	Crohn's Disease	-0.0196409	0.0205202	-0.957149	0.338492	0.769313
SL005575	Fucosyltransferase 3	P21217	2525	FUT3	Normals	0.0798994	0.0795112	1.00488	0.338649	1
SL007423	IL-11 RA	Q14626	3590	IL11RA	Ulcerative Colitis	0.0453489	0.0471305	0.962198	0.338712	0.588693
SL008588	SLAF5	Q9UIB8	8832	CD84	Normals	0.0792474	0.0788912	1.00451	0.338818	1
SL004725	Hat1	O14929	8520	HAT1	Crohn's Disease	0.017425	0.0182302	0.95583	0.339158	0.769305
SL004726	CD97	P48960	976	CD97	Normals	0.0916067	0.0912922	1.00345	0.339308	1
SL004686	TNFSF15	O95150	9966	TNFSF15	Crohn's Disease	0.0291454	0.0305274	0.954729	0.339715	0.769073
SL001716	IL-12	P29459 P29460	3592 3593	IL12A IL12B	Normals	0.0361284	0.0360874	1.00114	0.34037	1
SL004919	Peroxiredoxin-1	Q06830	5052	PRDX1	Crohn's Disease	-0.0439983	0.0461488	-0.953401	0.340387	0.769059
SL002528	NPS-PLA2	P14555	5320	PLA2G2A	Ulcerative Colitis	0.0338489	0.0353215	0.958307	0.340658	0.591144
SL003800	Kallikrein 4	Q9Y5K2	9622	KLK4	Ulcerative Colitis	-0.0126967	0.0132565	-0.957773	0.340926	0.590749
SL010456	CYTN	P01037	1469	CST1	Normals	0.333996	0.334255	0.999226	0.34125	1
SL003717	Caspase-10	Q92851	843	CASP10	Normals	-0.109341	0.109438	-0.999113	0.341302	1
SL005215	Siglec-3	P20138	945	CD33	Ulcerative Colitis	0.0486887	0.0509326	0.955943	0.341844	0.591402
SL008835	ASGR1	P07306	432	ASGR1	Crohn's Disease	0.0175936	0.0185161	0.950177	0.342022	0.771124
SL007145	NR1D1	P20393	9572	NR1D1	Ulcerative Colitis	0.0223111	0.0233923	0.95378	0.342932	0.592361
SL017614	PKB a/b/g	Family	None	None	Ulcerative Colitis	-0.0148322	0.0155514	-0.953753	0.342945	0.591486
SL000509	Lymphotoxin b R	P36941	4055	LTBR	Normals	0.158408	0.159325	0.994245	0.343552	1
SL003687	Nucleoside diphosphate kinase A	P15531	4830	NME1	Ulcerative Colitis	0.0312249	0.0327929	0.952184	0.343735	0.591878
SL007729	ARTS1	Q9NZ08	51752	ERAP1	Normals	-0.348182	0.350628	-0.993025	0.344118	1
SL000553	PKC-B-II	P05771	5579	PRKCB	Normals	0.147443	0.148578	0.992355	0.344429	1
SL005797	PIGR	P01833	5284	PIGR	Normals	-0.426978	0.430473	-0.991882	0.344649	1
SL016553	PDE3A	Q14432	5139	PDE3A	Normals	0.11636	0.117412	0.991041	0.345039	1
SL000271	Angiotensinogen	P01019	183	AGT	Crohn's Disease	-0.040008	0.0424817	-0.941771	0.34631	0.779114
SL014269	KI3L2	P43630	3812	KIR3DL2	Crohn's Disease	-0.0475559	0.0505016	-0.941671	0.346361	0.777708
SL003728	cIAP-2	Q13489	330	BIRC3	Ulcerative Colitis	0.035761	0.0377863	0.946401	0.346659	0.596033
SL010470	Semaphorin 3E	O15041	9723	SEMA3E	Normals	-0.308902	0.31293	-0.987127	0.346862	1
SL007729	ARTS1	Q9NZ08	51752	ERAP1	Crohn's Disease	0.0582744	0.061976	0.940273	0.347077	0.777793
SL000091	PSA-ACT	P07288 P01011	354 12	KLK3 SERPINA3	Crohn's Disease	-0.046799	0.0497764	-0.940183	0.347123	0.776367
SL004010	SCF sR	P10721	3815	KIT	Normals	0.244871	0.248281	0.986264	0.347265	1
SL014148	ROBO3	Q96MS0	64221	ROBO3	Crohn's Disease	-0.0145818	0.0155193	-0.939594	0.347426	0.775458
SL011768	NUDC3	Q8IVD9	23386	NUDCD3	Normals	-0.137305	0.139267	-0.985913	0.347429	1
SL000556	PKC-G	P05129	5582	PRKCG	Normals	-0.0454475	0.0461236	-0.985341	0.347696	1
SL004149	IL-13 Ra1	P78552	3597	IL13RA1	Crohn's Disease	0.0253687	0.0270194	0.938906	0.347779	0.774747
SL004768	AIF1	P55008	199	AIF1	Ulcerative Colitis	-0.0241963	0.0256681	-0.942659	0.348559	0.59835
SL008176	PSME1	Q06323	5720	PSME1	Ulcerative Colitis	-0.0217399	0.0230788	-0.941987	0.348901	0.598008
SL004639	TrkC	Q16288	4916	NTRK3	Normals	0.0827444	0.0841991	0.982723	0.348922	1
SL007560	STAB2	Q8WWQ8	55576	STAB2	Normals	0.137099	0.139887	0.980069	0.350167	1
SL004697	HPV E7 Type 16	P03129	1489079	Human-virus	Normals	-0.0418544	0.0427061	-0.980057	0.350173	1
SL000004	bFGF	P09038	2247	FGF2	Normals	0.207259	0.211843	0.978364	0.350969	1
SL004765	MAPKAPK3	Q16644	7867	MAPKAPK3	Crohn's Disease	0.0206873	0.022192	0.932196	0.351235	0.780967
SL005172	IGFBP-6	P24592	3489	IGFBP6	Normals	-0.101324	0.103641	-0.97764	0.35131	1
SL000324	C8	P07357 P07358 P07360	731 732 733	C8A C8B C8G	Ulcerative Colitis	0.0185416	0.0197832	0.937242	0.351321	0.601248
SL000323	C7	P10643	730	C7	Ulcerative Colitis	0.0219328	0.0234255	0.936281	0.351813	0.601169
SL007181	TYK2	P29597	7297	TYK2	Ulcerative Colitis	-0.018196	0.0194518	-0.935442	0.352242	0.601014
SL000588	TMA	P07202	7173	TPO	Ulcerative Colitis	0.0131808	0.0140935	0.935237	0.352347	0.600286
SL004064	GIB	P04054	5319	PLA2G1B	Ulcerative Colitis	0.0307219	0.0328669	0.934735	0.352604	0.599752
SL003200	sTie-2	Q02763	7010	TEK	Crohn's Disease	-0.0281828	0.030347	-0.928683	0.353053	0.783353
SL014093	ENTP3	O75355	956	ENTPD3	Crohn's Disease	0.0211988	0.0228273	0.92866	0.353065	0.781868
SL004654	Granzyme H	P20718	2999	GZMH	Crohn's Disease	0.0400188	0.0431166	0.928154	0.353328	0.78094
SL004650	sFRP-3	Q92765	2487	FRZB	Crohn's Disease	0.0185133	0.0199682	0.927141	0.353853	0.780549
SL004861	IL-18 Rb	O95256	8807	IL18RAP	Ulcerative Colitis	0.00656059	0.00703741	0.932245	0.353882	0.600987
SL000339	carbonic anhydrase II	P00918	760	CA2	Crohn's Disease	-0.0254411	0.0274777	-0.925881	0.354508	0.780475
SL000319	C5	P01031	727	C5	Crohn's Disease	0.0177721	0.0192107	0.925118	0.354904	0.779868
SL010388	Trypsin 2	P07478	5645	PRSS2	Crohn's Disease	-0.0523757	0.0566346	-0.9248	0.35507	0.778728
SL003041	PF-4	P02776	5196	PF4	Crohn's Disease	-0.0196194	0.0212187	-0.924631	0.355158	0.777424
SL000836	Hemoglobin	P69905 P68871	3039 3043	HBA1 HBB	Normals	-0.195276	0.201516	-0.969035	0.355381	1
SL004536	LEAP-1	P81172	57817	HAMP	Crohn's Disease	0.101261	0.109575	0.924125	0.355421	0.776471
SL007453	MK11	Q15759	5600	MAPK11	Crohn's Disease	-0.024979	0.0270494	-0.923459	0.355768	0.775709
SL006378	Esterase D	P10768	2098	ESD	Ulcerative Colitis	-0.0301299	0.0324953	-0.927208	0.356475	0.604487
SL003717	Caspase-10	Q92851	843	CASP10	Ulcerative Colitis	-0.013564	0.0146385	-0.9266	0.356789	0.604093
SL000337	Calpain I	P07384 P04632	823 826	CAPN1 CAPNS1	Crohn's Disease	-0.0322342	0.0349891	-0.921265	0.356912	0.776684
SL012822	BSSP4	Q9GZN4	64063	PRSS22	Normals	-0.138685	0.143909	-0.963705	0.357919	1
SL012698	KI2L4	Q99706	3805	KIR2DL4	Ulcerative Colitis	0.0297633	0.0322064	0.924142	0.35806	0.6054
SL000474	IL-16	Q14005	3603	IL16	Crohn's Disease	0.0351491	0.0382908	0.917954	0.358643	0.778774
SL003201	VEGF sR2	P35968	3791	KDR	Ulcerative Colitis	-0.0118355	0.0128268	-0.922713	0.358799	0.605744
SL003323	PARC	P55774	6362	CCL18	Normals	0.327537	0.340956	0.960642	0.359384	1
SL004466	Heparin cofactor II	P05546	3053	SERPIND1	Normals	-0.0770128	0.0801734	-0.960579	0.359414	1
SL000125	IL-1a	P01583	3552	IL1A	Ulcerative Colitis	0.0369206	0.0400778	0.921223	0.359572	0.606143
SL000658	GAS1	P54826	2619	GAS1	Crohn's Disease	-0.0106852	0.0116706	-0.91557	0.359892	0.779953
SL014735	IMDH1	P20839	3614	IMPDH1	Ulcerative Colitis	-0.0600855	0.0652869	-0.920329	0.360036	0.60599
SL007502	ST4S6	Q7LFX5	51363	CHST15	Normals	0.174098	0.181689	0.958218	0.360546	1
SL001905	Mesothelin	Q13421	10232	MSLN	Normals	0.181358	0.189359	0.957751	0.360771	1
SL010619	TPSG1	Q9NRR2	25823	TPSG1	Ulcerative Colitis	-0.0338478	0.0368376	-0.918838	0.360811	0.606438
SL004676	IGFBP-5	P24593	3488	IGFBP5	Crohn's Disease	-0.0216356	0.0236873	-0.913386	0.36104	0.780811
SL011808	CPNE1	Q99829	8904	CPNE1	Crohn's Disease	-0.0510396	0.0559322	-0.912526	0.361492	0.780285
SL014129	H6ST1	O60243	9394	HS6ST1	Crohn's Disease	0.0123468	0.0135487	0.911292	0.362141	0.780264
SL003643	Glutathione S-transferase Pi	P09211	2950	GSTP1	Normals	0.0407021	0.0427259	0.952633	0.363234	1
SL003679	IGF-II receptor	P11717	3482	IGF2R	Crohn's Disease	0.0161529	0.0177677	0.909117	0.363288	0.781147
SL003305	IL-2 sRa	P01589	3559	IL2RA	Ulcerative Colitis	-0.0484565	0.0530845	-0.912818	0.363951	0.610695
SL012457	NXPH1	P58417	30010	NXPH1	Crohn's Disease	-0.0296094	0.0326193	-0.907726	0.364023	0.781278
SL010973	PSA1	P25786	5682	PSMA1	Normals	-0.0348099	0.0366092	-0.950851	0.364095	1
SL000311	C1s	P09871	716	C1S	Ulcerative Colitis	-0.0126546	0.0138702	-0.912361	0.36419	0.610204
SL004145	HVEM	Q92956	8764	TNFRSF14	Ulcerative Colitis	-0.0145281	0.0159323	-0.911867	0.364448	0.609736
SL004759	eIF-5	P55010	1983	EIF5	Normals	-0.190169	0.200943	-0.946383	0.36626	1
SL007100	LKHA4	P09960	4048	LTA4H	Normals	-0.305516	0.322918	-0.946112	0.366391	1
SL008639	IDS	P22304	3423	IDS	Ulcerative Colitis	0.0144881	0.0159597	0.907796	0.366583	0.612382
SL003328	Factor I	P05156	3426	CFI	Ulcerative Colitis	0.0130289	0.0143539	0.907691	0.366638	0.611582
SL004337	FGF-19	O95750	9965	FGF19	Crohn's Disease	-0.0352004	0.0390431	-0.901577	0.367281	0.786609
SL005764	sCD163	Q86VB7	9332	CD163	Normals	-0.306672	0.324977	-0.943675	0.367576	1
SL000130	Cyclin B1	P14635	891	CCNB1	Ulcerative Colitis	0.0149519	0.0165102	0.905614	0.367731	0.612524
SL014208	CRTAM	O95727	56253	CRTAM	Ulcerative Colitis	-0.0346251	0.0382558	-0.905096	0.368003	0.612104
SL000470	IL-11	P20809	3589	IL11	Normals	0.0466435	0.0495072	0.942157	0.368316	1
SL003753	DLC8	P63167	8655	DYNLL1	Crohn's Disease	0.070516	0.0784028	0.899406	0.368436	0.787654
SL006912	FGR	P09769	2268	FGR	Normals	-0.0892957	0.09485	-0.941441	0.368665	1
SL004333	FGF-10	O15520	2255	FGF10	Crohn's Disease	-0.0176263	0.0196213	-0.898327	0.369011	0.787416
SL000051	CRP	P02741	1401	CRP	Normals	0.428846	0.455944	0.940568	0.369091	1
SL011630	SE6L2	Q6UXD5	26470	SEZ6L2	Ulcerative Colitis	-0.0193085	0.0213952	-0.902467	0.369389	0.613547
SL002684	CSF-1	P09603	1435	CSF1	Normals	-0.0949535	0.101088	-0.939312	0.369704	1
SL004511	BPI	P17213	671	BPI	Normals	0.383861	0.408777	0.939047	0.369834	1
SL005793	Cyclophilin F	P30405	10105	PPIF	Crohn's Disease	0.0339281	0.0378617	0.896108	0.370195	0.788337
SL005225	TrkA	P04629	4914	NTRK1	Normals	0.076681	0.0817529	0.937961	0.370365	1
SL004752	DRR1	O95990	11170	FAM107A	Crohn's Disease	0.0080178	0.00895061	0.895783	0.370369	0.787232
SL003324	Coagulation Factor Xa	P00742	2159	F10	Crohn's Disease	0.0185091	0.0206689	0.895506	0.370517	0.786083
SL007003	DHH	O43323	50846	DHH	Normals	-0.233786	0.249576	-0.936734	0.370966	1
SL000007	ER	P03372	2099	ESR1	Ulcerative Colitis	-0.00982059	0.0109204	-0.899292	0.371068	0.615429
SL010501	MP2K2	P36507	5605	MAP2K2	Normals	0.179084	0.1913	0.936144	0.371255	1
SL000466	IGFBP-2	P18065	3485	IGFBP2	Normals	0.285369	0.305027	0.935554	0.371545	1
SL004351	IL-17E	Q9H293	64806	IL25	Ulcerative Colitis	-0.0258463	0.0288058	-0.89726	0.372144	0.616272
SL014096	LRRT1	Q86UE6	347730	LRRTM1	Normals	-0.235912	0.252533	-0.934186	0.372217	1
SL005206	NKp44	O95944	9436	NCR2	Ulcerative Colitis	-0.0115121	0.0128356	-0.896892	0.37234	0.615682
SL000554	PKC-D	Q05655	5580	PRKCD	Crohn's Disease	0.0303922	0.0340782	0.891838	0.37248	0.788411
SL005152	TIG2	Q99969	5919	RARRES2	Crohn's Disease	-0.0256311	0.0287679	-0.890962	0.37295	0.787876
SL005223	TCCR	Q6UWB1	9466	IL27RA	Normals	-0.0453971	0.0486994	-0.932191	0.373197	1
SL005171	IGFBP-4	P22692	3487	IGFBP4	Normals	-0.172476	0.185451	-0.930031	0.374261	1
SL012538	ARMEL	Q49AH0	441549	CDNF	Crohn's Disease	0.0239286	0.0269377	0.888292	0.374384	0.789323
SL001996	Angiopoietin-2	O15123	285	ANGPT2	Crohn's Disease	-0.037584	0.0423225	-0.888039	0.37452	0.788134
SL000527	MMP-9	P14780	4318	MMP9	Normals	0.196199	0.211344	0.928337	0.375097	1
SL000321	C5b 6 Complex	P01031 P13671	727 729	C5 C6	Crohn's Disease	0.0218134	0.0246203	0.885995	0.37562	0.788881
SL004301	Ku70	P12956	2547	XRCC6	Ulcerative Colitis	-0.0443722	0.049848	-0.89015	0.375928	0.620758
SL004336	FGF-18	O76093	8817	FGF18	Crohn's Disease	0.035749	0.0404322	0.884171	0.376604	0.789486
SL010503	MAPK2	P49137	9261	MAPKAPK2	Normals	-0.131488	0.142116	-0.925217	0.37664	1
SL001938	Activin A	P08476	3624	INHBA	Crohn's Disease	-0.0352507	0.0399383	-0.882631	0.377436	0.789773
SL000458	IFN-g R1	P15260	3459	IFNGR1	Ulcerative Colitis	0.0268397	0.0302742	0.886555	0.37785	0.622965
SL004760	PAFAH beta subunit	P68402	5049	PAFAH1B2	Ulcerative Colitis	-0.0353689	0.0399295	-0.885784	0.378263	0.622719
SL004856	Desmoglein-1	Q02413	1828	DSG1	Crohn's Disease	-0.0187734	0.0213271	-0.88026	0.378718	0.790921
SL000541	Plasminogen	P00747	5340	PLG	Crohn's Disease	0.0233971	0.0265878	0.879992	0.378864	0.789746
SL011772	PESC	O00541	23481	PES1	Crohn's Disease	0.0232264	0.0263951	0.879949	0.378887	0.788348
SL004644	EDA	Q92838	1896	EDA	Normals	0.137238	0.149087	0.920523	0.378971	1
SL006029	Chitotriosidase-1	Q13231	1118	CHIT1	Crohn's Disease	0.0382452	0.0434898	0.879405	0.379182	0.787505
SL007531	BMPER	Q8N8U9	168667	BMPER	Ulcerative Colitis	-0.0149345	0.0168983	-0.883784	0.379335	0.62363
SL004940	PTP-1C	P29350	5777	PTPN6	Crohn's Disease	0.0451048	0.0513157	0.878966	0.37942	0.786505
SL002705	Thrombospondin-1	P07996	7057	THBS1	Normals	0.145665	0.15841	0.919546	0.379457	1
SL000136	AREG	P15514	374	AREG	Crohn's Disease	-0.0533937	0.0607639	-0.878707	0.37956	0.785359
SL004070	Ubiquitin	P62979	6233	RPS27A	Ulcerative Colitis	-0.0206258	0.0233493	-0.88336	0.379563	0.623113
SL000519	MIP-1a	P10147	6348	CCL3	Crohn's Disease	0.0406847	0.0463581	0.877617	0.380152	0.78515
SL007756	GDF2	Q9UK05	2658	GDF2	Normals	-0.255157	0.278194	-0.917189	0.380632	1
SL003310	VEGF121	P15692	7422	VEGFA	Crohn's Disease	-0.042923	0.0489582	-0.876728	0.380634	0.784753
SL005224	Thrombopoietin Receptor	P40238	4352	MPL	Ulcerative Colitis	0.00763762	0.00866904	0.881023	0.380819	0.624168
SL002755	PAPP-A	Q13219	5069	PAPPA	Ulcerative Colitis	-0.0661821	0.0751271	-0.880935	0.380867	0.623347
SL008157	UB2L3	P68036	7332	UBE2L3	Crohn's Disease	-0.0355491	0.040593	-0.875745	0.381169	0.784458
SL003733	SMAC	Q9NR28	56616	DIABLO	Ulcerative Colitis	0.0160657	0.0182619	0.879739	0.38151	0.62355
SL000674	FST	P19883	10468	FST	Ulcerative Colitis	0.0154364	0.0175542	0.879353	0.381718	0.622994
SL000638	Cadherin-2	P19022	1000	CDH2	Ulcerative Colitis	0.0251192	0.0285895	0.878615	0.382117	0.622761
SL001721	PECAM-1	P16284	5175	PECAM1	Crohn's Disease	-0.0145849	0.0166896	-0.873891	0.382178	0.785031
SL004739	ITI heavy chain H4	Q14624	3700	ITIH4	Normals	-0.454178	0.497025	-0.913795	0.382329	1
SL005236	NovH	P48745	4856	NOV	Normals	0.0897102	0.0982405	0.913169	0.382642	1
SL016567	TAK1-TAB1	O43318 Q15750	6885 10454	MAP3K7 TAB1	Normals	0.133477	0.146266	0.912563	0.382946	1
SL011528	RS7	P62081	6201	RPS7	Ulcerative Colitis	-0.0374628	0.0427911	-0.875482	0.383808	0.624606
SL004078	BMP-7	P18075	655	BMP7	Ulcerative Colitis	0.034013	0.0388578	0.875322	0.383895	0.623867
SL000506	Luteinizing hormone	P01215 P01229	1081 3972	CGA LHB	Normals	0.391333	0.430294	0.909455	0.384506	1
SL009213	Cathepsin A	P10619	5476	CTSA	Crohn's Disease	-0.0380369	0.0437417	-0.86958	0.38453	0.788309
SL007266	PSD7	P51665	5713	PSMD7	Ulcerative Colitis	0.0136778	0.0156507	0.873943	0.384641	0.624191
SL004938	CaMKK alpha	Q8N5S9	84254	CAMKK1	Normals	0.0452609	0.0498395	0.908133	0.385171	1
SL004140	Ephrin-A4	P52798	1945	EFNA4	Normals	-0.0766244	0.0844783	-0.90703	0.385726	1
SL005228	ULBP-2	Q9BZM5	80328	ULBP2	Ulcerative Colitis	-0.024052	0.0275948	-0.871611	0.385905	0.625309
SL005160	ESAM	Q96AP7	90952	ESAM	Normals	0.060304	0.0665476	0.906178	0.386155	1
SL009202	JAML1	Q86YT9	120425	AMICA1	Ulcerative Colitis	0.0274587	0.0315223	0.871088	0.386189	0.62486
SL003193	6Ckine	O00585	6366	CCL21	Normals	0.259219	0.286341	0.905283	0.386607	1
SL006970	DLL1	O00548	28514	DLL1	Normals	-0.0418289	0.0462131	-0.90513	0.386684	1
SL008072	CO8A1	P27658	1295	COL8A1	Crohn's Disease	0.0983381	0.113757	0.864458	0.387336	0.792534
SL003169	ENA-78	P42830	6374	CXCL5	Crohn's Disease	0.011524	0.013343	0.86367	0.387769	0.792011
SL002519	ERBB3	P21860	2065	ERBB3	Crohn's Disease	0.0195732	0.0226888	0.862682	0.388312	0.791639
SL009628	ING1	Q9UK53	3621	ING1	Ulcerative Colitis	-0.0152169	0.0175553	-0.866799	0.388522	0.627775
SL000024	TF	P13726	2152	F3	Normals	-0.106784	0.118586	-0.900479	0.389036	1
SL010376	MMEL2	Q495T6	79258	MMEL1	Normals	0.128073	0.142244	0.900372	0.389091	1
SL000088	TGF-b2	P61812	7042	TGFB2	Crohn's Disease	0.0281053	0.0326352	0.861198	0.389129	0.791904
SL007752	DAPK2	Q9UIK4	23604	DAPK2	Normals	0.105636	0.117403	0.899776	0.389393	1
SL003770	SARP-2	Q8N474	6422	SFRP1	Crohn's Disease	-0.0437528	0.0509143	-0.859342	0.390152	0.792507
SL007228	KPCI	P41743	5584	PRKCI	Normals	-0.0422307	0.0470289	-0.897973	0.390308	1
SL004661	Aggrecan	P16112	176	ACAN	Ulcerative Colitis	-0.0166922	0.0193443	-0.862903	0.390648	0.630325
SL004484	SP-D	P35247	6441	SFTPD	Normals	0.315177	0.351436	0.896826	0.390891	1
SL005229	ULBP-3	Q9BZM4	79465	ULBP3	Normals	0.041435	0.0462416	0.896053	0.391284	1
SL014094	GP114	Q8IZF4	221188	GPR114	Normals	0.114189	0.127467	0.895828	0.391399	1
SL000314	C3b	P01024	718	C3	Ulcerative Colitis	0.092497	0.107375	0.861437	0.39145	0.630757
SL009628	ING1	Q9UK53	3621	ING1	Crohn's Disease	-0.0221048	0.0258247	-0.855955	0.392023	0.794901
SL008378	4EBP2	Q13542	1979	EIF4EBP2	Ulcerative Colitis	-0.0181525	0.0211062	-0.860053	0.392208	0.631142
SL004588	IL-1 R AcP	Q9NPH3	3556	IL1RAP	Ulcerative Colitis	-0.0328677	0.0382633	-0.858986	0.392793	0.631187
SL001896	Clusterin	P10909	1191	CLU	Crohn's Disease	0.0353521	0.0413905	0.854111	0.393044	0.795559
SL010449	Carbonic Anhydrase X	Q9NS85	56934	CA10	Crohn's Disease	0.0140907	0.0165036	0.853794	0.393219	0.794506
SL010520	AURKB	Q96GD4	9212	AURKB	Ulcerative Colitis	-0.0112087	0.0130628	-0.858059	0.393302	0.631139
SL006993	MK13	O15264	5603	MAPK13	Crohn's Disease	-0.0198933	0.0233221	-0.852981	0.39367	0.793965
SL004591	G-CSF-R	Q99062	1441	CSF3R	Ulcerative Colitis	0.0169334	0.0197778	0.856183	0.394332	0.631938
SL006544	BGH3	Q15582	7045	TGFBI	Normals	0.156151	0.175443	0.890037	0.394354	1
SL003653	phosphoglycerate kinase 1	P00558	5230	PGK1	Normals	-0.0537249	0.0603677	-0.889961	0.394393	1
SL004865	Cadherin-6	P55285	1004	CDH6	Normals	0.145982	0.164252	0.888767	0.395005	1
SL005227	ULBP-1	Q9BZM6	80329	ULBP1	Crohn's Disease	0.0317201	0.0373187	0.849978	0.395337	0.795727
SL003690	RANK	Q9Y6Q6	8792	TNFRSF11A	Normals	0.13608	0.153227	0.88809	0.395351	1
SL003327	Factor D	P00746	1675	CFD	Crohn's Disease	0.0171965	0.0202366	0.849773	0.395451	0.794553
SL000048	Protein C	P04070	5624	PROC	Normals	0.111135	0.125263	0.887208	0.395804	1
SL004856	Desmoglein-1	Q02413	1828	DSG1	Normals	0.146961	0.165743	0.88668	0.396075	1
SL000344	Cathepsin D	P07339	1509	CTSD	Ulcerative Colitis	-0.0271302	0.031822	-0.85256	0.396328	0.634202
SL008102	MDHC	P40925	4190	MDH1	Ulcerative Colitis	-0.0329529	0.0386571	-0.85244	0.396394	0.633425
SL003184	sLeptin R	P48357	3953	LEPR	Crohn's Disease	0.0442536	0.0522711	0.846616	0.397209	0.796649
SL000252	a2-Macroglobulin	P01023	2	A2M	Normals	0.192622	0.218182	0.882851	0.398043	1
SL000622	Coagulation Factor V	P12259	2153	F5	Normals	-0.0884565	0.100202	-0.882784	0.398078	1
SL001997	IL-1 sRI	P14778	3554	IL1R1	Normals	-0.129275	0.146545	-0.882148	0.398405	1
SL010519	ZAP70	P43403	7535	ZAP70	Normals	0.187167	0.212429	0.881082	0.398955	1
SL000318	C4b	P0C0L4 P0C0L5	720 721	C4A C4B	Crohn's Disease	-0.0708147	0.0839737	-0.843296	0.399063	0.798774
SL013489	AMNLS	Q9BXJ7	81693	AMN	Normals	-0.0880275	0.0999723	-0.880519	0.399246	1
SL014292	SIG14	Q08ET2	100049587	SIGLEC14	Crohn's Disease	-0.0532958	0.0632317	-0.842864	0.399304	0.797811
SL004180	CD30	P28908	943	TNFRSF8	Ulcerative Colitis	-0.00606533	0.00716117	-0.846975	0.399416	0.637282
SL004477	calgranulin B	P06702	6280	S100A9	Ulcerative Colitis	0.038608	0.0456929	0.844945	0.400542	0.638193
SL003322	VEGF sR3	P35916	2324	FLT4	Ulcerative Colitis	-0.0306391	0.0362675	-0.844806	0.400619	0.63742
SL005213	RELT	Q969Z4	84957	RELT	Ulcerative Colitis	0.0189496	0.0224347	0.844654	0.400703	0.636676
SL003309	LBP	P18428	3929	LBP	Crohn's Disease	-0.048865	0.0581735	-0.839988	0.400915	0.799523
SL000409	ERK-1	P27361	5595	MAPK3	Crohn's Disease	-0.0373825	0.0445301	-0.839488	0.401195	0.798658
SL005197	LIMP II	Q14108	950	SCARB2	Crohn's Disease	0.0125371	0.0149391	0.839217	0.401348	0.797564
SL000522	MMP-12	P39900	4321	MMP12	Ulcerative Colitis	0.0541762	0.0642358	0.843397	0.401402	0.636913
SL001947	MIA	Q16674	8190	MIA	Ulcerative Colitis	0.0208061	0.0246813	0.842991	0.401627	0.636369
SL004511	BPI	P17213	671	BPI	Crohn's Disease	-0.0684122	0.0815778	-0.838613	0.401687	0.796883
SL000461	IgE	P01854	3497 50802 3535	IGHE IGK@ IGL@	Normals	-0.923348	1.05569	-0.874638	0.402289	1
SL005183	IL-22BP	Q969J5	116379	IL22RA2	Normals	-0.122569	0.140172	-0.874422	0.402401	1
SL000478	IL-2	P60568	3558	IL2	Ulcerative Colitis	-0.0188947	0.0224563	-0.841402	0.402512	0.636883
SL003197	TECK	O15444	6370	CCL25	Ulcerative Colitis	0.0453483	0.0539488	0.840581	0.402969	0.636718
SL011616	IF4A3	P38919	9775	EIF4A3	Normals	0.0520752	0.0596944	0.872363	0.40347	1
SL010530	OCAD1	Q9NX40	54940	OCIAD1	Crohn's Disease	-0.0162836	0.0194995	-0.835079	0.403673	0.799429
SL011769	AN32B	Q92688	10541	ANP32B	Ulcerative Colitis	-0.0196992	0.0234773	-0.839074	0.40381	0.637156
SL003196	TARC	Q92583	6361	CCL17	Normals	-0.188753	0.216871	-0.870345	0.40452	1
SL006372	YES	P07947	7525	YES1	Crohn's Disease	0.0278425	0.0334251	0.832982	0.404855	0.800367
SL010379	Semaphorin 3A	Q14563	10371	SEMA3A	Normals	-0.108912	0.125248	-0.869573	0.404922	1
SL008414	EphB6	O15197	2051	EPHB6	Normals	-0.0548043	0.0630455	-0.869282	0.405074	1
SL003974	Activated Protein C	P04070	5624	PROC	Normals	0.0867577	0.099875	0.868663	0.405397	1
SL011532	ETHE1	O95571	23474	ETHE1	Ulcerative Colitis	0.0237293	0.0283833	0.836032	0.405509	0.638789
SL004683	Noggin	Q13253	9241	NOG	Normals	0.124244	0.143265	0.867235	0.406142	1
SL008909	LGMN	Q99538	5641	LGMN	Normals	0.105954	0.122385	0.865746	0.40692	1
SL010288	Carbonic anhydrase 6	P23280	765	CA6	Normals	0.298939	0.345302	0.86573	0.406929	1
SL004332	EG-VEGF	P58294	84432	PROK1	Ulcerative Colitis	0.0111537	0.0133932	0.832784	0.407328	0.640718
SL005846	Moesin	P26038	4478	MSN	Ulcerative Colitis	-0.025628	0.0308063	-0.831909	0.407819	0.640595
SL006922	RAD51	Q06609	5888	RAD51	Normals	0.197001	0.228043	0.863875	0.4079	1
SL008644	BST1	Q10588	683	BST1	Ulcerative Colitis	0.0466047	0.0560322	0.831748	0.407909	0.639817
SL009790	RUXF	P62306	6636	SNRPF	Crohn's Disease	0.0193245	0.0233824	0.826455	0.408546	0.806173
SL003735	4-1BB ligand	P41273	8744	TNFSF9	Normals	-0.120449	0.1402	-0.859121	0.410395	1
SL016567	TAK1-TAB1	O43318 Q15750	6885 10454	MAP3K7 TAB1	Crohn's Disease	-0.0164827	0.0200251	-0.823103	0.41045	0.808411
SL004580	Macrophage scavenger receptor	P21757	4481	MSR1	Crohn's Disease	-0.0173341	0.0210616	-0.823017	0.410498	0.807107
SL003304	IGF-I sR	P08069	3480	IGF1R	Normals	-0.0937561	0.109249	-0.858186	0.410887	1
SL003674	BCL2-like 1 protein	Q07817	598	BCL2L1	Crohn's Disease	-0.0117544	0.0142987	-0.822057	0.411044	0.806773
SL006629	SIRT2	Q8IXJ6	22933	SIRT2	Crohn's Disease	0.0528101	0.0642598	0.821823	0.411178	0.805643
SL005730	cGMP-stimulated PDE	O00408	5138	PDE2A	Normals	0.103899	0.121249	0.856904	0.411562	1
SL004636	Flt-3	P36888	2322	FLT3	Crohn's Disease	-0.0174489	0.0212515	-0.82107	0.411607	0.805043
SL005196	LSAMP	Q13449	4045	LSAMP	Normals	-0.0422971	0.0493682	-0.856769	0.411634	1
SL006528	SEPR	Q12884	2191	FAP	Normals	0.0710897	0.0829779	0.856731	0.411654	1
SL000582	Survivin	O15392	332	BIRC5	Ulcerative Colitis	-0.0192812	0.0233838	-0.824557	0.411959	0.645257
SL000551	PKC-A	P17252	5578	PRKCA	Normals	0.142887	0.166935	0.855941	0.41207	1
SL010499	HCK	P08631	3055	HCK	Ulcerative Colitis	-0.0135475	0.0164362	-0.824247	0.412134	0.644634
SL000158	PSMA	Q04609	2346	FOLH1	Crohn's Disease	-0.0150927	0.0184238	-0.819197	0.412674	0.805652
SL000053	tPA	P00750	5327	PLAT	Normals	-0.126236	0.14769	-0.854731	0.412709	1
SL000605	Ubiquitin+1	P62979	6233	RPS27A	Crohn's Disease	-0.0522014	0.0637297	-0.819107	0.412726	0.80439
SL008945	TGM3	Q08188	7053	TGM3	Crohn's Disease	0.0473075	0.0577799	0.818754	0.412927	0.803372
SL004845	EphB4	P54760	2050	EPHB4	Crohn's Disease	-0.0121536	0.0148531	-0.818251	0.413214	0.802584
SL010371	CD39	P49961	953	ENTPD1	Crohn's Disease	-0.0147181	0.018039	-0.815904	0.414555	0.803833
SL003332	MMP-17	Q9ULZ9	4326	MMP17	Normals	0.0671673	0.078942	0.850844	0.414765	1
SL005263	RAP	P30533	4043	LRPAP1	Ulcerative Colitis	-0.0197705	0.0241495	-0.818673	0.41529	0.648621
SL007642	ANGL4	Q9BY76	51129	ANGPTL4	Normals	0.0653341	0.0769183	0.849396	0.415533	1
SL005675	ATP synthase beta chain	P06576	506	ATP5B	Crohn's Disease	-0.0223825	0.027492	-0.814145	0.415562	0.804436
SL000401	Elastase	P08246	1991	ELANE	Normals	0.103406	0.121757	0.849286	0.415591	1
SL006922	RAD51	Q06609	5888	RAD51	Crohn's Disease	0.0227671	0.027972	0.813926	0.415687	0.803327
SL000088	TGF-b2	P61812	7042	TGFB2	Normals	0.0487279	0.0574621	0.848001	0.416273	1
SL000542	gpIIbIIIa	P08514 P05106	3674 3690	ITGA2B ITGB3	Crohn's Disease	-0.0260483	0.0320875	-0.81179	0.416912	0.804357
SL000550	PCI	P05154	5104	SERPINA5	Crohn's Disease	-0.146024	0.18038	-0.809533	0.418209	0.805431
SL004353	IL-17D	Q8TAD2	53342	IL17D	Ulcerative Colitis	-0.0306216	0.0377204	-0.811803	0.419199	0.653759
SL004146	IL-1 R4	Q01638	9173	IL1RL1	Ulcerative Colitis	-0.0486414	0.0599379	-0.811529	0.419355	0.653061
SL007049	CYTF	O76096	8530	CST7	Crohn's Disease	-0.0759336	0.0940341	-0.807511	0.419372	0.806233
SL014288	MO2R1	Q8TD46	131450	CD200R1	Crohn's Disease	-0.0137501	0.0170433	-0.806772	0.419798	0.805663
SL010468	RGMB	Q6NW40	285704	RGMB	Normals	0.0567107	0.0674518	0.84076	0.420131	1
SL004625	ADAMTS-4	O75173	9507	ADAMTS4	Normals	-0.0464386	0.055261	-0.84035	0.420351	1
SL004348	IFN-lambda 1	Q8IU54	282618	IL29	Ulcerative Colitis	-0.0144905	0.0179025	-0.80941	0.420566	0.654081
SL004625	ADAMTS-4	O75173	9507	ADAMTS4	Crohn's Disease	-0.0164679	0.0205057	-0.803089	0.421923	0.808282
SL005207	NKp46	O76036	9437	NCR1	Crohn's Disease	-0.024461	0.030461	-0.803026	0.42196	0.806998
SL005694	Peroxiredoxin-6	P30041	9588	PRDX6	Normals	-0.195828	0.233953	-0.837039	0.422123	1
SL000124	MMP-2	P08253	4313	MMP2	Normals	0.138179	0.1651	0.83694	0.422177	1
SL000300	b-Endorphin	P01189	5443	POMC	Crohn's Disease	-0.0374593	0.046811	-0.800224	0.423581	0.80867
SL003710	Caspase-2	P42575	835	CASP2	Crohn's Disease	-0.0410419	0.051353	-0.79921	0.424169	0.808381
SL004668	Apo E3	P02649	348	APOE	Normals	0.119661	0.143689	0.83278	0.424412	1
SL004304	STX1a	Q16623	6804	STX1A	Crohn's Disease	-0.0326571	0.0409356	-0.797767	0.425006	0.808694
SL005588	FER	P16591	2241	FER	Crohn's Disease	-0.0479953	0.0602502	-0.796599	0.425684	0.808528
SL004920	Cofilin-1	P23528	1072	CFL1	Crohn's Disease	-0.0138878	0.0174375	-0.796436	0.425779	0.807338
SL003307	IL-2 sRg	P31785	3561	IL2RG	Ulcerative Colitis	-0.0133579	0.0166932	-0.800198	0.425853	0.66131
SL010449	Carbonic Anhydrase X	Q9NS85	56934	CA10	Ulcerative Colitis	0.0118276	0.0147824	0.80011	0.425904	0.660468
SL000556	PKC-G	P05129	5582	PRKCG	Crohn's Disease	-0.0362258	0.0455068	-0.796053	0.426001	0.806415
SL004872	EDAR	Q9UNE0	10913	EDAR	Ulcerative Colitis	0.0372096	0.0465279	0.799727	0.426125	0.659899
SL007100	LKHA4	P09960	4048	LTA4H	Crohn's Disease	0.0720458	0.0905809	0.795375	0.426395	0.805799
SL010328	MED-1	Q15648	5469	MED1	Ulcerative Colitis	-0.0170572	0.0213447	-0.799129	0.426469	0.6595
SL006805	MRCKB	Q9Y5S2	9578	CDC42BPB	Normals	0.125571	0.151642	0.82808	0.426946	1
SL008157	UB2L3	P68036	7332	UBE2L3	Normals	-0.0459356	0.0554919	-0.827789	0.427103	1
SL005263	RAP	P30533	4043	LRPAP1	Normals	-0.131168	0.158516	-0.827475	0.427273	1
SL010393	KREM2	Q8NCW0	79412	KREMEN2	Normals	0.0515145	0.0623234	0.826568	0.427764	1
SL004940	PTP-1C	P29350	5777	PTPN6	Normals	0.116178	0.140788	0.825197	0.428506	1
SL007195	CD70	P32970	970	CD70	Ulcerative Colitis	0.0126164	0.0158589	0.79554	0.428542	0.661644
SL005687	eIF-5A-1	P63241	1984	EIF5A	Normals	-0.224503	0.272423	-0.824098	0.429101	1
SL005059	TGF-b R III	Q03167	7049	TGFBR3	Crohn's Disease	-0.0213876	0.0270535	-0.790567	0.429197	0.809545
SL004120	Discoidin domain receptor 2	Q16832	4921	DDR2	Normals	0.0791006	0.0960188	0.823804	0.429261	1
SL003803	ERBB4	Q15303	2066	ERBB4	Crohn's Disease	0.0370906	0.0469378	0.790208	0.429406	0.808621
SL004349	IFN-lambda 2	Q8IZJ0	282616	IL28A	Normals	0.0450596	0.0547237	0.823401	0.429479	1
SL004875	IL-1Rrp2	Q9HB29	8808	IL1RL2	Crohn's Disease	0.0152326	0.019291	0.789619	0.42975	0.807952
SL000836	Hemoglobin	P69905 P68871	3039 3043	HBA1 HBB	Crohn's Disease	-0.0699873	0.088652	-0.789461	0.429843	0.806756
SL011069	Marapsin	Q9BQR3	83886	PRSS27	Crohn's Disease	-0.0126971	0.0160962	-0.788826	0.430214	0.806079
SL004642	ADAM 9	Q13443	8754	ADAM9	Crohn's Disease	0.0385931	0.0489354	0.788653	0.430315	0.804956
SL005694	Peroxiredoxin-6	P30041	9588	PRDX6	Ulcerative Colitis	-0.0428937	0.0541605	-0.791975	0.430606	0.663864
SL010508	PAK3	O75914	5063	PAK3	Normals	0.16512	0.201138	0.820929	0.430822	1
SL000617	ALT	P24298	2875	GPT	Normals	-0.134133	0.163442	-0.820679	0.430958	1
SL004853	B7-H2	O75144	23308	ICOSLG	Normals	-0.150559	0.18364	-0.819863	0.431401	1
SL016548	AMPK a1b1g1	Q13131 Q9Y478 P54619	5562 5564 5571	PRKAA1 PRKAB1 PRKAG1	Crohn's Disease	0.0269456	0.0342993	0.785602	0.432101	0.806885
SL005220	Sonic Hedgehog	Q15465	6469	SHH	Normals	0.142828	0.17467	0.817704	0.432578	1
SL000437	Haptoglobin Mixed Type	P00738	3240	HP	Crohn's Disease	-0.0657766	0.0838435	-0.784517	0.432737	0.806756
SL000021	Insulin	P01308	3630	INS	Ulcerative Colitis	0.0189596	0.0240749	0.787527	0.43319	0.667038
SL000467	IgG	P01857	3500 3501 3502 3503 50802 3535	IGHG1 IGHG2 IGHG3 IGHG4 IGK@ IGL@	Normals	0.0903365	0.110984	0.813958	0.434623	1
SL008085	3HIDH	P31937	11112	HIBADH	Ulcerative Colitis	0.0211002	0.0268793	0.784996	0.434664	0.668462
SL008177	C1QBP	Q07021	708	C1QBP	Crohn's Disease	0.0100138	0.0128423	0.779752	0.435537	0.810397
SL005206	NKp44	O95944	9436	NCR2	Crohn's Disease	0.0277753	0.0356762	0.778537	0.436252	0.810356
SL008063	PPAC	P24666	52	ACP1	Crohn's Disease	-0.0390037	0.0501215	-0.778183	0.436461	0.809386
SL001896	Clusterin	P10909	1191	CLU	Ulcerative Colitis	0.0271258	0.0346927	0.781887	0.436479	0.670376
SL010471	Testican-2	Q92563	9806	SPOCK2	Normals	-0.100292	0.123896	-0.809482	0.437075	1
SL004415	ACE2	Q9BYF1	59272	ACE2	Normals	0.0520836	0.0643688	0.809144	0.437261	1
SL000674	FST	P19883	10468	FST	Crohn's Disease	0.011409	0.0147373	0.774159	0.438837	0.81228
SL000695	Lipocalin 2	P80188	3934	LCN2	Normals	0.180899	0.224448	0.805974	0.439003	1
SL008945	TGM3	Q08188	7053	TGM3	Ulcerative Colitis	0.0977338	0.125711	0.777449	0.439078	0.673427
SL006512	HGFA	Q04756	3083	HGFAC	Crohn's Disease	0.0704723	0.091105	0.773529	0.43921	0.81161
SL010463	GPC2	Q8N158	221914	GPC2	Normals	-0.0325824	0.0404676	-0.805147	0.439459	1
SL004768	AIF1	P55008	199	AIF1	Normals	0.195813	0.243317	0.804768	0.439668	1
SL007871	Cytidylate kinase	P30085	51727	CMPK1	Normals	0.117717	0.146373	0.804227	0.439966	1
SL000299	b-ECGF	P05230	2246	FGF1	Normals	0.0257489	0.032033	0.803823	0.440189	1
SL014111	KIRR3	Q8IZU9	84623	KIRREL3	Crohn's Disease	0.0225332	0.0291929	0.771873	0.44019	0.81207
SL011709	PLPP	Q96GD0	57026	PDXP	Crohn's Disease	-0.0449848	0.0582812	-0.771858	0.440199	0.810769
SL010463	GPC2	Q8N158	221914	GPC2	Crohn's Disease	-0.022284	0.0288765	-0.771699	0.440293	0.80962
SL000276	Apo E	P02649	348	APOE	Normals	0.246177	0.306748	0.802541	0.440896	1
SL005263	RAP	P30533	4043	LRPAP1	Crohn's Disease	0.0189427	0.0245861	0.770461	0.441026	0.809735
SL000415	Factor H	P08603	3075	CFH	Normals	-0.0997019	0.124292	-0.80216	0.441107	1
SL000382	CK-MB	P12277 P06732	1152 1158	CKB CKM	Ulcerative Colitis	0.0623115	0.0805285	0.773782	0.441232	0.67585
SL002654	Epithelial cell kinase	P29317	1969	EPHA2	Crohn's Disease	0.0243393	0.0316839	0.768193	0.442372	0.810795
SL003303	CCL28	Q9NRJ3	56477	CCL28	Normals	-0.356553	0.445766	-0.799865	0.442375	1
SL003647	annexin VI	P08133	309	ANXA6	Ulcerative Colitis	0.0104973	0.0136044	0.771613	0.442509	0.67687
SL012248	FAK1	Q05397	5747	PTK2	Crohn's Disease	0.0200347	0.0261309	0.766707	0.443256	0.811127
SL000508	Lymphotoxin a2/b1	P01374 Q06643	4049 4050	LTA LTB	Normals	0.137758	0.172582	0.798214	0.443289	1
SL004347	IL-22	Q9GZX6	50616	IL22	Normals	0.0751295	0.094214	0.797435	0.443721	1
SL010514	PTK6	Q13882	5753	PTK6	Ulcerative Colitis	0.0368579	0.0479059	0.769382	0.443825	0.677973
SL004301	Ku70	P12956	2547	XRCC6	Normals	-0.111201	0.139595	-0.796594	0.444188	1
SL006914	Glucocorticoid receptor	P04150	2908	NR3C1	Crohn's Disease	-0.0199704	0.0261054	-0.764992	0.444276	0.811693
SL017188	GSK-3 alpha/beta	P49840 P49841	2931 2932	GSK3A GSK3B	Crohn's Disease	-0.0312849	0.0409089	-0.764747	0.444422	0.810691
SL000324	C8	P07357 P07358 P07360	731 732 733	C8A C8B C8G	Crohn's Disease	0.0165823	0.0217219	0.763391	0.44523	0.810861
SL005205	NKp30	O14931	259197	NCR3	Normals	0.037013	0.046671	0.793061	0.44615	1
SL011068	IL-17 RC	Q8NAC3	84818	IL17RC	Crohn's Disease	0.0176647	0.0232087	0.761122	0.446584	0.812008
SL003872	gp130 soluble	P40189	3572	IL6ST	Crohn's Disease	0.0184429	0.0242368	0.760946	0.446689	0.810893
SL005437	MEPE	Q9NQ76	56955	MEPE	Normals	0.0571489	0.0721728	0.791834	0.446833	1
SL003177	sICAM-2	P13598	3384	ICAM2	Normals	0.0284865	0.0360045	0.791193	0.447191	1
SL010619	TPSG1	Q9NRR2	25823	TPSG1	Crohn's Disease	0.0357239	0.0470119	0.75989	0.44732	0.810739
SL010470	Semaphorin 3E	O15041	9723	SEMA3E	Crohn's Disease	0.046574	0.0613584	0.759049	0.447824	0.810364
SL000248	a1-Antichymotrypsin	P01011	12	SERPINA3	Crohn's Disease	-0.0137184	0.0180972	-0.758037	0.448429	0.810162
SL010458	Endocan	Q9NQ30	11082	ESM1	Ulcerative Colitis	-0.0191348	0.025127	-0.761525	0.448476	0.684128
SL006512	HGFA	Q04756	3083	HGFAC	Normals	0.226875	0.287589	0.788884	0.448478	1
SL004672	BCMA	Q02223	608	TNFRSF17	Crohn's Disease	-0.0270002	0.0356242	-0.757919	0.4485	0.809025
SL004070	Ubiquitin	P62979	6233	RPS27A	Crohn's Disease	-0.0272754	0.0360189	-0.757253	0.448898	0.808473
SL004209	annexin II	P07355	302	ANXA2	Crohn's Disease	0.0295727	0.0390553	0.757202	0.448929	0.80727
SL006919	RSK-like protein kinase	O75582	9252	RPS6KA5	Ulcerative Colitis	-0.0145606	0.0191551	-0.760144	0.449297	0.684431
SL013570	DYRK3	O43781	8444	DYRK3	Normals	0.103725	0.131739	0.787352	0.449335	1
SL011630	SE6L2	Q6UXD5	26470	SEZ6L2	Normals	0.0600923	0.076371	0.786848	0.449616	1
SL013969	KYNU	Q16719	8942	KYNU	Crohn's Disease	0.0227156	0.0301048	0.754549	0.45052	0.808883
SL005189	IL-7 Ra	P16871	3575	IL7R	Ulcerative Colitis	0.0261978	0.0345843	0.757507	0.450866	0.685929
SL007059	LY86	O95711	9450	LY86	Ulcerative Colitis	-0.0100539	0.0132729	-0.757471	0.450887	0.685044
SL004326	TNFSF18	Q9UNG2	8995	TNFSF18	Normals	0.0572473	0.0730162	0.784036	0.451191	1
SL000546	PRL	P01236	5617	PRL	Normals	0.0832772	0.106281	0.783558	0.451459	1
SL004297	NEUREGULIN-1	Q02297	3084	NRG1	Ulcerative Colitis	0.0122578	0.0162238	0.755547	0.452034	0.685906
SL004367	DKK1	O94907	22943	DKK1	Ulcerative Colitis	-0.0219496	0.0290809	-0.754778	0.452493	0.685677
SL000519	MIP-1a	P10147	6348	CCL3	Normals	0.121056	0.154921	0.781402	0.452669	1
SL000045	IGFBP-3	P17936	3486	IGFBP3	Normals	-0.129399	0.165642	-0.781195	0.452785	1
SL005059	TGF-b R III	Q03167	7049	TGFBR3	Ulcerative Colitis	0.0189552	0.0251411	0.753953	0.452986	0.685509
SL011770	LCMT1	Q9UIC8	51451	LCMT1	Normals	-0.0360477	0.0462157	-0.779987	0.453464	1
SL011202	SNAA	P54920	8775	NAPA	Normals	0.148041	0.190149	0.778554	0.45427	1
SL008835	ASGR1	P07306	432	ASGR1	Ulcerative Colitis	0.00612546	0.00814793	0.751782	0.454284	0.686547
SL010381	Soggy-1	Q9UK85	27120	DKKL1	Normals	0.0832634	0.10695	0.778524	0.454287	1
SL000377	CK-BB	P12277	1152	CKB	Crohn's Disease	0.0583999	0.0780671	0.748073	0.454416	0.81449
SL005261	TCPTP	P17706	5771	PTPN2	Normals	-0.339908	0.436781	-0.77821	0.454464	1
SL000280	GOT1	P17174	2805	GOT1	Normals	0.193434	0.24857	0.778188	0.454476	1
SL005725	GRB2-related adapter protein 2	O75791	9402	GRAP2	Crohn's Disease	-0.0176358	0.023585	-0.747755	0.454608	0.81355
SL000478	IL-2	P60568	3558	IL2	Normals	-0.0726895	0.0934479	-0.777861	0.454661	1
SL002081	Cadherin-5	P33151	1003	CDH5	Normals	-0.0812991	0.104553	-0.777587	0.454815	1
SL008574	OMD	Q99983	4958	OMD	Crohn's Disease	-0.0368814	0.0493608	-0.747179	0.454956	0.812918
SL004589	Azurocidin	P20160	566	AZU1	Ulcerative Colitis	-0.0380243	0.0506575	-0.750615	0.454982	0.686633
SL011528	RS7	P62081	6201	RPS7	Crohn's Disease	-0.0529758	0.0709267	-0.746909	0.455118	0.811906
SL002763	Kallikrein 11	Q9UBX7	11012	KLK11	Crohn's Disease	0.0200634	0.026883	0.746325	0.455471	0.81123
SL006189	KIF23	Q02241	9493	KIF23	Crohn's Disease	0.0297979	0.0399436	0.746	0.455667	0.810262
SL008933	PARK7	Q99497	11315	PARK7	Ulcerative Colitis	0.0368794	0.0492525	0.748782	0.456081	0.687415
SL005250	Chymase	P23946	1215	CMA1	Ulcerative Colitis	-0.013031	0.0174116	-0.748406	0.456306	0.686848
SL000309	C1q	P02745 P02746 P02747	712 713 714	C1QA C1QB C1QC	Normals	0.395699	0.511092	0.774221	0.456714	1
SL014070	SLIK5	O94991	26050	SLITRK5	Normals	0.129473	0.167561	0.772692	0.457579	1
SL002539	OPG	O00300	4982	TNFRSF11B	Normals	0.219372	0.283985	0.772476	0.457701	1
SL000089	TGF-b3	P10600	7043	TGFB3	Crohn's Disease	0.0331332	0.0446159	0.742631	0.457705	0.812376
SL007869	PPIB	P23284	5479	PPIB	Normals	0.114207	0.147961	0.771873	0.458042	1
SL000049	Protein S	P07225	5627	PROS1	Ulcerative Colitis	0.014527	0.0195001	0.744971	0.458368	0.689048
SL004689	WISP-1	O95388	8840	WISP1	Crohn's Disease	-0.0159479	0.0215079	-0.74149	0.458396	0.812299
SL003930	HPG-	P15428	3248	HPGD	Crohn's Disease	-0.0100612	0.0135874	-0.740481	0.459008	0.812059
SL005361	Apo D	P05090	347	APOD	Ulcerative Colitis	-0.0117681	0.0158194	-0.743903	0.459011	0.689068
SL004626	ADAMTS-5	Q9UNA0	11096	ADAMTS5	Normals	0.0449589	0.0584073	0.769748	0.459246	1
SL004750	DEAD-box protein 19B	Q9UMR2	11269	DDX19B	Crohn's Disease	-0.0229275	0.030984	-0.739979	0.459313	0.811343
SL000414	Factor B	P00751	629	CFB	Normals	-0.106196	0.137989	-0.769598	0.459331	1
SL004837	Activin AB	P08476 P09529	3624 3625	INHBA INHBB	Crohn's Disease	-0.0258673	0.0349751	-0.739593	0.459547	0.810474
SL004844	EphA5	P54756	2044	EPHA5	Crohn's Disease	-0.0190382	0.0257466	-0.739448	0.459635	0.809367
SL010493	CAMK2D	Q13557	817	CAMK2D	Crohn's Disease	-0.0175259	0.0237039	-0.73937	0.459682	0.808212
SL016554	PDE9A	O76083	5152	PDE9A	Normals	-0.135561	0.176452	-0.768264	0.460088	1
SL004457	Protease nexin I	P07093	5270	SERPINE2	Normals	0.11824	0.153906	0.76826	0.46009	1
SL010466	MFRP	Q9BY79	83552	MFRP	Ulcerative Colitis	-0.0167845	0.0226545	-0.740889	0.460827	0.690821
SL005491	OBCAM	Q14982	4978	OPCML	Normals	0.0818857	0.106782	0.766848	0.460893	1
SL002695	Glutamate carboxypeptidase	Q96KP4	55748	CNDP2	Crohn's Disease	-0.0189819	0.0257906	-0.736	0.461731	0.81048
SL008380	CATZ	Q9UBR2	1522	CTSZ	Normals	-0.167045	0.218629	-0.764058	0.46248	1
SL016551	CK2-A2:B	P19784 P67870	1459 1460	CSNK2A2 CSNK2B	Normals	-0.119197	0.156029	-0.763941	0.462546	1
SL008609	FCG3B	O75015	2215	FCGR3B	Normals	-0.207547	0.271797	-0.76361	0.462735	1
SL003685	PBEF	P43490	10135	NAMPT	Normals	0.136814	0.179187	0.763529	0.462781	1
SL003178	sICAM-3	P32942	3385	ICAM3	Normals	-0.116157	0.15214	-0.763487	0.462805	1
SL013989	RSPO2	Q6UXX9	340419	RSPO2	Crohn's Disease	0.0103986	0.0141853	0.733054	0.463525	0.812257
SL008956	ARSB	P15848	411	ARSB	Ulcerative Colitis	-0.0234134	0.0318289	-0.735601	0.464023	0.694689
SL009951	WNT7A	O00755	7476	WNT7A	Normals	0.0469819	0.0617715	0.760577	0.464466	1
SL004685	Persephin	O60542	5623	PSPN	Crohn's Disease	0.0133465	0.0182464	0.731462	0.464497	0.812726
SL007121	CATE	P14091	1510	CTSE	Ulcerative Colitis	-0.018306	0.02493	-0.734294	0.464814	0.694976
SL000337	Calpain I	P07384 P04632	823 826	CAPN1 CAPNS1	Ulcerative Colitis	0.0156699	0.0213455	0.734109	0.464927	0.694226
SL014270	CLM6	Q08708	10871	CD300C	Crohn's Disease	-0.0232607	0.0318476	-0.730375	0.465161	0.812578
SL000396	Cytochrome c	P99999	54205	CYCS	Normals	0.0693845	0.0914301	0.75888	0.465435	1
SL014289	KI3S1	Q14943	3813	KIR3DS1	Ulcerative Colitis	0.0332794	0.0454511	0.732202	0.466083	0.694968
SL013989	RSPO2	Q6UXX9	340419	RSPO2	Normals	0.0409883	0.0541024	0.757606	0.466164	1
SL007674	LY9	Q9HBG7	4063	LY9	Normals	0.160821	0.212436	0.757032	0.466493	1
SL000343	Cathepsin B	P07858	1508	CTSB	Normals	-0.0480027	0.0636441	-0.754237	0.468096	1
SL000283	b2-Microglobulin	P61769	567	B2M	Normals	0.0902331	0.119677	0.753969	0.46825	1
SL000009	ERBB2	P04626	2064	ERBB2	Normals	0.209968	0.278486	0.753963	0.468253	1
SL008865	PSA2	P25787	5683	PSMA2	Normals	-0.117419	0.15591	-0.753122	0.468736	1
SL010500	LYNB	P07948	4067	LYN	Normals	0.169365	0.224906	0.753049	0.468778	1
SL004864	Cadherin-12	P55289	1010	CDH12	Normals	0.14488	0.193046	0.750494	0.470247	1
SL001995	Angiopoietin-1	Q15389	284	ANGPT1	Ulcerative Colitis	-0.0201148	0.0277544	-0.724742	0.470624	0.7008
SL004366	TWEAKR	Q9NP84	51330	TNFRSF12A	Ulcerative Colitis	-0.0410089	0.0566525	-0.723867	0.471159	0.700669
SL012740	ATS15	Q8TE58	170689	ADAMTS15	Crohn's Disease	0.0122653	0.0170619	0.718868	0.472222	0.823531
SL007181	TYK2	P29597	7297	TYK2	Normals	0.0812621	0.108858	0.746494	0.472554	1
SL004908	Tropomyosin 2	P07951	7169	TPM2	Crohn's Disease	0.0113228	0.0157785	0.717611	0.472997	0.823649
SL004148	IL-12 Rb1	P42701	3594	IL12RB1	Normals	0.0643902	0.0863775	0.745451	0.473157	1
SL007153	PERL	P22079	4025	LPO	Ulcerative Colitis	-0.039536	0.0549164	-0.719931	0.473566	0.703311
SL004120	Discoidin domain receptor 2	Q16832	4921	DDR2	Crohn's Disease	0.0144768	0.0202064	0.716446	0.473716	0.823677
SL009791	hnRNP A/B	Q99729	3182	HNRNPAB	Normals	0.0985956	0.132471	0.744283	0.473832	1
SL004742	Afamin	P43652	173	AFM	Normals	0.110044	0.147858	0.744254	0.473849	1
SL000316	C4	P0C0L4 P0C0L5	720 721	C4A C4B	Crohn's Disease	0.0423186	0.0591371	0.715601	0.474237	0.823344
SL003863	kallikrein 5	Q9Y337	25818	KLK5	Crohn's Disease	0.021814	0.0304995	0.715223	0.474471	0.822466
SL004366	TWEAKR	Q9NP84	51330	TNFRSF12A	Crohn's Disease	-0.0481713	0.0673564	-0.715171	0.474503	0.821256
SL000480	IL-4	P05112	3565	IL4	Ulcerative Colitis	-0.0201343	0.0280357	-0.718165	0.474648	0.704009
SL004845	EphB4	P54760	2050	EPHB4	Normals	0.0872526	0.117479	0.742709	0.474743	1
SL004458	Elafin	P19957	5266	PI3	Normals	0.135594	0.182592	0.742604	0.474804	1
SL003648	Rab GDP dissociation inhibitor beta	P50395	2665	GDI2	Crohn's Disease	-0.039267	0.0550309	-0.713545	0.475508	0.821805
SL003308	IL-4 sR	P24394	3566	IL4R	Normals	-0.0264612	0.0357044	-0.74112	0.475664	1
SL004126	4-1BB	Q07011	3604	TNFRSF9	Normals	0.0594139	0.0802002	0.740821	0.475838	1
SL000299	b-ECGF	P05230	2246	FGF1	Ulcerative Colitis	-0.00644645	0.00900179	-0.71613	0.475897	0.704894
SL005178	IL-1F7	Q9NZH6	27178	IL1F7	Ulcerative Colitis	-0.0176067	0.0245868	-0.716103	0.475914	0.704
SL006918	MK01	P28482	5594	MAPK1	Ulcerative Colitis	0.0365774	0.0511009	0.715787	0.476108	0.703371
SL000051	CRP	P02741	1401	CRP	Crohn's Disease	-0.0501426	0.0704698	-0.711546	0.476746	0.822681
SL004271	GFAP	P14136	2670	GFAP	Crohn's Disease	-0.0232113	0.0326438	-0.711049	0.477054	0.821995
SL010457	DLL4	Q9NR61	54567	DLL4	Normals	0.368453	0.498807	0.738669	0.477087	1
SL000283	b2-Microglobulin	P61769	567	B2M	Crohn's Disease	-0.0230938	0.032515	-0.710252	0.477548	0.821539
SL004737	Tropomyosin 1 alpha chain	P09493	7168	TPM1	Crohn's Disease	-0.0249136	0.0351014	-0.70976	0.477853	0.820778
SL003362	C3d	P01024	718	C3	Crohn's Disease	-0.024528	0.0345783	-0.709348	0.478108	0.819968
SL003916	kallikrein 12	Q9UKR0	43849	KLK12	Crohn's Disease	-0.0130088	0.018343	-0.709198	0.478202	0.818889
SL000523	MMP-13	P45452	4322	MMP13	Ulcerative Colitis	-0.0273819	0.0385116	-0.711004	0.479051	0.706787
SL011509	PYY	P10082	5697	PYY	Normals	0.232905	0.316842	0.735082	0.479174	1
SL004143	GFRa-2	O00451	2675	GFRA2	Crohn's Disease	-0.0199423	0.028191	-0.707397	0.47932	0.819586
SL005789	Stanniocalcin-1	P52823	6781	STC1	Normals	-0.118534	0.161394	-0.734438	0.479549	1
SL004814	Coactosin-like protein	Q14019	23406	COTL1	Ulcerative Colitis	-0.0152709	0.0215103	-0.709934	0.479711	0.706849
SL010521	BTK	Q06187	695	BTK	Crohn's Disease	-0.0456797	0.0646873	-0.706163	0.480087	0.819617
SL003916	kallikrein 12	Q9UKR0	43849	KLK12	Ulcerative Colitis	0.0155773	0.0219947	0.708229	0.480764	0.707635
SL003167	BLC	O43927	10563	CXCL13	Ulcerative Colitis	0.0552406	0.0780671	0.707605	0.48115	0.707288
SL004438	Cystatin M	Q15828	1474	CST6	Normals	0.131383	0.179563	0.731685	0.481156	1
SL010393	KREM2	Q8NCW0	79412	KREMEN2	Ulcerative Colitis	-0.0352706	0.049863	-0.70735	0.481307	0.706613
SL004643	Angiopoietin-4	Q9Y264	51378	ANGPT4	Normals	-0.0431001	0.0589424	-0.731224	0.481425	1
SL007888	Cystatin-S	P01036	1472	CST4	Ulcerative Colitis	-0.0251726	0.0356624	-0.705857	0.48223	0.706968
SL004335	FGF-17	O60258	8822	FGF17	Ulcerative Colitis	0.00719449	0.0101943	0.705733	0.482307	0.706168
SL009629	MBD4	O95243	8930	MBD4	Crohn's Disease	-0.0172862	0.0246254	-0.701967	0.4827	0.822874
SL009790	RUXF	P62306	6636	SNRPF	Normals	-0.113747	0.156051	-0.728908	0.48278	1
SL005102	SHBG	P04278	6462	SHBG	Ulcerative Colitis	0.0440022	0.062436	0.704756	0.482912	0.706094
SL000554	PKC-D	Q05655	5580	PRKCD	Normals	0.0576414	0.0792051	0.727748	0.483459	1
SL000524	MMP-3	P08254	4314	MMP3	Normals	0.198612	0.272968	0.727604	0.483543	1
SL004064	GIB	P04054	5319	PLA2G1B	Normals	-0.275455	0.378699	-0.727372	0.483679	1
SL007121	CATE	P14091	1510	CTSE	Crohn's Disease	-0.0545671	0.0779353	-0.700159	0.483828	0.823484
SL002524	sCD4	P01730	920	CD4	Ulcerative Colitis	0.00532328	0.00757822	0.702445	0.484344	0.70725
SL001802	IFN-g	P01579	3458	IFNG	Crohn's Disease	-0.0280565	0.0401281	-0.699173	0.484444	0.823254
SL010928	IMDH2	P12268	3615	IMPDH2	Crohn's Disease	-0.00780974	0.0111733	-0.698967	0.484572	0.822233
SL007237	MP2K4	P45985	6416	MAP2K4	Normals	-0.177337	0.244468	-0.725398	0.484837	1
SL001691	FGF7	P21781	2252	FGF7	Ulcerative Colitis	0.0114796	0.016369	0.701303	0.485052	0.707362
SL000468	IgM	P01871	3507 3512 50802 3535	IGHM IGJ IGK@ IGL@	Ulcerative Colitis	-0.0389552	0.0555705	-0.701004	0.485238	0.706714
SL004335	FGF-17	O60258	8822	FGF17	Crohn's Disease	0.0107231	0.0153673	0.697788	0.48531	0.822268
SL011535	RBM39	Q14498	9584	RBM39	Crohn's Disease	-0.0188191	0.0269886	-0.697299	0.485616	0.8215
SL014069	PCSK7	Q16549	9159	PCSK7	Ulcerative Colitis	0.0283687	0.0405099	0.70029	0.485681	0.706434
SL016555	PDE11	Q9HCR9	50940	PDE11A	Normals	0.0854105	0.118307	0.721939	0.48687	1
SL009868	SSRP1	Q08945	6749	SSRP1	Crohn's Disease	-0.0376134	0.0541221	-0.694973	0.487072	0.822709
SL014294	EPHAA	Q5JZY3	284656	EPHA10	Normals	0.0679775	0.0942133	0.721528	0.487112	1
SL009768	CBX5	P45973	23468	CBX5	Normals	0.0503526	0.0697934	0.721452	0.487157	1
SL000515	MCP-2	P80075	6355	CCL8	Crohn's Disease	0.0142948	0.0205851	0.694423	0.487417	0.822028
SL004725	Hat1	O14929	8520	HAT1	Ulcerative Colitis	-0.00724501	0.0103882	-0.69743	0.48746	0.708108
SL000047	IGF-I	P05019	3479	IGF1	Crohn's Disease	-0.0254677	0.0366954	-0.694029	0.487664	0.821172
SL006629	SIRT2	Q8IXJ6	22933	SIRT2	Normals	-0.157298	0.218694	-0.719262	0.488447	1
SL002528	NPS-PLA2	P14555	5320	PLA2G2A	Crohn's Disease	-0.0358056	0.0516952	-0.692629	0.488543	0.821367
SL004768	AIF1	P55008	199	AIF1	Crohn's Disease	-0.0178659	0.0257946	-0.692621	0.488547	0.82016
SL000017	vWF	P04275	7450	VWF	Normals	-0.217061	0.302094	-0.718522	0.488884	1
SL000131	PCNA	P12004	5111	PCNA	Crohn's Disease	-0.0141573	0.0204572	-0.692048	0.488907	0.819525
SL000272	Antithrombin III	P01008	462	SERPINC1	Ulcerative Colitis	0.0243281	0.0350337	0.694418	0.489336	0.709985
SL004752	DRR1	O95990	11170	FAM107A	Normals	-0.261971	0.365121	-0.717492	0.489492	1
SL000251	a2-HS-Glycoprotein	P02765	197	AHSG	Normals	-0.0681762	0.0950779	-0.717056	0.489749	1
SL005694	Peroxiredoxin-6	P30041	9588	PRDX6	Crohn's Disease	-0.0594786	0.0861183	-0.690662	0.489778	0.819767
SL000424	Fibrinogen	P02671 P02675 P02679	2243 2244 2266	FGA FGB FGG	Crohn's Disease	-0.0274143	0.0397575	-0.689538	0.490485	0.819681
SL005361	Apo D	P05090	347	APOD	Crohn's Disease	0.0110346	0.0160321	0.688279	0.491277	0.819777
SL008590	Olfactomedin-4	Q6UX06	10562	OLFM4	Normals	0.238297	0.333655	0.714203	0.491436	1
SL000483	IL-7	P13232	3574	IL7	Ulcerative Colitis	0.00771001	0.011157	0.691046	0.491442	0.712097
SL004864	Cadherin-12	P55289	1010	CDH12	Crohn's Disease	-0.0222775	0.0323901	-0.687788	0.491586	0.819095
SL004698	HPV E7 Type18	P06788	1489089	Human-virus	Ulcerative Colitis	-0.0102114	0.0147875	-0.690544	0.491756	0.711609
SL004208	annexin I	P04083	301	ANXA1	Ulcerative Colitis	-0.0255347	0.03698	-0.690499	0.491784	0.710742
SL004698	HPV E7 Type18	P06788	1489089	Human-virus	Normals	0.043448	0.0608847	0.713611	0.491786	1
SL014096	LRRT1	Q86UE6	347730	LRRTM1	Crohn's Disease	-0.03988	0.0581382	-0.685951	0.492744	0.819796
SL010495	CDK2/cyclin A	P24941 P20248	1017 890	CDK2 CCNA2	Ulcerative Colitis	-0.0148477	0.0215746	-0.688202	0.493222	0.711883
SL004258	Adiponectin	Q15848	9370	ADIPOQ	Crohn's Disease	-0.0373256	0.0545435	-0.684327	0.493769	0.820326
SL005358	prostatic binding protein	P30086	5037	PEBP1	Crohn's Disease	-0.0537593	0.078586	-0.684082	0.493923	0.819385
SL003169	ENA-78	P42830	6374	CXCL5	Ulcerative Colitis	0.00943694	0.0137416	0.686744	0.494135	0.71231
SL014088	FCRL3	Q96P31	115352	FCRL3	Crohn's Disease	0.0183416	0.0268594	0.682876	0.494685	0.819481
SL004342	FGF-8B	P55075	2253	FGF8	Normals	-0.1313	0.185364	-0.708337	0.494916	1
SL014070	SLIK5	O94991	26050	SLITRK5	Crohn's Disease	0.0236664	0.0347144	0.681746	0.4954	0.819476
SL005200	MICB	Q29980	4277	MICB	Crohn's Disease	-0.0459056	0.0674731	-0.680354	0.49628	0.819724
SL010610	CLC4K	Q9UJ71	50489	CD207	Crohn's Disease	0.00941985	0.0138512	0.680075	0.496457	0.81883
SL002517	TNF-a	P01375	7124	TNF	Crohn's Disease	0.0558431	0.0821318	0.67992	0.496555	0.817833
SL002792	BARK1	P25098	156	ADRBK1	Normals	0.100558	0.142614	0.705105	0.496839	1
SL010509	PAK6	Q9NQU5	56924	PAK6	Ulcerative Colitis	-0.0137417	0.0201736	-0.681174	0.497635	0.716345
SL010523	HIPK3	Q9H422	10114	HIPK3	Normals	0.163659	0.23276	0.703124	0.498021	1
SL003307	IL-2 sRg	P31785	3561	IL2RG	Normals	-0.0469753	0.0668882	-0.702296	0.498515	1
SL000670	GSTA3	Q16772	2940	GSTA3	Crohn's Disease	-0.0399923	0.0590915	-0.676786	0.498542	0.819891
SL003300	HCC-4	O15467	6360	CCL16	Crohn's Disease	0.0311212	0.0461035	0.675029	0.499658	0.820491
SL004489	TLR4	O00206	7099	TLR4	Crohn's Disease	-0.0132641	0.0196804	-0.673973	0.500329	0.820303
SL004141	Ephrin-A5	P52803	1946	EFNA5	Normals	-0.0697272	0.0997203	-0.699227	0.50035	1
SL002517	TNF-a	P01375	7124	TNF	Normals	0.0474764	0.068006	0.698121	0.501013	1
SL007358	KPCT	Q04759	5588	PRKCQ	Crohn's Disease	-0.0228321	0.0340445	-0.670655	0.50244	0.822526
SL005685	EF-1-beta	P24534	1933	EEF1B2	Ulcerative Colitis	-0.0129407	0.0192182	-0.673354	0.502571	0.72237
SL013989	RSPO2	Q6UXX9	340419	RSPO2	Ulcerative Colitis	-0.00872204	0.0129652	-0.67273	0.502966	0.722014
SL004908	Tropomyosin 2	P07951	7169	TPM2	Ulcerative Colitis	0.0115617	0.0172169	0.671532	0.503724	0.722195
SL010376	MMEL2	Q495T6	79258	MMEL1	Crohn's Disease	-0.0127282	0.019038	-0.668568	0.503771	0.823456
SL002075	IFN-aA	P01563	3440	IFNA2	Ulcerative Colitis	0.00580644	0.00864954	0.671301	0.503871	0.721501
SL014270	CLM6	Q08708	10871	CD300C	Normals	-0.131537	0.189758	-0.693182	0.503976	1
SL003166	ALCAM	Q13740	214	ALCAM	Normals	-0.0653779	0.0944146	-0.692455	0.504413	1
SL016148	C34 gp41 HIV Fragment	Q70626	None	Human-virus	Normals	-0.0564191	0.0814869	-0.692371	0.504464	1
SL006460	GP1BA	P07359	2811	GP1BA	Normals	0.104903	0.151651	0.691737	0.504845	1
SL003196	TARC	Q92583	6361	CCL17	Crohn's Disease	-0.0262873	0.0395312	-0.664976	0.506066	0.826004
SL006522	LG3BP	Q08380	3959	LGALS3BP	Crohn's Disease	0.0207587	0.0312192	0.664934	0.506093	0.824874
SL013969	KYNU	Q16719	8942	KYNU	Normals	-0.0987209	0.143179	-0.689491	0.506198	1
SL017611	37694	P31946 P62258 P61981 Q04917 P27348 P63104 P31947	7529 7531 7532 7533 10971 7534 2810	YWHAB YWHAE YWHAG YWHAH WHAQ YWHAZ SFN	Normals	0.0909738	0.132	0.689198	0.506375	1
SL010467	RGMA	Q96B86	56963	RGMA	Normals	0.13241	0.192315	0.688507	0.506791	1
SL004326	TNFSF18	Q9UNG2	8995	TNFSF18	Crohn's Disease	-0.00927277	0.0139849	-0.663055	0.507295	0.825574
SL007806	IL22RA1	Q8N6P7	58985	IL22RA1	Ulcerative Colitis	-0.00708978	0.0106519	-0.66559	0.507497	0.72577
SL002654	Epithelial cell kinase	P29317	1969	EPHA2	Normals	-0.0612273	0.0890838	-0.6873	0.50752	1
SL000409	ERK-1	P27361	5595	MAPK3	Normals	0.0886445	0.129004	0.687145	0.507613	1
SL006803	ANGL3	Q9Y5C1	27329	ANGPTL3	Crohn's Disease	-0.012875	0.0194357	-0.662443	0.507688	0.825016
SL003862	CD40 ligand soluble	P29965	959	CD40LG	Crohn's Disease	0.0311619	0.0470427	0.662418	0.507704	0.823866
SL010449	Carbonic Anhydrase X	Q9NS85	56934	CA10	Normals	0.123883	0.180934	0.684683	0.509101	1
SL000130	Cyclin B1	P14635	891	CCNB1	Crohn's Disease	-0.0406387	0.061597	-0.659751	0.509413	0.825438
SL010928	IMDH2	P12268	3615	IMPDH2	Normals	0.0423515	0.0619311	0.68385	0.509605	1
SL004070	Ubiquitin	P62979	6233	RPS27A	Normals	-0.0955715	0.139898	-0.683153	0.510027	1
SL000466	IGFBP-2	P18065	3485	IGFBP2	Crohn's Disease	-0.0414261	0.0629001	-0.658601	0.510152	0.825483
SL011448	TNR4	P43489	7293	TNFRSF4	Ulcerative Colitis	0.0154909	0.0234319	0.661105	0.510354	0.728794
SL000515	MCP-2	P80075	6355	CCL8	Ulcerative Colitis	-0.00843925	0.0127829	-0.660198	0.510933	0.728683
SL004579	Macrophage mannose receptor	P22897	4360	MRC1	Normals	-0.111763	0.164044	-0.681298	0.511151	1
SL010465	MATN2	O00339	4147	MATN2	Crohn's Disease	0.0164245	0.0250137	0.65662	0.511426	0.826373
SL006913	FYN	P06241	2534	FYN	Normals	0.221776	0.325808	0.680695	0.511517	1
SL007385	IL24	Q13007	11009	IL24	Normals	-0.0456788	0.0672179	-0.679563	0.512204	1
SL000497	Laminin	P25391 P07942 P11047	284217 3912 3915	LAMA1 LAMB1 LAMC1	Normals	-0.117283	0.172734	-0.678981	0.512558	1
SL016553	PDE3A	Q14432	5139	PDE3A	Ulcerative Colitis	-0.0152468	0.0232568	-0.655583	0.513884	0.731918
SL005167	Galectin-8	O00214	3964	LGALS8	Ulcerative Colitis	-0.0150072	0.0229204	-0.654754	0.514415	0.731777
SL004363	SCGF-alpha	Q9Y240	6320	CLEC11A	Normals	-0.108835	0.161211	-0.675111	0.514911	1
SL004516	MBL	P11226	4153	MBL2	Ulcerative Colitis	0.031673	0.0484882	0.65321	0.515405	0.732239
SL007356	NOTC2	Q04721	4853	NOTCH2	Ulcerative Colitis	0.0137095	0.0209979	0.652898	0.515605	0.731605
SL009951	WNT7A	O00755	7476	WNT7A	Crohn's Disease	0.0206201	0.0317588	0.649274	0.516161	0.832645
SL005161	FGF-12	P61328	2257	FGF12	Normals	-0.0487002	0.0723596	-0.67303	0.51618	1
[truncated: 1,386 more rows]
