# Supplementary material for: High-Throughput Characterization of Blood Serum Proteomics of IBD Patients with Respect to Aging and Genetic Factors
Source: PLoS Genet. 2017 Jan 27;13(1):e1006565. doi: 10.1371/journal.pgen.1006565 (PMC5271178; doi:10.1371/journal.pgen.1006565)
Supplement: S3 Table — (XLSX) [file pgen.1006565.s011.xlsx]

## Sheet: TableS3_Aging_GSEA
GSEA on age proteomics signatures
1) empirical pvalue based on 1000 permutations
2) Benjamini & Hochberg method, computed across all 3 analyses
analysis	NAME	SIZE	ES	NES	pvalue1	FDR q-val2	FWER p-val	RANK AT MAX	LEADING EDGE
CD	JIANG_AGING_CEREBRAL_CORTEX_UP	6	-0.600997	-1.32458	0.147929	0.672646	0.846	254	tags=67%, list=22%, signal=85%
CD	RODWELL_AGING_KIDNEY_NO_BLOOD_DN	12	-0.45895	-1.26601	0.202429	0.672646	0.913	90	tags=25%, list=8%, signal=27%
CD	KYNG_NORMAL_AGING_DN	5	-0.594843	-1.21611	0.244353	0.728993	0.948	112	tags=40%, list=10%, signal=44%
CD	VISALA_RESPONSE_TO_HEAT_SHOCK_AND_AGING_DN	7	-0.481943	-1.11958	0.329167	0.728993	0.983	202	tags=43%, list=18%, signal=52%
CD	LEE_AGING_NEOCORTEX_UP	19	-0.329074	-1.0498	0.362525	0.728993	0.993	229	tags=42%, list=20%, signal=52%
CD	RODWELL_AGING_KIDNEY_DN	9	-0.382432	-0.968581	0.484849	0.773694	0.999	90	tags=22%, list=8%, signal=24%
CD	LEE_AGING_NEOCORTEX_DN	14	-0.326667	-0.92671	0.576923	0.849151	1	454	tags=57%, list=40%, signal=94%
CD	DEMAGALHAES_AGING_UP	22	-0.285777	-0.920095	0.569201	0.849151	1	341	tags=55%, list=30%, signal=77%
CD	JU_AGING_TERC_TARGETS_UP	9	-0.355718	-0.901756	0.588	0.849151	1	82	tags=22%, list=7%, signal=24%
CD	KAYO_AGING_MUSCLE_UP	39	-0.214253	-0.800741	0.775468	0.969335	1	91	tags=13%, list=8%, signal=13%
CD	JIANG_AGING_HYPOTHALAMUS_UP	13	-0.198521	-0.550761	0.957831	0.998239	1	339	tags=31%, list=30%, signal=43%
CD	LEE_AGING_MUSCLE_UP	5	-0.238992	-0.510322	0.978175	0.998239	1	163	tags=20%, list=14%, signal=23%
CD	LY_AGING_OLD_DN	14	0.576275	1.63796	0.0277778	0.347222	0.223	172	tags=43%, list=15%, signal=50%
CD	RODWELL_AGING_KIDNEY_NO_BLOOD_UP	43	0.403949	1.48954	0.0248092	0.347222	0.5	164	tags=30%, list=14%, signal=34%
CD	RODWELL_AGING_KIDNEY_UP	71	0.322724	1.35668	0.0511364	0.479403	0.789	168	tags=27%, list=15%, signal=29%
CD	LY_AGING_MIDDLE_DN	5	0.643406	1.28935	0.189824	0.672646	0.88	172	tags=60%, list=15%, signal=70%
CD	KYNG_WERNER_SYNDROM_AND_NORMAL_AGING_DN	23	0.377493	1.22887	0.202729	0.672646	0.94	270	tags=48%, list=24%, signal=62%
CD	LY_AGING_MIDDLE_UP	7	0.498421	1.13403	0.322981	0.728993	0.982	243	tags=43%, list=21%, signal=54%
CD	JIANG_AGING_CEREBRAL_CORTEX_DN	6	0.465242	1.02076	0.416667	0.728993	0.998	9	tags=17%, list=1%, signal=17%
CD	LEE_AGING_CEREBELLUM_UP	28	0.275444	0.934719	0.546332	0.849151	1	239	tags=32%, list=21%, signal=40%
CD	LU_AGING_BRAIN_UP	35	0.231222	0.829993	0.708411	0.93212	1	119	tags=14%, list=11%, signal=15%
CD	KYNG_WERNER_SYNDROM_AND_NORMAL_AGING_UP	12	0.297321	0.8054	0.704365	0.93212	1	798	tags=100%, list=70%, signal=335%
CD	KAYO_AGING_MUSCLE_DN	20	0.234876	0.734023	0.814815	0.98474	1	4	tags=5%, list=0%, signal=5%
CD	LU_AGING_BRAIN_DN	27	0.211042	0.713788	0.894309	0.998239	1	122	tags=15%, list=11%, signal=16%
CD	LEE_AGING_CEREBELLUM_DN	10	0.215202	0.549519	0.963783	0.998239	1	41	tags=10%, list=4%, signal=10%
NC	JIANG_AGING_HYPOTHALAMUS_UP	13	-0.511726	-1.42093	0.1	0.672646	0.582	264	tags=46%, list=23%, signal=60%
NC	LEE_AGING_MUSCLE_UP	5	-0.648465	-1.38262	0.128205	0.672646	0.645	15	tags=20%, list=1%, signal=20%
NC	KYNG_NORMAL_AGING_DN	5	-0.576198	-1.16481	0.28436	0.728993	0.936	177	tags=60%, list=16%, signal=71%
NC	LEE_AGING_NEOCORTEX_DN	14	-0.364371	-1.04812	0.389333	0.728993	0.982	128	tags=29%, list=11%, signal=32%
NC	JIANG_AGING_CEREBRAL_CORTEX_UP	6	-0.357904	-0.796516	0.708241	0.93212	1	730	tags=100%, list=64%, signal=280%
NC	KAYO_AGING_MUSCLE_DN	20	-0.180968	-0.583182	0.951777	0.998239	1	297	tags=30%, list=26%, signal=40%
NC	KYNG_WERNER_SYNDROM_AND_NORMAL_AGING_UP	12	0.603829	1.51859	0.0415973	0.445686	0.42	81	tags=25%, list=7%, signal=27%
NC	LY_AGING_MIDDLE_DN	5	0.687765	1.31001	0.144366	0.672646	0.895	14	tags=20%, list=1%, signal=20%
NC	LY_AGING_MIDDLE_UP	7	0.591811	1.28492	0.186292	0.672646	0.912	380	tags=71%, list=34%, signal=107%
NC	RODWELL_AGING_KIDNEY_UP	71	0.325762	1.22611	0.144866	0.672646	0.966	280	tags=38%, list=25%, signal=47%
NC	RODWELL_AGING_KIDNEY_NO_BLOOD_UP	43	0.360978	1.22189	0.190058	0.672646	0.969	260	tags=37%, list=23%, signal=46%
NC	KAYO_AGING_MUSCLE_UP	39	0.35213	1.19612	0.206278	0.672646	0.982	24	tags=10%, list=2%, signal=10%
NC	LEE_AGING_NEOCORTEX_UP	19	0.406791	1.17604	0.248476	0.728993	0.987	287	tags=58%, list=25%, signal=76%
NC	VISALA_RESPONSE_TO_HEAT_SHOCK_AND_AGING_DN	7	0.538452	1.15291	0.317949	0.728993	0.991	148	tags=29%, list=13%, signal=33%
NC	LY_AGING_OLD_DN	14	0.423024	1.12397	0.330632	0.728993	0.997	70	tags=14%, list=6%, signal=15%
NC	DEMAGALHAES_AGING_UP	22	0.351449	1.03732	0.430213	0.728993	1	267	tags=41%, list=24%, signal=52%
NC	LEE_AGING_CEREBELLUM_UP	28	0.326683	1.02584	0.426647	0.728993	1	267	tags=32%, list=24%, signal=41%
NC	JU_AGING_TERC_TARGETS_UP	9	0.441683	1.02306	0.437396	0.728993	1	282	tags=44%, list=25%, signal=59%
NC	LU_AGING_BRAIN_UP	35	0.277572	0.911483	0.588745	0.849151	1	257	tags=29%, list=23%, signal=36%
NC	LU_AGING_BRAIN_DN	27	0.269795	0.842431	0.704225	0.93212	1	364	tags=41%, list=32%, signal=59%
NC	LEE_AGING_CEREBELLUM_DN	10	0.349434	0.832572	0.704974	0.93212	1	250	tags=40%, list=22%, signal=51%
NC	RODWELL_AGING_KIDNEY_NO_BLOOD_DN	12	0.318538	0.798501	0.736931	0.952928	1	131	tags=25%, list=12%, signal=28%
NC	KYNG_WERNER_SYNDROM_AND_NORMAL_AGING_DN	23	0.252901	0.754163	0.823988	0.98474	1	157	tags=22%, list=14%, signal=25%
NC	RODWELL_AGING_KIDNEY_DN	9	0.30195	0.702725	0.847059	0.992647	1	264	tags=33%, list=23%, signal=43%
NC	JIANG_AGING_CEREBRAL_CORTEX_DN	6	0.199294	0.411979	0.998239	0.998239	1	322	tags=33%, list=28%, signal=46%
UC	LU_AGING_BRAIN_DN	27	-0.355503	-1.31696	0.117808	0.672646	0.758	221	tags=37%, list=20%, signal=45%
UC	RODWELL_AGING_KIDNEY_DN	9	-0.475937	-1.27541	0.180328	0.672646	0.82	149	tags=44%, list=13%, signal=51%
UC	JIANG_AGING_CEREBRAL_CORTEX_UP	6	-0.553017	-1.26692	0.192478	0.672646	0.833	288	tags=67%, list=25%, signal=89%
UC	RODWELL_AGING_KIDNEY_NO_BLOOD_DN	12	-0.412167	-1.19534	0.254808	0.728993	0.906	211	tags=50%, list=19%, signal=61%
UC	LY_AGING_MIDDLE_DN	5	-0.543231	-1.11849	0.34763	0.728993	0.961	261	tags=60%, list=23%, signal=78%
UC	KYNG_NORMAL_AGING_DN	5	-0.503117	-1.04838	0.409195	0.728993	0.98	86	tags=20%, list=8%, signal=22%
UC	LY_AGING_OLD_DN	14	-0.327314	-0.984972	0.475827	0.773694	0.991	311	tags=50%, list=27%, signal=68%
UC	LEE_AGING_NEOCORTEX_DN	14	-0.223939	-0.675041	0.914508	0.998239	1	209	tags=29%, list=18%, signal=35%
UC	LEE_AGING_CEREBELLUM_UP	28	0.582703	1.93591	0	0	0.004	268	tags=50%, list=24%, signal=64%
UC	DEMAGALHAES_AGING_UP	22	0.575565	1.80946	0.00332226	0.0830565	0.028	265	tags=64%, list=23%, signal=81%
UC	RODWELL_AGING_KIDNEY_NO_BLOOD_UP	43	0.48736	1.7586	0	0	0.063	261	tags=49%, list=23%, signal=61%
UC	RODWELL_AGING_KIDNEY_UP	71	0.38755	1.55734	0.011236	0.210674	0.374	246	tags=38%, list=22%, signal=46%
UC	KYNG_WERNER_SYNDROM_AND_NORMAL_AGING_UP	12	0.480229	1.28316	0.179229	0.672646	0.92	89	tags=25%, list=8%, signal=27%
UC	LEE_AGING_MUSCLE_UP	5	0.552494	1.15797	0.298025	0.728993	0.99	473	tags=80%, list=42%, signal=137%
UC	LU_AGING_BRAIN_UP	35	0.327184	1.14354	0.276411	0.728993	0.994	201	tags=29%, list=18%, signal=34%
UC	JIANG_AGING_CEREBRAL_CORTEX_DN	6	0.509358	1.10154	0.337545	0.728993	0.997	9	tags=17%, list=1%, signal=17%
UC	LEE_AGING_NEOCORTEX_UP	19	0.344841	1.05076	0.386076	0.728993	0.999	260	tags=42%, list=23%, signal=54%
UC	JIANG_AGING_HYPOTHALAMUS_UP	13	0.382756	1.04544	0.40604	0.728993	1	244	tags=38%, list=22%, signal=48%
UC	KYNG_WERNER_SYNDROM_AND_NORMAL_AGING_DN	23	0.327645	1.03651	0.398734	0.728993	1	317	tags=39%, list=28%, signal=53%
UC	LY_AGING_MIDDLE_UP	7	0.338369	0.770708	0.750449	0.95396	1	10	tags=14%, list=1%, signal=14%
UC	KAYO_AGING_MUSCLE_DN	20	0.244317	0.746274	0.827181	0.98474	1	245	tags=30%, list=22%, signal=38%
UC	VISALA_RESPONSE_TO_HEAT_SHOCK_AND_AGING_DN	7	0.284556	0.63908	0.903339	0.998239	1	165	tags=29%, list=15%, signal=33%
UC	JU_AGING_TERC_TARGETS_UP	9	0.244506	0.594913	0.946735	0.998239	1	227	tags=22%, list=20%, signal=28%
UC	LEE_AGING_CEREBELLUM_DN	10	0.221826	0.55992	0.961739	0.998239	1	27	tags=10%, list=2%, signal=10%
UC	KAYO_AGING_MUSCLE_UP	39	0.148504	0.541968	0.995608	0.998239	1	215	tags=15%, list=19%, signal=18%
