# Supplementary material for: High-Throughput Characterization of Blood Serum Proteomics of IBD Patients with Respect to Aging and Genetic Factors
Source: PLoS Genet. 2017 Jan 27;13(1):e1006565. doi: 10.1371/journal.pgen.1006565 (PMC5271178; doi:10.1371/journal.pgen.1006565)
Supplement: S4 Table — (XLSX) [file pgen.1006565.s012.xlsx]

## Sheet: TableS4_pQTLs_FDR_0.5
Table 4: 50% FDR cis protein-QTLs
1: direction of the effect: +1: one more copy of the effective allele increases the protein expression level; -1: one more copy of the effective allele decreases the protein expression level.
rsID	chromosome	position (hg19)	effective allele	alternative allele	probe ID	gene symbol	entrez ID	direction1	pvalue_nominal	FDR
rs61781312	1	66088128	A	G	SL003184	LEPR	3953	1	6.78434e-30	0
rs61781311	1	66087620	A	C	SL003184	LEPR	3953	-1	8.05682e-30	0
rs3790437	1	66085433	A	G	SL003184	LEPR	3953	1	8.69749e-30	0
rs61781310	1	66086308	A	T	SL003184	LEPR	3953		8.901e-30	0
rs3790438	1	66085525	A	T	SL003184	LEPR	3953		9.26582e-30	0
rs61781309	1	66082795	A	G	SL003184	LEPR	3953	-1	1.34681e-29	0
rs61781308	1	66080260	A	G	SL003184	LEPR	3953	1	1.47333e-29	0
rs17127776	1	66077805	A	G	SL003184	LEPR	3953	1	1.53304e-29	0
rs1805094	1	66075952	C	G	SL003184	LEPR	3953		2.05445e-29	0
rs8179183	1	66075952	C	G	SL003184	LEPR	3953		2.05445e-29	0
rs2376018	1	66074166	A	G	SL003184	LEPR	3953	1	2.52736e-29	0
rs4606347	1	66073361	A	G	SL003184	LEPR	3953	-1	3.2541e-29	0
rs6676598	1	66073388	A	G	SL003184	LEPR	3953	1	3.26495e-29	0
rs10399687	1	66073982	A	G	SL003184	LEPR	3953	-1	3.27597e-29	0
rs17127767	1	66072543	A	C	SL003184	LEPR	3953	-1	3.33088e-29	0
rs12087511	1	66070026	A	T	SL003184	LEPR	3953		3.76632e-29	0
rs61781318	1	66105805	A	G	SL003184	LEPR	3953	1	3.85278e-29	0
rs41459646	1	66106042	A	C	SL003184	LEPR	3953	1	4.00006e-29	0
rs2154383	1	66108534	A	G	SL003184	LEPR	3953	1	4.08744e-29	0
rs61781317	1	66105751	A	G	SL003184	LEPR	3953	1	4.14957e-29	0
rs61781319	1	66105888	A	G	SL003184	LEPR	3953	-1	4.24356e-29	0
rs6661050	1	66072896	C	G	SL003184	LEPR	3953		4.24865e-29	0
rs12097855	1	66070422	A	G	SL003184	LEPR	3953	-1	4.3101e-29	0
rs12077336	1	66069986	A	C	SL003184	LEPR	3953	-1	4.35584e-29	0
rs17415296	1	66099013	A	C	SL003184	LEPR	3953	-1	4.79367e-29	0
rs76257047	1	66096931	A	G	SL003184	LEPR	3953	-1	5.45908e-29	0
rs1938499	1	66094928	A	T	SL003184	LEPR	3953		5.607e-29	0
rs6665672	1	66069020	A	G	SL003184	LEPR	3953	-1	9.75201e-29	0
rs61781313	1	66092457	A	C	SL003184	LEPR	3953	-1	1.03725e-28	0
rs17406429	1	66089708	A	G	SL003184	LEPR	3953	1	1.12656e-28	0
rs61783276	1	66112473	A	T	SL003184	LEPR	3953		1.26291e-28	0
rs61783277	1	66112547	A	C	SL003184	LEPR	3953	1	1.28141e-28	0
rs1938493	1	66117819	A	C	SL003184	LEPR	3953	-1	1.53489e-28	0
rs1938491	1	66118121	A	G	SL003184	LEPR	3953	-1	1.73256e-28	0
rs61779661	1	66118190	A	G	SL003184	LEPR	3953	1	2.20312e-28	0
rs76440041	1	66122491	A	G	SL003184	LEPR	3953	-1	2.28952e-28	0
rs61779664	1	66124477	A	C	SL003184	LEPR	3953	-1	2.54183e-28	0
rs61779669	1	66128499	A	G	SL003184	LEPR	3953	1	2.76233e-28	0
rs34749903	1	66128057	A	C	SL003184	LEPR	3953	1	3.02865e-28	0
rs61779715	1	66131172	A	G	SL003184	LEPR	3953	1	4.33597e-28	0
rs61779721	1	66133455	C	G	SL003184	LEPR	3953		4.36038e-28	0
rs76637555	1	66133064	A	G	SL003184	LEPR	3953	-1	4.42239e-28	0
rs2375804	1	66152919	A	G	SL003184	LEPR	3953	1	4.67778e-28	0
rs11807752	1	66138575	A	G	SL003184	LEPR	3953	1	4.77745e-28	0
rs61779734	1	66139087	A	G	SL003184	LEPR	3953	1	4.81934e-28	0
rs149462607	1	66150243	C	G	SL003184	LEPR	3953		4.90054e-28	0
rs2375803	1	66152889	A	G	SL003184	LEPR	3953	1	4.96603e-28	0
rs61779735	1	66140349	A	C	SL003184	LEPR	3953	1	4.99523e-28	0
rs11809410	1	66147068	A	G	SL003184	LEPR	3953	1	5.20413e-28	0
rs11809917	1	66146837	A	G	SL003184	LEPR	3953	1	5.38754e-28	0
rs11807723	1	66145336	A	G	SL003184	LEPR	3953	-1	6.78739e-28	0
rs61779737	1	66143570	A	G	SL003184	LEPR	3953	-1	7.0111e-28	0
rs79035087	1	66071082	A	T	SL003184	LEPR	3953		1.093e-27	0
rs2075803	19	51628529	A	G	SL005219	SIGLEC9	27180	1	4.9153e-27	0
rs61783274	1	66111043	A	G	SL003184	LEPR	3953	1	1.30802e-26	0
rs3828034	1	66062325	A	G	SL003184	LEPR	3953	1	2.90603e-26	0
rs6658330	1	66087829	A	T	SL003184	LEPR	3953		4.07983e-26	0
rs200383119	1	66087829	A	T	SL003184	LEPR	3953		4.07983e-26	0
rs61779730	1	66136996	A	C	SL003184	LEPR	3953	-1	4.2808e-26	0
rs7545475	1	66069400	A	G	SL003184	LEPR	3953	1	5.77893e-26	0
rs11801408	1	66075136	A	G	SL003184	LEPR	3953	-1	6.84813e-26	0
rs2673908	19	51627766	A	C	SL005219	SIGLEC9	27180	1	9.74707e-26	0
rs61781314	1	66095388	A	T	SL003184	LEPR	3953		3.40976e-25	0
rs3206172	1	66099438	C	G	SL003184	LEPR	3953		3.64114e-25	0
rs17127838	1	66101275	A	C	SL003184	LEPR	3953	-1	3.73451e-25	0
rs61781315	1	66097287	A	G	SL003184	LEPR	3953	1	3.81683e-25	0
rs17127832	1	66096925	A	G	SL003184	LEPR	3953	1	4.14878e-25	0
rs72925335	1	66105688	A	G	SL003184	LEPR	3953	1	4.42902e-25	0
rs72925337	1	66105702	A	G	SL003184	LEPR	3953	-1	4.44377e-25	0
rs34075504	1	66090364	A	C	SL003184	LEPR	3953	-1	6.02627e-25	0
rs186348802	1	66129985	A	G	SL003184	LEPR	3953	1	6.37102e-25	0
rs2186247	1	66108341	A	G	SL003184	LEPR	3953	1	6.38199e-25	0
rs57412330	1	66092566	A	G	SL003184	LEPR	3953	-1	6.40159e-25	0
rs61781320	1	66108914	A	C	SL003184	LEPR	3953	-1	6.43127e-25	0
rs17127825	1	66093708	A	G	SL003184	LEPR	3953	-1	6.4417e-25	0
rs112907034	1	66109111	A	G	SL003184	LEPR	3953	-1	6.47292e-25	0
rs11811985	1	66091458	A	G	SL003184	LEPR	3953	1	6.52674e-25	0
rs17127815	1	66091070	A	G	SL003184	LEPR	3953	1	6.59474e-25	0
rs2258983	19	51630482	A	C	SL005219	SIGLEC9	27180	-1	9.42612e-25	0
rs59793772	1	66111280	A	G	SL003184	LEPR	3953	-1	1.88508e-24	0
rs61783273	1	66110971	A	G	SL003184	LEPR	3953	1	1.89331e-24	0
rs141924194	1	66113175	C	G	SL003184	LEPR	3953		2.948e-24	0
rs75000810	1	66130982	A	G	SL003184	LEPR	3953	1	3.79996e-24	0
rs11806790	1	66129148	A	G	SL003184	LEPR	3953	1	5.98366e-24	0
rs1039405	19	51626237	A	G	SL005219	SIGLEC9	27180	1	7.69216e-24	0
rs2096442	1	66118806	A	G	SL003184	LEPR	3953	-1	1.03478e-23	0
rs72927256	1	66136338	A	G	SL003184	LEPR	3953	-1	1.11529e-23	0
rs2096443	1	66118478	A	C	SL003184	LEPR	3953	-1	1.16626e-23	0
rs77713123	1	66127891	A	G	SL003184	LEPR	3953	1	1.21025e-23	0
rs61779665	1	66126359	A	C	SL003184	LEPR	3953	1	1.22068e-23	0
rs74083729	1	66125764	A	C	SL003184	LEPR	3953	1	1.35758e-23	0
rs60845315	1	66133931	A	C	SL003184	LEPR	3953	-1	1.50222e-23	0
rs61779713	1	66130952	A	G	SL003184	LEPR	3953	1	1.51427e-23	0
rs72927249	1	66135267	A	C	SL003184	LEPR	3953	1	1.55731e-23	0
rs75093445	1	66134926	A	G	SL003184	LEPR	3953	1	1.59913e-23	0
rs61779725	1	66134978	A	G	SL003184	LEPR	3953	1	1.59913e-23	0
rs61779726	1	66134994	A	C	SL003184	LEPR	3953	1	1.59913e-23	0
rs61779714	1	66131136	A	G	SL003184	LEPR	3953	1	1.60477e-23	0
rs28844384	1	66127306	A	G	SL003184	LEPR	3953	1	1.61054e-23	0
rs61095579	1	66132911	A	G	SL003184	LEPR	3953	-1	1.61094e-23	0
rs61779710	1	66130508	A	G	SL003184	LEPR	3953	-1	1.6137e-23	0
rs61779711	1	66130619	A	G	SL003184	LEPR	3953	1	1.6137e-23	0
rs61779712	1	66130804	A	G	SL003184	LEPR	3953	-1	1.6137e-23	0
rs61779668	1	66128401	A	G	SL003184	LEPR	3953	1	1.61918e-23	0
rs59431947	1	66132978	A	G	SL003184	LEPR	3953	-1	1.61943e-23	0
rs57019700	1	66133025	A	G	SL003184	LEPR	3953	1	1.61943e-23	0
rs57547036	1	66131449	A	G	SL003184	LEPR	3953	-1	1.62729e-23	0
rs2186244	1	66131533	A	G	SL003184	LEPR	3953	-1	1.62729e-23	0
rs60397347	1	66133078	A	G	SL003184	LEPR	3953	-1	1.62822e-23	0
rs58547206	1	66133260	A	C	SL003184	LEPR	3953	1	1.62822e-23	0
rs11805108	1	66129320	A	G	SL003184	LEPR	3953	-1	1.63239e-23	0
rs11805121	1	66129398	A	G	SL003184	LEPR	3953	-1	1.63239e-23	0
rs11811528	1	66129452	A	G	SL003184	LEPR	3953	-1	1.63239e-23	0
rs11804277	1	66127632	C	G	SL003184	LEPR	3953		1.63411e-23	0
rs56185479	1	66133532	A	G	SL003184	LEPR	3953	1	1.64077e-23	0
rs55749540	1	66133583	A	G	SL003184	LEPR	3953	1	1.64077e-23	0
rs60630616	1	66133683	A	G	SL003184	LEPR	3953	1	1.64077e-23	0
rs7339965	1	66136835	A	G	SL003184	LEPR	3953	-1	1.64131e-23	0
rs55831770	1	66133758	C	G	SL003184	LEPR	3953		1.64317e-23	0
rs57465478	1	66133772	A	G	SL003184	LEPR	3953	-1	1.64317e-23	0
rs72927238	1	66134303	A	C	SL003184	LEPR	3953	1	1.64317e-23	0
rs72927258	1	66136504	C	G	SL003184	LEPR	3953		1.64615e-23	0
rs61779728	1	66136564	A	C	SL003184	LEPR	3953	-1	1.64615e-23	0
rs74083770	1	66134674	C	G	SL003184	LEPR	3953		1.65567e-23	0
rs11808262	1	66129022	A	C	SL003184	LEPR	3953	1	1.65747e-23	0
rs11806794	1	66129223	A	G	SL003184	LEPR	3953	1	1.65899e-23	0
rs72925393	1	66128719	A	G	SL003184	LEPR	3953	-1	1.66326e-23	0
rs72925394	1	66128802	A	G	SL003184	LEPR	3953	1	1.66326e-23	0
rs72925396	1	66128880	A	G	SL003184	LEPR	3953	1	1.66326e-23	0
rs61779667	1	66128252	A	G	SL003184	LEPR	3953	1	1.66627e-23	0
rs72925391	1	66128670	A	G	SL003184	LEPR	3953	-1	1.66627e-23	0
rs79211391	1	66136086	C	G	SL003184	LEPR	3953		1.67149e-23	0
rs61779672	1	66130313	A	G	SL003184	LEPR	3953	-1	1.67407e-23	0
rs59677396	1	66132900	A	C	SL003184	LEPR	3953	1	1.75946e-23	0
rs28794911	1	66127157	C	G	SL003184	LEPR	3953		1.76966e-23	0
rs28788308	1	66127075	A	G	SL003184	LEPR	3953	-1	1.77224e-23	0
rs28849079	1	66127235	A	G	SL003184	LEPR	3953	-1	1.77224e-23	0
rs11812068	1	66125318	A	C	SL003184	LEPR	3953	-1	1.79154e-23	0
rs28814303	1	66126860	A	C	SL003184	LEPR	3953	-1	1.79154e-23	0
rs28881215	1	66126865	A	G	SL003184	LEPR	3953	-1	1.79154e-23	0
rs28766321	1	66126914	A	G	SL003184	LEPR	3953	1	1.79154e-23	0
rs72925388	1	66127525	A	G	SL003184	LEPR	3953	1	1.8397e-23	0
rs78295431	1	66127424	A	G	SL003184	LEPR	3953	1	2.04846e-23	0
rs72925384	1	66127443	A	G	SL003184	LEPR	3953	1	2.04846e-23	0
rs61779671	1	66130230	A	C	SL003184	LEPR	3953	1	2.0815e-23	0
rs61779673	1	66130325	A	G	SL003184	LEPR	3953	-1	2.0815e-23	0
rs28797536	1	66126822	A	G	SL003184	LEPR	3953	-1	2.09337e-23	0
rs78293569	1	66127392	A	G	SL003184	LEPR	3953	1	2.18298e-23	0
rs1827321	19	51625709	A	G	SL005219	SIGLEC9	27180	1	6.29735e-23	0
rs141980772	1	66127782	A	C	SL003184	LEPR	3953	1	2.76868e-20	0
rs148313014	1	66127774	A	G	SL003184	LEPR	3953	1	2.71567e-19	0
rs2569444	19	51632416	A	C	SL005219	SIGLEC9	27180	1	1.53856e-17	0
rs70940803	1	66037984	A	C	SL003184	LEPR	3953	1	4.80021e-17	0
rs4260306	20	23730336	A	G	SL010456	CST1	1469	-1	7.33106e-16	0
rs901886	19	10402131	A	G	SL002922	ICAM1	3383	1	1.65933e-15	0
rs12972990	19	10406431	A	C	SL002922	ICAM1	3383	1	1.80589e-15	0
rs76912411	1	66040934	A	T	SL003184	LEPR	3953		2.08115e-15	0
rs923366	19	10397223	A	G	SL002922	ICAM1	3383	-1	3.35563e-15	0
rs150434441	19	10409323	A	G	SL002922	ICAM1	3383	1	3.62516e-15	0
rs2075741	19	10401098	C	G	SL002922	ICAM1	3383		4.22252e-15	0
rs885743	19	10406635	A	T	SL002922	ICAM1	3383		4.32111e-15	0
rs12150978	19	10408318	A	G	SL002922	ICAM1	3383	1	5.97526e-15	0
rs3093030	19	10397403	A	G	SL002922	ICAM1	3383	-1	6.13731e-15	0
rs5498	19	10395683	A	G	SL002922	ICAM1	3383	1	7.10032e-15	0
rs10427127	19	55143982	A	G	SL005190	LILRB1	10859	1	5.16716e-14	0
rs2114511	19	55145093	C	G	SL005190	LILRB1	10859		5.45515e-14	0
rs10426886	19	55143839	A	T	SL005190	LILRB1	10859		5.5941e-14	0
rs2098953	19	55145587	A	G	SL005190	LILRB1	10859	1	1.23607e-13	0
rs73241195	4	15655792	C	G	SL008644	BST1	683		6.19244e-13	0
rs73241197	4	15655795	A	G	SL008644	BST1	683	1	6.19244e-13	0
rs73241198	4	15656212	A	C	SL008644	BST1	683	-1	6.19453e-13	0
rs16892232	4	15657636	C	G	SL008644	BST1	683		6.33433e-13	0
rs73243105	4	15661355	A	G	SL008644	BST1	683	-1	6.40977e-13	0
rs73243107	4	15663400	A	G	SL008644	BST1	683	-1	6.64053e-13	0
rs73243112	4	15666106	A	G	SL008644	BST1	683	-1	6.71444e-13	0
rs73243114	4	15666816	A	G	SL008644	BST1	683	1	6.78965e-13	0
rs113126497	4	15669611	A	G	SL008644	BST1	683	-1	6.97295e-13	0
rs73243118	4	15669699	A	G	SL008644	BST1	683	1	7.02242e-13	0
rs73243126	4	15675682	A	C	SL008644	BST1	683	-1	7.61769e-13	0
rs56065468	4	15675720	A	G	SL008644	BST1	683	-1	7.62125e-13	0
rs73243128	4	15676569	C	G	SL008644	BST1	683		7.64035e-13	0
rs73243129	4	15678467	A	C	SL008644	BST1	683	1	7.87422e-13	0
rs73243131	4	15679035	C	G	SL008644	BST1	683		7.96332e-13	0
rs12462944	19	10392638	C	G	SL002922	ICAM1	3383		9.83908e-13	0
rs5030377	19	10393234	A	G	SL002922	ICAM1	3383	1	1.01361e-12	0
rs73243132	4	15680623	C	G	SL008644	BST1	683		1.12948e-12	0
rs73243135	4	15682465	A	G	SL008644	BST1	683	-1	1.18452e-12	0
rs79686577	4	15685385	A	G	SL008644	BST1	683	-1	1.22453e-12	0
rs73224650	4	15685739	A	C	SL008644	BST1	683	-1	1.23485e-12	0
rs17405797	4	15685776	C	G	SL008644	BST1	683		1.23561e-12	0
rs2302469	4	15688604	C	G	SL008644	BST1	683		1.35493e-12	0
rs4549181	20	23728873	A	G	SL010456	CST1	1469	-1	1.46072e-12	0
rs55803452	4	15692708	A	C	SL008644	BST1	683	1	1.46605e-12	0
rs113618320	4	15703258	A	C	SL008644	BST1	683	-1	1.67045e-12	0
rs73224656	4	15699793	A	G	SL008644	BST1	683	-1	1.74943e-12	0
rs55735476	4	15706920	A	G	SL008644	BST1	683	-1	2.16015e-12	0
rs2302465	4	15709192	A	G	SL008644	BST1	683	-1	2.34351e-12	0
rs61781284	1	66054038	A	G	SL003184	LEPR	3953	-1	2.66874e-12	0
rs56915529	19	51635745	A	G	SL005219	SIGLEC9	27180	1	3.04735e-12	0
rs61781283	1	66054003	A	G	SL003184	LEPR	3953	-1	3.19285e-12	0
rs34016352	19	10409537	A	G	SL002922	ICAM1	3383	-1	4.41073e-12	0
rs79549563	1	66002997	A	G	SL003184	LEPR	3953	1	4.67332e-12	0
rs16892260	4	15713003	A	C	SL008644	BST1	683	-1	4.92927e-12	0
rs73224659	4	15714189	A	C	SL008644	BST1	683	-1	5.45339e-12	0
rs73224660	4	15714762	A	G	SL008644	BST1	683	-1	5.52719e-12	0
rs73224662	4	15716089	A	C	SL008644	BST1	683	1	5.90844e-12	0
rs6842052	4	15718700	A	C	SL008644	BST1	683	1	6.24921e-12	0
rs55757331	4	15712854	A	G	SL008644	BST1	683	-1	6.42587e-12	0
rs141324869	4	15656696	A	G	SL008644	BST1	683	-1	7.08217e-12	0
rs2569703	19	10404227	C	G	SL002922	ICAM1	3383		7.5365e-12	0
rs3756245	4	15714641	A	G	SL008644	BST1	683	1	7.66397e-12	0
rs112894716	4	15714856	A	G	SL008644	BST1	683	-1	7.78122e-12	0
rs62130687	19	10408995	A	G	SL002922	ICAM1	3383	-1	8.22811e-12	0
rs1808512	19	55147445	C	G	SL005190	LILRB1	10859		8.30973e-12	0
rs61739175	19	55144710	A	T	SL005190	LILRB1	10859		8.89422e-12	0
rs61739176	19	55144711	C	G	SL005190	LILRB1	10859		8.89422e-12	0
rs61739180	19	55144720	A	C	SL005190	LILRB1	10859	1	9.6472e-12	0
rs73224663	4	15718238	C	G	SL008644	BST1	683		9.69463e-12	0
rs62130686	19	10408742	A	C	SL002922	ICAM1	3383	1	9.7176e-12	0
rs892188	19	10409793	A	G	SL002922	ICAM1	3383	-1	1.19171e-11	0
rs2244783	1	203188093	A	G	SL006029	CHIT1	1118	-1	1.19437e-11	0
rs1056538	19	10402938	A	G	SL002922	ICAM1	3383	-1	1.21938e-11	0
rs2228615	19	10403368	A	G	SL002922	ICAM1	3383	-1	1.2763e-11	0
rs2569693	19	10399904	A	G	SL002922	ICAM1	3383	-1	1.3099e-11	0
rs113730007	4	15723394	A	G	SL008644	BST1	683	-1	1.32542e-11	0
rs2569702	19	10403947	A	G	SL002922	ICAM1	3383	1	1.34087e-11	0
rs62130688	19	10409007	A	G	SL002922	ICAM1	3383	1	1.39628e-11	0
rs436939	19	55106883	A	C	SL005190	LILRB1	10859	-1	1.41401e-11	0
rs34403566	19	10407854	A	G	SL002922	ICAM1	3383	1	1.4317e-11	0
rs2075742	19	10401607	C	G	SL002922	ICAM1	3383		1.47117e-11	0
rs62130684	19	10408427	A	G	SL002922	ICAM1	3383	-1	1.51196e-11	0
rs62130685	19	10408652	A	G	SL002922	ICAM1	3383	-1	1.53412e-11	0
rs872583	1	203184766	A	G	SL006029	CHIT1	1118	1	1.77986e-11	0
rs9836291	3	49697459	A	G	SL005202	MST1	4485	-1	1.78648e-11	0
rs4538475	4	15737937	A	G	SL008644	BST1	683	1	1.91058e-11	0
rs4273468	4	15737863	A	G	SL008644	BST1	683	-1	2.0538e-11	0
rs117371487	19	55105706	A	G	SL005190	LILRB1	10859	-1	2.52995e-11	0
rs3955432	19	55104917	A	G	SL005190	LILRB1	10859	-1	2.74318e-11	0
rs12133641	1	154428283	A	G	SL001943	IL6R	3570	-1	3.57345e-11	0
rs4320134	4	15739428	A	T	SL008644	BST1	683		3.86467e-11	0
rs3900588	4	15739416	C	G	SL008644	BST1	683		3.94701e-11	0
rs12459419	19	51728477	A	G	SL005215	CD33	945	-1	4.02471e-11	0
rs3865444	19	51727962	A	C	SL005215	CD33	945	-1	4.03996e-11	0
rs10493380	1	66046117	A	C	SL003184	LEPR	3953	1	4.13174e-11	0
rs710845	19	10407169	C	G	SL002922	ICAM1	3383		4.38645e-11	0
rs9852529	3	49730625	A	G	SL005202	MST1	4485	-1	4.53764e-11	0
rs11943501	4	15738166	A	G	SL008644	BST1	683	-1	5.5143e-11	0
rs11934811	4	15738253	A	G	SL008644	BST1	683	-1	5.59747e-11	0
rs4292325	4	15728221	A	C	SL008644	BST1	683	-1	6.36202e-11	0
rs955411	4	15736507	A	G	SL008644	BST1	683	-1	6.5956e-11	0
rs7258215	19	10391770	A	G	SL002922	ICAM1	3383	1	6.60825e-11	0
rs73224670	4	15737441	A	G	SL008644	BST1	683	-1	6.66763e-11	0
rs2857985	4	3478000	A	G	SL006512	HGFAC	3083	1	6.71443e-11	0
rs4492001	4	15730349	C	G	SL008644	BST1	683		6.79892e-11	0
rs4588454	4	15728896	A	G	SL008644	BST1	683	-1	6.81219e-11	0
rs11947277	4	3473751	A	G	SL006512	HGFAC	3083	-1	6.89947e-11	0
rs10425501	19	55116352	A	T	SL005190	LILRB1	10859		8.8456e-11	0
rs10407009	19	55117374	A	G	SL005190	LILRB1	10859	-1	8.96632e-11	0
rs9858213	3	49731861	A	C	SL005202	MST1	4485	-1	9.66265e-11	0
rs117402046	19	55109742	A	G	SL005190	LILRB1	10859	1	9.94451e-11	0
rs4078790	19	55112865	A	G	SL005190	LILRB1	10859	1	1.00335e-10	0
rs74905518	19	55112296	A	G	SL005190	LILRB1	10859	-1	1.0035e-10	0
rs12610026	19	10407849	A	G	SL002922	ICAM1	3383	-1	1.00761e-10	0
rs79145339	19	55111723	A	T	SL005190	LILRB1	10859		1.01119e-10	0
rs45541031	19	55110773	A	G	SL005190	LILRB1	10859	-1	1.01739e-10	0
rs75032072	19	55116667	A	G	SL005190	LILRB1	10859	-1	1.02232e-10	0
rs79041044	19	55117749	A	G	SL005190	LILRB1	10859	-1	1.02381e-10	0
rs118179750	19	55109744	A	T	SL005190	LILRB1	10859		1.03152e-10	0
rs74338461	19	55110107	A	G	SL005190	LILRB1	10859	1	1.03152e-10	0
rs10414101	19	55118012	A	C	SL005190	LILRB1	10859	-1	1.08858e-10	0
rs75428314	19	55108389	C	G	SL005190	LILRB1	10859		1.10852e-10	0
rs116880331	19	55108188	A	G	SL005190	LILRB1	10859	-1	1.10865e-10	0
rs116973751	19	55107854	A	C	SL005190	LILRB1	10859	-1	1.12836e-10	0
rs2151869	19	55142867	A	G	SL005190	LILRB1	10859	-1	1.13472e-10	0
rs56320534	19	55122395	A	G	SL005190	LILRB1	10859	-1	1.23124e-10	0
rs73612483	19	55118796	A	G	SL005190	LILRB1	10859	-1	1.23227e-10	0
rs61739247	19	55107216	A	G	SL005190	LILRB1	10859	1	1.25151e-10	0
rs2182092	19	55106773	A	G	SL005190	LILRB1	10859	-1	1.25621e-10	0
rs73612484	19	55118956	A	T	SL005190	LILRB1	10859		1.25907e-10	0
rs147154418	19	55145627	C	G	SL005190	LILRB1	10859		1.26512e-10	0
rs4097296	19	55141019	A	G	SL005190	LILRB1	10859	-1	1.2671e-10	0
rs73612487	19	55119265	A	G	SL005190	LILRB1	10859	-1	1.2804e-10	0
rs10424040	19	55119692	A	G	SL005190	LILRB1	10859	1	1.28836e-10	0
rs9822268	3	49719729	A	G	SL005202	MST1	4485	-1	1.28904e-10	0
rs13085791	3	49721798	A	C	SL005202	MST1	4485	-1	1.29069e-10	0
rs10422997	19	55119730	A	G	SL005190	LILRB1	10859	-1	1.2964e-10	0
rs10423021	19	55119768	C	G	SL005190	LILRB1	10859		1.30027e-10	0
rs9882740	3	49702484	A	G	SL005202	MST1	4485	1	1.30496e-10	0
rs11709525	3	49690496	A	G	SL005202	MST1	4485	-1	1.31717e-10	0
rs1131095	3	49714225	A	G	SL005202	MST1	4485	1	1.31988e-10	0
rs10403406	19	55120555	A	C	SL005190	LILRB1	10859	-1	1.33307e-10	0
rs11130213	3	49712297	A	G	SL005202	MST1	4485	-1	1.33443e-10	0
rs10409765	19	55120906	A	G	SL005190	LILRB1	10859	-1	1.33617e-10	0
rs57086032	19	55122276	A	G	SL005190	LILRB1	10859	1	1.33782e-10	0
rs9823546	3	49705512	A	T	SL005202	MST1	4485		1.39715e-10	0
rs10403091	19	55120237	A	G	SL005190	LILRB1	10859	-1	1.41246e-10	0
rs9858542	3	49701983	A	G	SL005202	MST1	4485	-1	1.41552e-10	0
rs112111168	19	55129529	A	G	SL005190	LILRB1	10859	-1	1.4179e-10	0
rs2172252	3	49678307	A	T	SL005202	MST1	4485		1.42107e-10	0
rs4283605	3	49678651	A	G	SL005202	MST1	4485	1	1.42907e-10	0
rs9812791	3	49682311	A	G	SL005202	MST1	4485	-1	1.42907e-10	0
rs13316695	3	49684917	C	G	SL005202	MST1	4485		1.43436e-10	0
rs6770670	3	49686682	A	G	SL005202	MST1	4485	1	1.43459e-10	0
rs34762726	3	49689210	A	G	SL005202	MST1	4485	-1	1.43747e-10	0
rs74668532	19	55123155	A	G	SL005190	LILRB1	10859	-1	1.44293e-10	0
rs192526116	19	55118478	A	G	SL005190	LILRB1	10859	-1	1.48643e-10	0
rs77902349	19	55120053	A	G	SL005190	LILRB1	10859	-1	1.51562e-10	0
rs77391213	19	55125769	A	G	SL005190	LILRB1	10859	-1	1.52945e-10	0
rs75376732	19	55125237	C	G	SL005190	LILRB1	10859		1.53158e-10	0
rs77522659	19	55125533	A	C	SL005190	LILRB1	10859	1	1.53158e-10	0
rs75022743	19	55126228	A	G	SL005190	LILRB1	10859	1	1.53394e-10	0
rs33978622	19	51736383	C	G	SL005215	CD33	945		1.53712e-10	0
rs73939031	19	55118069	A	G	SL005190	LILRB1	10859	-1	1.54489e-10	0
rs111744096	19	55113806	A	G	SL005190	LILRB1	10859	1	1.56487e-10	0
rs113761418	19	55106035	A	G	SL005190	LILRB1	10859	1	1.57559e-10	0
rs2363868	19	55140934	A	C	SL005190	LILRB1	10859	-1	1.58115e-10	0
rs75741150	19	55129288	A	G	SL005190	LILRB1	10859	-1	1.58648e-10	0
rs113758310	19	55129509	A	G	SL005190	LILRB1	10859	1	1.58971e-10	0
rs11718165	3	49696797	A	G	SL005202	MST1	4485	1	1.60371e-10	0
rs112038446	19	55118574	A	G	SL005190	LILRB1	10859	1	1.6062e-10	0
rs80310208	19	55132238	A	G	SL005190	LILRB1	10859	1	1.65413e-10	0
rs1591293	19	55132807	A	C	SL005190	LILRB1	10859	1	1.67678e-10	0
rs77465355	19	55134215	A	G	SL005190	LILRB1	10859	-1	1.6805e-10	0
rs1591294	19	55132829	A	G	SL005190	LILRB1	10859	-1	1.68138e-10	0
rs150233911	19	55135316	A	C	SL005190	LILRB1	10859	-1	1.68613e-10	0
rs74742124	19	55134572	A	G	SL005190	LILRB1	10859	1	1.68908e-10	0
rs118181339	19	55134927	A	G	SL005190	LILRB1	10859	-1	1.69959e-10	0
rs79707451	19	55133252	A	G	SL005190	LILRB1	10859	-1	1.69973e-10	0
rs77583653	19	55134747	A	G	SL005190	LILRB1	10859	1	1.70003e-10	0
rs74368210	19	55134842	A	G	SL005190	LILRB1	10859	1	1.70003e-10	0
rs78629820	19	55134631	A	G	SL005190	LILRB1	10859	1	1.70005e-10	0
rs79612392	19	55134730	A	T	SL005190	LILRB1	10859		1.70005e-10	0
rs117712696	19	55105173	A	G	SL005190	LILRB1	10859	-1	1.73293e-10	0
rs7512646	1	154420402	C	G	SL001943	IL6R	3570		1.73698e-10	0
rs7529229	1	154420778	A	G	SL001943	IL6R	3570	-1	1.77142e-10	0
rs61739251	19	55107375	A	G	SL005190	LILRB1	10859	-1	1.81912e-10	0
rs2004318	19	55138232	A	G	SL005190	LILRB1	10859	-1	1.82227e-10	0
rs73614626	19	55139399	A	G	SL005190	LILRB1	10859	1	1.83132e-10	0
rs2781760	19	55140609	A	G	SL005190	LILRB1	10859	-1	1.86501e-10	0
rs79346685	19	55102329	A	T	SL005190	LILRB1	10859		1.89422e-10	0
rs74468741	19	55137836	A	G	SL005190	LILRB1	10859	1	1.92451e-10	0
rs74388709	19	55138597	A	G	SL005190	LILRB1	10859	-1	1.93847e-10	0
rs113727664	19	55138759	A	G	SL005190	LILRB1	10859	-1	1.94618e-10	0
rs74727989	19	55139164	A	G	SL005190	LILRB1	10859	1	1.94618e-10	0
rs111768596	19	55139697	A	G	SL005190	LILRB1	10859	-1	1.97174e-10	0
rs2781771	19	55142300	A	G	SL005190	LILRB1	10859	1	2.00915e-10	0
rs61737891	19	55144100	A	G	SL005190	LILRB1	10859	1	2.16557e-10	0
rs61739171	19	55144623	A	G	SL005190	LILRB1	10859	-1	2.17132e-10	0
rs61739244	19	55144684	A	G	SL005190	LILRB1	10859	-1	2.17132e-10	0
rs9862080	3	49674458	A	G	SL005202	MST1	4485	1	2.17355e-10	0
rs61812598	1	154420087	A	G	SL001943	IL6R	3570	1	2.19223e-10	0
rs9824092	3	49674147	C	G	SL005202	MST1	4485		2.21676e-10	0
rs11710037	3	49675334	C	G	SL005202	MST1	4485		2.2658e-10	0
rs9993109	4	3473659	A	G	SL006512	HGFAC	3083	1	2.28206e-10	0
rs2358581	19	10391611	A	C	SL002922	ICAM1	3383	1	2.30232e-10	0
rs73939003	19	55098129	A	T	SL005190	LILRB1	10859		2.31176e-10	0
rs143303271	19	55096042	A	C	SL005190	LILRB1	10859	-1	2.37743e-10	0
rs2555691	19	55097535	A	G	SL005190	LILRB1	10859	-1	2.37743e-10	0
rs117335389	19	55094771	A	C	SL005190	LILRB1	10859	1	2.37763e-10	0
rs143081438	19	55095038	A	G	SL005190	LILRB1	10859	1	2.37763e-10	0
rs147196782	19	55095086	C	G	SL005190	LILRB1	10859		2.44668e-10	0
rs17713879	2	254215	A	G	SL008063	ACP1	52	1	2.46105e-10	0
rs112900290	19	55093453	A	G	SL005190	LILRB1	10859	-1	2.4734e-10	0
rs41308748	19	55148176	A	G	SL005190	LILRB1	10859	-1	2.51098e-10	0
rs41548213	19	55148299	A	C	SL005190	LILRB1	10859	-1	2.52232e-10	0
rs74345525	19	55096748	A	C	SL005190	LILRB1	10859	1	2.52342e-10	0
rs1056452	19	55149254	A	G	SL005190	LILRB1	10859	-1	2.53941e-10	0
rs62275881	4	3469976	A	C	SL006512	HGFAC	3083	1	2.55071e-10	0
rs41308140	19	55147869	A	G	SL005190	LILRB1	10859	-1	2.56057e-10	0
rs111992790	19	55078751	A	C	SL005190	LILRB1	10859	-1	2.56309e-10	0
rs60073657	19	55093794	A	G	SL005190	LILRB1	10859	-1	2.57658e-10	0
rs62275880	4	3469826	A	T	SL006512	HGFAC	3083		2.65707e-10	0
rs2498323	4	3451109	A	G	SL006512	HGFAC	3083	-1	2.73607e-10	0
rs111365792	19	55078730	A	G	SL005190	LILRB1	10859	-1	2.73958e-10	0
rs113092603	19	55078755	A	G	SL005190	LILRB1	10859	-1	2.73958e-10	0
rs79083021	1	65974763	A	C	SL003184	LEPR	3953	1	2.76199e-10	0
rs73936602	19	55098063	A	G	SL005190	LILRB1	10859	-1	2.83664e-10	0
rs78219662	19	55151682	C	G	SL005190	LILRB1	10859		3.08772e-10	0
rs2228145	1	154426970	A	C	SL001943	IL6R	3570	-1	3.18752e-10	0
rs4129267	1	154426264	A	G	SL001943	IL6R	3570	1	3.19169e-10	0
rs184230513	19	8123337	A	G	SL003197	CCL25	6370	1	3.65519e-10	0
rs78456857	19	55080487	A	G	SL005190	LILRB1	10859	-1	4.11687e-10	0
rs117247663	19	55090088	A	C	SL005190	LILRB1	10859	-1	4.18057e-10	0
rs3815466	4	15740292	A	C	SL008644	BST1	683	-1	4.19152e-10	0
rs7257210	19	55080699	A	C	SL005190	LILRB1	10859	1	4.20886e-10	0
rs7258275	19	55080756	A	G	SL005190	LILRB1	10859	1	4.20886e-10	0
rs7246195	19	55080842	A	C	SL005190	LILRB1	10859	1	4.21616e-10	0
rs78192819	19	55080918	A	G	SL005190	LILRB1	10859	-1	4.21616e-10	0
rs113056067	19	55087702	A	G	SL005190	LILRB1	10859	-1	4.21911e-10	0
rs76189918	19	55082868	A	G	SL005190	LILRB1	10859	-1	4.22165e-10	0
rs113230077	19	55083841	A	G	SL005190	LILRB1	10859	-1	4.22353e-10	0
rs111997702	19	55085304	A	G	SL005190	LILRB1	10859	-1	4.22353e-10	0
rs61739166	19	55085925	A	C	SL005190	LILRB1	10859	1	4.22371e-10	0
rs45479893	19	55086169	A	G	SL005190	LILRB1	10859	1	4.23109e-10	0
rs111235784	19	55091579	A	G	SL005190	LILRB1	10859	-1	4.33747e-10	0
rs55634449	19	55089919	A	G	SL005190	LILRB1	10859	1	4.34441e-10	0
rs115452146	19	55090749	A	G	SL005190	LILRB1	10859	-1	4.39715e-10	0
rs62114538	2	256116	A	C	SL008063	ACP1	52	1	4.73823e-10	0
rs12126142	1	154425456	A	G	SL001943	IL6R	3570	1	4.74527e-10	0
rs141795960	19	55083566	A	G	SL005190	LILRB1	10859	1	5.01312e-10	0
rs112988430	19	55088245	A	G	SL005190	LILRB1	10859	1	5.19156e-10	0
rs186379466	19	55080098	A	G	SL005190	LILRB1	10859	1	5.43755e-10	0
rs116954040	19	55112753	A	G	SL005190	LILRB1	10859	-1	5.58764e-10	0
rs77945897	19	55099205	A	G	SL005190	LILRB1	10859	-1	5.72479e-10	0
rs3197999	3	49721532	A	G	SL005202	MST1	4485	-1	5.96435e-10	0
rs62114506	2	242793	C	G	SL008063	ACP1	52		6.12355e-10	0
rs3790429	1	66036776	A	T	SL003184	LEPR	3953		6.13977e-10	0
rs11907747	20	23694762	A	G	SL010456	CST1	1469	-1	7.11229e-10	0
rs9837520	3	49722356	A	G	SL005202	MST1	4485	-1	8.27593e-10	0
rs1133763	17	32647831	A	C	SL000516	CCL7	6354	1	8.76358e-10	0
rs3138037	17	32647744	A	G	SL000516	CCL7	6354	1	8.78915e-10	0
rs3138036	17	32647544	A	G	SL000516	CCL7	6354	1	8.87395e-10	0
rs281439	19	10400110	C	G	SL002922	ICAM1	3383		9.19398e-10	0
rs137889787	10	51992580	A	G	SL010375	ASAH2	56624	-1	1.17577e-09	0
rs281440	19	10400304	A	G	SL002922	ICAM1	3383	-1	1.21059e-09	0
rs188732935	19	55147593	A	G	SL005190	LILRB1	10859	-1	1.47797e-09	0
rs2699425	4	3478051	A	G	SL006512	HGFAC	3083	1	1.50064e-09	0
rs10824792	10	54526206	A	G	SL004516	MBL2	4153	1	1.57223e-09	0
rs7262370	20	23702136	A	G	SL010456	CST1	1469	1	1.57776e-09	0
rs114976176	2	264621	A	C	SL008063	ACP1	52	-1	1.6698e-09	0
rs5754272	22	33173427	A	G	SL003043	TIMP3	7078	1	1.77179e-09	0
rs77435443	19	55116651	A	G	SL005190	LILRB1	10859	-1	1.77543e-09	0
rs62114501	2	231741	A	G	SL008063	ACP1	52	1	2.03195e-09	0
rs62114548	2	274672	C	G	SL008063	ACP1	52		2.08788e-09	0
rs11553746	2	272203	A	G	SL008063	ACP1	52	1	2.19587e-09	0
rs7584915	2	264227	A	G	SL008063	ACP1	52	1	2.46081e-09	0
rs13093385	3	49710479	A	T	SL005202	MST1	4485		2.51187e-09	0
rs4845373	1	154417829	A	G	SL001943	IL6R	3570	1	2.71499e-09	0
rs113429299	19	55101892	A	G	SL005190	LILRB1	10859	-1	2.77085e-09	0
rs5994627	22	33169975	A	G	SL003043	TIMP3	7078	-1	2.91955e-09	0
rs4453032	1	154414086	A	G	SL001943	IL6R	3570	-1	3.17011e-09	0
rs4393147	1	154414037	A	G	SL001943	IL6R	3570	1	3.18856e-09	0
rs6664201	1	154414296	A	G	SL001943	IL6R	3570	1	3.21846e-09	0
rs2290911	2	224919	A	G	SL008063	ACP1	52	-1	3.31815e-09	0
rs60149603	2	285421	A	G	SL008063	ACP1	52	-1	3.32055e-09	0
rs55936726	2	258210	A	G	SL008063	ACP1	52	-1	3.38916e-09	0
rs17713729	2	249092	A	C	SL008063	ACP1	52	-1	3.42756e-09	0
rs62114505	2	242426	A	G	SL008063	ACP1	52	-1	3.47553e-09	0
rs12730036	1	154416969	A	G	SL001943	IL6R	3570	1	3.48143e-09	0
rs7595075	2	264019	A	C	SL008063	ACP1	52	1	3.57405e-09	0
rs62114544	2	269679	A	G	SL008063	ACP1	52	1	3.59814e-09	0
rs116334007	4	3477883	A	G	SL006512	HGFAC	3083	-1	3.60297e-09	0
rs55946380	2	268293	A	G	SL008063	ACP1	52	-1	3.60788e-09	0
rs1079734	22	33161552	A	G	SL003043	TIMP3	7078	-1	3.64189e-09	0
rs4497901	2	239969	A	G	SL008063	ACP1	52	1	3.65509e-09	0
rs6710091	2	239597	C	G	SL008063	ACP1	52		3.65992e-09	0
rs12753254	1	154416935	A	G	SL001943	IL6R	3570	1	3.66274e-09	0
rs58461606	2	267367	A	C	SL008063	ACP1	52	1	3.75016e-09	0
rs2306060	2	230912	A	C	SL008063	ACP1	52	-1	3.75061e-09	0
rs55753056	2	243929	A	G	SL008063	ACP1	52	1	3.75334e-09	0
rs184901863	4	3477961	A	G	SL006512	HGFAC	3083	-1	3.75973e-09	0
rs36216559	2	262335	A	G	SL008063	ACP1	52	-1	3.76376e-09	0
rs3791221	2	226933	A	G	SL008063	ACP1	52	-1	3.78056e-09	0
rs3791220	2	227066	A	G	SL008063	ACP1	52	1	3.78056e-09	0
rs17713396	2	227201	A	G	SL008063	ACP1	52	1	3.78056e-09	0
rs7605824	2	280819	A	G	SL008063	ACP1	52	1	3.78293e-09	0
rs7566279	2	281178	C	G	SL008063	ACP1	52		3.78293e-09	0
rs17714252	2	285471	A	G	SL008063	ACP1	52	1	3.78293e-09	0
rs57542652	2	228088	A	G	SL008063	ACP1	52	1	3.79442e-09	0
rs7576247	2	277003	A	G	SL008063	ACP1	52	-1	3.8395e-09	0
rs79716074	2	277003	A	G	SL008063	ACP1	52	-1	3.8395e-09	0
rs59937473	2	271797	A	G	SL008063	ACP1	52	1	3.88699e-09	0
rs56167434	2	282137	C	G	SL008063	ACP1	52		3.94856e-09	0
rs17713568	2	242132	A	G	SL008063	ACP1	52	1	3.96393e-09	0
rs12730935	1	154419892	A	G	SL001943	IL6R	3570	1	3.98175e-09	0
rs56321614	2	268191	A	C	SL008063	ACP1	52	1	4.0152e-09	0
rs2699424	4	3478013	A	G	SL006512	HGFAC	3083	-1	4.02637e-09	0
rs146928945	4	3477880	A	C	SL006512	HGFAC	3083	1	4.07937e-09	0
rs5754259	22	33163864	A	G	SL003043	TIMP3	7078	1	4.23861e-09	0
rs7601944	2	229456	A	G	SL008063	ACP1	52	-1	4.37492e-09	0
rs60484953	2	221560	A	G	SL008063	ACP1	52	1	4.58569e-09	0
rs10508975	10	54516331	A	G	SL004516	MBL2	4153	-1	4.6178e-09	0
rs13178387	5	96137554	A	C	SL007729	ERAP1	51752	-1	4.62624e-09	0
rs2486070	1	203195689	A	G	SL006029	CHIT1	1118	-1	4.7844e-09	0
rs28588574	19	51632671	A	G	SL005219	SIGLEC9	27180	1	4.82727e-09	0
rs1443138	10	54507837	C	G	SL004516	MBL2	4153		4.86937e-09	0
rs1877134	10	54514763	A	G	SL004516	MBL2	4153	1	4.99437e-09	0
rs11265613	1	154418415	A	G	SL001943	IL6R	3570	-1	5.06579e-09	0
rs60843830	2	286756	C	G	SL008063	ACP1	52		5.20485e-09	0
rs3788505	22	33160514	A	G	SL003043	TIMP3	7078	-1	5.21138e-09	0
rs242082	22	33224439	A	G	SL003043	TIMP3	7078	-1	5.24765e-09	0
rs2244385	1	203191262	C	G	SL006029	CHIT1	1118		5.25581e-09	0
rs2486961	1	203191904	A	G	SL006029	CHIT1	1118	-1	5.321e-09	0
rs2486067	1	203191866	A	G	SL006029	CHIT1	1118	-1	5.33143e-09	0
rs3828165	2	220889	A	G	SL008063	ACP1	52	1	5.5037e-09	0
rs2486068	1	203193134	A	C	SL006029	CHIT1	1118	1	5.55935e-09	0
rs2486959	1	203189634	A	G	SL006029	CHIT1	1118	1	5.6342e-09	0
rs7914226	10	54507233	A	C	SL004516	MBL2	4153	1	6.0308e-09	0
rs3791223	2	222336	A	G	SL008063	ACP1	52	-1	6.18001e-09	0
rs4821099	22	33159636	A	G	SL003043	TIMP3	7078	-1	6.20683e-09	0
rs5994626	22	33168752	A	C	SL003043	TIMP3	7078	-1	6.27251e-09	0
rs5754255	22	33155146	A	G	SL003043	TIMP3	7078	1	6.38229e-09	0
rs2486950	1	203174670	C	G	SL006029	CHIT1	1118		7.39572e-09	0
rs3791224	2	221981	A	G	SL008063	ACP1	52	1	7.60852e-09	0
rs6509884	19	55080431	A	G	SL005190	LILRB1	10859	1	7.63268e-09	0
rs2486951	1	203174921	A	G	SL006029	CHIT1	1118	1	7.7941e-09	0
rs10050860	5	96122210	A	G	SL007729	ERAP1	51752	-1	7.92829e-09	0
rs35983588	5	96123429	A	G	SL007729	ERAP1	51752	1	8.06322e-09	0
rs2001051	22	33175883	A	G	SL003043	TIMP3	7078	1	8.16687e-09	0
rs2494297	1	203176084	A	G	SL006029	CHIT1	1118	-1	8.19962e-09	0
rs4950932	1	203174864	A	G	SL006029	CHIT1	1118	1	8.21938e-09	0
rs2494303	1	203176887	A	C	SL006029	CHIT1	1118	-1	8.53496e-09	0
rs6709534	2	217334	C	G	SL008063	ACP1	52		8.61755e-09	0
rs2486071	1	203196479	A	C	SL006029	CHIT1	1118	1	9.16773e-09	0
rs2486952	1	203177916	A	C	SL006029	CHIT1	1118	1	9.18224e-09	0
rs9213	2	218386	A	G	SL008063	ACP1	52	1	9.41797e-09	0
rs13168673	5	96130189	A	G	SL007729	ERAP1	51752	-1	9.53742e-09	0
rs13173351	5	96131599	C	G	SL007729	ERAP1	51752		9.54587e-09	0
rs2287987	5	96129535	A	G	SL007729	ERAP1	51752	1	9.60159e-09	0
rs2013717	5	96134175	A	C	SL007729	ERAP1	51752	1	9.70421e-09	0
rs2013671	5	96134283	A	G	SL007729	ERAP1	51752	1	9.77368e-09	0
rs2013633	5	96134306	A	G	SL007729	ERAP1	51752	1	9.86429e-09	0
rs71630754	5	96126938	A	G	SL007729	ERAP1	51752	-1	9.91366e-09	0
rs13186739	5	96121243	A	G	SL007729	ERAP1	51752	-1	1.0028e-08	0
rs13170045	5	96125785	A	C	SL007729	ERAP1	51752	-1	1.00426e-08	0
rs13185488	5	96121184	A	G	SL007729	ERAP1	51752	-1	1.0072e-08	0
rs10074694	5	96137140	A	G	SL007729	ERAP1	51752	-1	1.01556e-08	0
rs10074708	5	96137204	A	G	SL007729	ERAP1	51752	-1	1.02038e-08	0
rs2124921	5	96119339	A	C	SL007729	ERAP1	51752	-1	1.05126e-08	0
rs10062964	5	96139066	A	G	SL007729	ERAP1	51752	-1	1.06198e-08	0
rs12141375	1	203181362	A	C	SL006029	CHIT1	1118	-1	1.06494e-08	0
rs17482078	5	96118866	A	G	SL007729	ERAP1	51752	-1	1.06576e-08	0
rs2486954	1	203179406	A	G	SL006029	CHIT1	1118	1	1.06579e-08	0
rs10043309	5	96139866	A	C	SL007729	ERAP1	51752	1	1.08137e-08	0
rs10041240	5	96140740	A	G	SL007729	ERAP1	51752	-1	1.09616e-08	0
rs138131257	19	55083602	A	G	SL005190	LILRB1	10859	1	1.09969e-08	0
rs28496892	22	33156201	A	G	SL003043	TIMP3	7078	-1	1.16432e-08	0
rs13154629	5	96122458	A	G	SL007729	ERAP1	51752	-1	1.2233e-08	0
rs192745718	19	8123259	A	G	SL003197	CCL25	6370	1	1.24585e-08	0
rs2486076	1	203178230	A	G	SL006029	CHIT1	1118	-1	1.283e-08	0
rs13173167	5	96131483	A	C	SL007729	ERAP1	51752	-1	1.36121e-08	0
rs5749508	22	33174439	A	G	SL003043	TIMP3	7078	1	1.62351e-08	0
rs867188	19	51631165	A	C	SL005219	SIGLEC9	27180	-1	1.71271e-08	0
rs7899547	10	54536839	A	C	SL004516	MBL2	4153	-1	1.74357e-08	0
rs5754277	22	33174412	A	C	SL003043	TIMP3	7078	1	1.81457e-08	0
rs2001048	22	33175718	A	G	SL003043	TIMP3	7078	-1	1.89526e-08	0
rs2001049	22	33175749	A	G	SL003043	TIMP3	7078	-1	2.02516e-08	0
rs5749507	22	33174263	A	T	SL003043	TIMP3	7078		2.05708e-08	0
rs17503	22	33173944	A	G	SL003043	TIMP3	7078	-1	2.06729e-08	0
rs2001050	22	33175786	A	G	SL003043	TIMP3	7078	-1	2.09855e-08	0
rs5754276	22	33173913	A	G	SL003043	TIMP3	7078	1	2.12147e-08	0
rs5754275	22	33173658	C	G	SL003043	TIMP3	7078		2.13367e-08	0
rs13160231	5	96153790	A	G	SL007729	ERAP1	51752	-1	2.14174e-08	0
rs73052804	19	52155401	A	G	SL014292	SIGLEC14	100049587	-1	2.19707e-08	0
rs2699428	4	3478851	C	G	SL006512	HGFAC	3083		2.40056e-08	0
rs79154857	2	293688	A	G	SL008063	ACP1	52	-1	2.68369e-08	0
rs28513759	5	96161069	A	C	SL007729	ERAP1	51752	-1	2.70135e-08	0
rs189860990	19	52161746	A	G	SL014292	SIGLEC14	100049587	1	2.92686e-08	0
rs2486063	1	203173094	A	G	SL006029	CHIT1	1118	1	3.35414e-08	0
rs34813869	19	51737121	A	G	SL005215	CD33	945	1	3.39833e-08	0
rs78019331	19	52161737	A	G	SL014292	SIGLEC14	100049587	-1	3.44448e-08	0
rs74959615	19	8121096	A	G	SL003197	CCL25	6370	-1	3.58877e-08	0
rs77625270	19	8121189	A	G	SL003197	CCL25	6370	-1	3.69997e-08	0
rs59950280	4	3452345	A	G	SL006512	HGFAC	3083	-1	3.84295e-08	0
rs5754252	22	33153314	A	G	SL003043	TIMP3	7078	-1	3.95068e-08	0
rs77257036	1	150476186	A	G	SL006550	ECM1	1893	-1	4.01005e-08	0
rs55887711	4	3497294	A	G	SL006512	HGFAC	3083	-1	4.25801e-08	0
rs6831256	4	3473139	A	G	SL006512	HGFAC	3083	1	4.25915e-08	0
rs76261579	19	8136358	A	G	SL003197	CCL25	6370	-1	4.26815e-08	0
rs77384136	19	8135369	A	G	SL003197	CCL25	6370	-1	4.47718e-08	0
rs10045403	5	96147733	A	G	SL007729	ERAP1	51752	1	4.70784e-08	0
rs41320348	19	8127523	A	C	SL003197	CCL25	6370	-1	4.73668e-08	0
rs75141812	2	290003	A	G	SL008063	ACP1	52	1	4.76763e-08	0
rs62272694	4	3497289	A	G	SL006512	HGFAC	3083	-1	4.78548e-08	0
rs74954996	19	8133794	A	C	SL003197	CCL25	6370	-1	4.84995e-08	0
rs2165811	10	54535020	A	G	SL004516	MBL2	4153	-1	4.86232e-08	0
rs112411381	19	55158317	A	G	SL005190	LILRB1	10859	-1	4.99398e-08	0
rs2699426	4	3478323	A	G	SL006512	HGFAC	3083	1	5.41739e-08	0
rs35136	5	96160760	A	T	SL007729	ERAP1	51752		5.62833e-08	0
rs2699429	4	3480136	A	G	SL006512	HGFAC	3083	1	5.91529e-08	0
rs9291637	4	15723661	C	G	SL008644	BST1	683		5.91989e-08	0
rs35929247	19	10414450	A	G	SL002922	ICAM1	3383	-1	5.96689e-08	0
rs143225058	19	52162236	A	G	SL014292	SIGLEC14	100049587	-1	6.07442e-08	0
rs4263397	4	15739390	A	C	SL008644	BST1	683	1	6.08869e-08	0
rs2699431	4	3480439	A	G	SL006512	HGFAC	3083	-1	6.28751e-08	0
rs2286879	4	15740880	A	G	SL008644	BST1	683	1	6.61827e-08	0
rs73052830	19	52160765	A	C	SL014292	SIGLEC14	100049587	1	6.6881e-08	0
rs13130443	4	3498624	A	G	SL006512	HGFAC	3083	-1	6.82157e-08	0
rs1332090	13	92446741	A	G	SL012469	GPC5	2262	1	7.00374e-08	0
rs112779148	19	8126016	A	C	SL003197	CCL25	6370	-1	7.04394e-08	0
rs10007119	4	3473066	A	G	SL006512	HGFAC	3083	1	7.27851e-08	0
rs13045477	20	23731426	A	G	SL010456	CST1	1469	-1	7.66958e-08	0
rs35022883	4	15724246	A	G	SL008644	BST1	683	1	7.79335e-08	0
rs73052857	19	52164435	C	G	SL014292	SIGLEC14	100049587		7.90907e-08	0
rs73052861	19	52164470	A	C	SL014292	SIGLEC14	100049587	1	8.11185e-08	0
rs73052859	19	52164463	C	G	SL014292	SIGLEC14	100049587		8.19993e-08	0
rs62272672	4	3487638	A	G	SL006512	HGFAC	3083	-1	8.20679e-08	0
rs3893376	4	15742074	A	G	SL008644	BST1	683	1	8.26535e-08	0
rs2699432	4	3480627	C	G	SL006512	HGFAC	3083		8.42095e-08	0
rs10023845	4	15741251	A	G	SL008644	BST1	683	1	8.73864e-08	0
rs10222984	4	15741703	A	G	SL008644	BST1	683	1	8.76345e-08	0
rs3012005	13	92451395	A	G	SL012469	GPC5	2262	1	8.86191e-08	0
rs1929924	13	92451524	A	G	SL012469	GPC5	2262	1	8.89239e-08	0
rs1929925	13	92451504	A	C	SL012469	GPC5	2262	-1	8.95205e-08	0
rs1929923	13	92451545	A	G	SL012469	GPC5	2262	-1	8.98222e-08	0
rs2989997	13	92449583	A	G	SL012469	GPC5	2262	1	9.21396e-08	0
rs2938868	13	92453051	A	G	SL012469	GPC5	2262	-1	9.30712e-08	0
rs2938869	13	92452343	A	C	SL012469	GPC5	2262	-1	9.39815e-08	0
rs1929922	13	92451883	A	G	SL012469	GPC5	2262	-1	9.39928e-08	0
rs11933202	4	15744528	A	G	SL008644	BST1	683	-1	9.43355e-08	0
rs7336461	13	92450936	A	C	SL012469	GPC5	2262	1	9.50346e-08	0
rs2989991	13	92451280	A	G	SL012469	GPC5	2262	-1	9.51683e-08	0
rs2989995	13	92449864	A	C	SL012469	GPC5	2262	1	9.59637e-08	0
rs2938874	13	92450407	A	G	SL012469	GPC5	2262	-1	9.6134e-08	0
rs2989993	13	92450215	A	G	SL012469	GPC5	2262	1	9.6422e-08	0
rs2989996	13	92449789	A	G	SL012469	GPC5	2262	1	9.65906e-08	0
rs2989994	13	92450060	C	G	SL012469	GPC5	2262		9.67945e-08	0
rs2938873	13	92449686	A	T	SL012469	GPC5	2262		9.75591e-08	0
rs1854979	13	92449197	A	G	SL012469	GPC5	2262	1	9.76408e-08	0
rs1854978	13	92449106	A	T	SL012469	GPC5	2262		9.81819e-08	0
rs2989998	13	92449033	A	G	SL012469	GPC5	2262	-1	9.82488e-08	0
rs1332091	13	92448902	A	G	SL012469	GPC5	2262	1	9.84412e-08	0
rs1847717	13	92448616	A	G	SL012469	GPC5	2262	1	9.85275e-08	0
rs1847715	13	92448477	A	G	SL012469	GPC5	2262	1	9.865e-08	0
rs1847716	13	92448594	A	G	SL012469	GPC5	2262	1	9.86733e-08	0
rs1854976	13	92447669	A	C	SL012469	GPC5	2262	1	9.89029e-08	0
rs2990003	13	92448093	C	G	SL012469	GPC5	2262		9.89052e-08	0
rs1847714	13	92448460	A	G	SL012469	GPC5	2262	-1	9.89177e-08	0
rs2352030	13	92446770	A	G	SL012469	GPC5	2262	1	9.9967e-08	0
rs2990004	13	92446505	A	T	SL012469	GPC5	2262		1.00186e-07	0
rs2990005	13	92446221	A	T	SL012469	GPC5	2262		1.00389e-07	0
rs528366	13	92444778	A	G	SL012469	GPC5	2262	1	1.00451e-07	0
rs2990006	13	92445996	A	C	SL012469	GPC5	2262	-1	1.00652e-07	0
rs2352028	13	92445229	A	G	SL012469	GPC5	2262	-1	1.00725e-07	0
rs2990007	13	92445272	A	G	SL012469	GPC5	2262	1	1.01186e-07	0
rs535973	13	92444709	A	C	SL012469	GPC5	2262	-1	1.01274e-07	0
rs2352029	13	92445255	A	C	SL012469	GPC5	2262	1	1.01358e-07	0
rs464160	13	92444312	A	T	SL012469	GPC5	2262		1.01839e-07	0
rs2989992	13	92450219	A	G	SL012469	GPC5	2262	-1	1.02594e-07	0
rs10824785	10	54505260	A	G	SL004516	MBL2	4153	1	1.02914e-07	0
rs12459542	19	52163278	A	T	SL014292	SIGLEC14	100049587		1.03387e-07	0
rs189376	13	92442408	A	T	SL012469	GPC5	2262		1.0367e-07	0
rs464167	13	92444371	A	T	SL012469	GPC5	2262		1.03999e-07	0
rs12873046	13	92450944	A	G	SL012469	GPC5	2262	-1	1.04528e-07	0
rs2989990	13	92452288	A	G	SL012469	GPC5	2262	1	1.04681e-07	0
rs10824786	10	54505265	A	C	SL004516	MBL2	4153	1	1.04955e-07	0
rs16982912	19	52165127	A	G	SL014292	SIGLEC14	100049587	-1	1.05182e-07	0
rs7991916	13	92450566	A	G	SL012469	GPC5	2262	-1	1.05357e-07	0
rs73052877	19	52165997	A	G	SL014292	SIGLEC14	100049587	-1	1.05396e-07	0
rs16982907	19	52163035	A	G	SL014292	SIGLEC14	100049587	-1	1.05848e-07	0
rs345443	13	92443488	A	T	SL012469	GPC5	2262		1.05923e-07	0
rs1854977	13	92447936	A	G	SL012469	GPC5	2262	-1	1.06971e-07	0
rs35066441	19	55107357	A	G	SL005190	LILRB1	10859	-1	1.09199e-07	0
rs1384	12	69747834	A	G	SL000510	LYZ	4069	-1	1.09388e-07	0
rs383357	13	92444168	A	T	SL012469	GPC5	2262		1.11749e-07	0
rs386885	13	92442934	A	T	SL012469	GPC5	2262		1.12511e-07	0
rs543718	13	92442375	A	C	SL012469	GPC5	2262	-1	1.13328e-07	0
rs345445	13	92442204	C	G	SL012469	GPC5	2262		1.13427e-07	0
rs4935345	10	54504663	A	G	SL004516	MBL2	4153	-1	1.1366e-07	0
rs168277	13	92442024	A	G	SL012469	GPC5	2262	-1	1.13733e-07	0
rs4935045	10	54504600	A	G	SL004516	MBL2	4153	1	1.1477e-07	0
rs4935343	10	54504587	A	G	SL004516	MBL2	4153	1	1.15164e-07	0
rs4935044	10	54504396	A	G	SL004516	MBL2	4153	1	1.16497e-07	0
rs4935344	10	54504652	A	C	SL004516	MBL2	4153	-1	1.1657e-07	0
rs4935342	10	54504352	A	G	SL004516	MBL2	4153	1	1.16992e-07	0
rs10824784	10	54504437	A	G	SL004516	MBL2	4153	1	1.18918e-07	0
rs996229	10	54503518	A	C	SL004516	MBL2	4153	-1	1.20566e-07	0
rs1992529	10	54504049	A	G	SL004516	MBL2	4153	1	1.20806e-07	0
rs996230	10	54503398	A	G	SL004516	MBL2	4153	-1	1.2288e-07	0
rs996231	10	54503368	A	C	SL004516	MBL2	4153	-1	1.23607e-07	0
rs996232	10	54503320	A	G	SL004516	MBL2	4153	-1	1.24981e-07	0
rs996233	10	54503288	A	C	SL004516	MBL2	4153	-1	1.25493e-07	0
rs342704	13	92420988	A	G	SL012469	GPC5	2262	1	1.28543e-07	0
rs12359294	10	54504989	A	G	SL004516	MBL2	4153	-1	1.32371e-07	0
rs342702	13	92422946	A	C	SL012469	GPC5	2262	-1	1.33649e-07	0
rs12812860	12	69746671	A	G	SL000510	LYZ	4069	1	1.3609e-07	0
rs342708	13	92414715	A	G	SL012469	GPC5	2262	-1	1.37121e-07	0
rs6417160	19	52163642	A	G	SL014292	SIGLEC14	100049587	-1	1.3893e-07	0
rs457306	13	92427985	A	G	SL012469	GPC5	2262	-1	1.41978e-07	0
rs342706	13	92417058	A	G	SL012469	GPC5	2262	1	1.51364e-07	0
rs4855883	3	49711314	C	G	SL005202	MST1	4485		1.5831e-07	0
rs469367	5	96123055	A	G	SL007729	ERAP1	51752	1	1.58957e-07	0
rs35748957	4	3495493	A	G	SL006512	HGFAC	3083	-1	1.59173e-07	0
rs143646210	20	34199977	A	G	SL011808	CPNE1	8904	-1	1.60159e-07	0
rs342707	13	92416901	A	G	SL012469	GPC5	2262	-1	1.63825e-07	0.02
rs2574940	10	52024143	C	G	SL010375	ASAH2	56624		1.6551e-07	0.02
rs2699434	4	3482678	A	G	SL006512	HGFAC	3083	-1	1.66359e-07	0.02
rs7255319	19	52167906	C	G	SL014292	SIGLEC14	100049587		1.69089e-07	0.02
rs10784774	12	69737879	A	G	SL000510	LYZ	4069	1	1.69206e-07	0.02
rs12573118	10	54503092	A	G	SL004516	MBL2	4153	1	1.69462e-07	0.02
rs7262701	20	23709975	A	G	SL010456	CST1	1469	1	1.69964e-07	0.02
rs11883221	19	52168832	A	G	SL014292	SIGLEC14	100049587	-1	1.70801e-07	0.02
rs13136935	4	3496940	A	G	SL006512	HGFAC	3083	-1	1.75828e-07	0.02
rs7245846	19	51731176	A	G	SL005215	CD33	945	-1	1.77938e-07	0.02
rs12573117	10	54503069	C	G	SL004516	MBL2	4153		1.79347e-07	0.02
rs35348914	4	3499218	C	G	SL006512	HGFAC	3083		1.80316e-07	0.02
rs57954211	12	69748397	A	C	SL000510	LYZ	4069	-1	1.82969e-07	0.02
rs77480798	20	34203409	A	G	SL011808	CPNE1	8904	1	1.86439e-07	0.02
rs13144301	4	3498113	A	G	SL006512	HGFAC	3083	-1	1.87765e-07	0.02
rs7680504	4	3499153	A	G	SL006512	HGFAC	3083	-1	1.88401e-07	0.02
rs35369905	4	3496833	A	G	SL006512	HGFAC	3083	-1	1.91286e-07	0.02
rs7661518	4	3499225	A	T	SL006512	HGFAC	3083		1.93257e-07	0.02
rs35725059	4	3499876	A	G	SL006512	HGFAC	3083	-1	1.93633e-07	0.02
rs182926	13	92427633	A	G	SL012469	GPC5	2262	-1	1.93824e-07	0.02
rs522812	13	92427943	A	G	SL012469	GPC5	2262	1	1.94236e-07	0.02
rs13116668	4	3497010	C	G	SL006512	HGFAC	3083		1.9585e-07	0.02
rs77963787	19	55166735	A	G	SL005190	LILRB1	10859	-1	1.97135e-07	0.02
rs77775070	19	55166745	A	G	SL005190	LILRB1	10859	-1	1.97881e-07	0.02
rs78108551	4	3493014	A	G	SL006512	HGFAC	3083	-1	1.98527e-07	0.02
rs8124057	20	23719928	C	G	SL010456	CST1	1469		2.00872e-07	0.02
rs12645405	4	15721138	A	T	SL008644	BST1	683		2.01311e-07	0.02
rs4331583	20	23718939	A	C	SL010456	CST1	1469	1	2.02847e-07	0.02
rs117649119	19	55147542	A	C	SL005190	LILRB1	10859	1	2.05375e-07	0.02
rs10878967	12	69740869	A	G	SL000510	LYZ	4069	1	2.05434e-07	0.02
rs4134385	20	23725019	A	G	SL010456	CST1	1469	1	2.06963e-07	0.02
rs35803311	20	23724715	A	G	SL010456	CST1	1469	1	2.07181e-07	0.02
rs11905047	20	23717617	A	G	SL010456	CST1	1469	1	2.07531e-07	0.02
rs8119679	20	23722593	A	G	SL010456	CST1	1469	1	2.09889e-07	0.02
rs76910466	19	55161186	A	G	SL005190	LILRB1	10859	-1	2.09993e-07	0.02
rs8115940	20	23720182	A	T	SL010456	CST1	1469		2.11042e-07	0.02
rs34714856	20	23721884	A	T	SL010456	CST1	1469		2.11253e-07	0.02
rs13043376	20	23711927	C	G	SL010456	CST1	1469		2.11392e-07	0.02
rs28735586	4	3494318	A	C	SL006512	HGFAC	3083	1	2.117e-07	0.02
rs34362468	20	23713676	A	C	SL010456	CST1	1469	-1	2.12356e-07	0.02
rs34991880	20	23713553	A	G	SL010456	CST1	1469	1	2.12687e-07	0.02
rs2574941	10	52024166	C	G	SL010375	ASAH2	56624		2.12737e-07	0.02
rs4571120	20	23711487	A	C	SL010456	CST1	1469	-1	2.1281e-07	0.02
rs60905473	20	23714426	A	C	SL010456	CST1	1469	-1	2.13548e-07	0.02
rs66988473	20	23705855	A	C	SL010456	CST1	1469	1	2.13789e-07	0.02
rs76011544	19	55160419	A	G	SL005190	LILRB1	10859	1	2.13823e-07	0.02
rs67997692	20	23705492	A	C	SL010456	CST1	1469	-1	2.13968e-07	0.02
rs67293519	20	23701354	A	G	SL010456	CST1	1469	-1	2.17097e-07	0.02
rs35732685	20	23725806	A	C	SL010456	CST1	1469	-1	2.17148e-07	0.02
rs34807036	20	23714487	A	G	SL010456	CST1	1469	-1	2.18119e-07	0.02
rs8123170	20	23724232	A	G	SL010456	CST1	1469	-1	2.18202e-07	0.02
rs57982912	20	23722948	A	G	SL010456	CST1	1469	1	2.219e-07	0.02
rs8119494	20	23722111	A	G	SL010456	CST1	1469	-1	2.22769e-07	0.02
rs34080247	20	23720541	A	C	SL010456	CST1	1469	-1	2.24547e-07	0.02
rs4380313	20	23718635	A	G	SL010456	CST1	1469	-1	2.24671e-07	0.02
rs1697573	19	51718317	A	T	SL005215	CD33	945		2.25816e-07	0.02
rs35712097	20	23716792	A	G	SL010456	CST1	1469	-1	2.25997e-07	0.02
rs34888527	20	23716891	A	T	SL010456	CST1	1469		2.26688e-07	0.02
rs68043028	20	23717200	C	G	SL010456	CST1	1469		2.26746e-07	0.02
rs66527244	20	23712649	C	G	SL010456	CST1	1469		2.26835e-07	0.02
rs67398318	20	23712689	A	T	SL010456	CST1	1469		2.26835e-07	0.02
rs8118201	20	23712846	A	G	SL010456	CST1	1469	1	2.26907e-07	0.02
rs8121966	20	23711018	A	G	SL010456	CST1	1469	-1	2.26907e-07	0.02
rs59412818	20	23715164	A	G	SL010456	CST1	1469	-1	2.27239e-07	0.02
rs61300577	20	23715320	A	G	SL010456	CST1	1469	-1	2.27242e-07	0.02
rs35406653	20	23711845	A	G	SL010456	CST1	1469	-1	2.28488e-07	0.02
rs7268142	20	23710415	A	C	SL010456	CST1	1469	-1	2.29968e-07	0.02
rs35783127	20	23714284	A	T	SL010456	CST1	1469		2.30017e-07	0.02
rs8114647	20	23710849	A	G	SL010456	CST1	1469	1	2.30263e-07	0.02
rs8115357	20	23709365	A	G	SL010456	CST1	1469	-1	2.31043e-07	0.02
rs13041165	20	23709644	A	T	SL010456	CST1	1469		2.31629e-07	0.02
rs4855881	3	49715446	A	G	SL005202	MST1	4485	1	2.32055e-07	0.02
rs58162303	20	23708776	A	G	SL010456	CST1	1469	1	2.34e-07	0.02
rs1710398	19	51726911	A	C	SL005215	CD33	945	-1	2.35301e-07	0.02
rs35627338	20	23705098	A	G	SL010456	CST1	1469	-1	2.36482e-07	0.02
rs73320300	20	23709379	A	G	SL010456	CST1	1469	1	2.36511e-07	0.02
rs73315604	20	23701380	A	C	SL010456	CST1	1469	1	2.37268e-07	0.02
rs73088931	20	23701383	A	C	SL010456	CST1	1469	1	2.37407e-07	0.02
rs7274860	20	23701073	C	G	SL010456	CST1	1469		2.37472e-07	0.02
rs7266357	20	23700824	A	C	SL010456	CST1	1469	1	2.37533e-07	0.02
rs1697553	19	51727322	A	G	SL005215	CD33	945	-1	2.37944e-07	0.02
rs273640	19	51725824	A	C	SL005215	CD33	945	1	2.39837e-07	0.02
rs1399837	19	51726355	C	G	SL005215	CD33	945		2.44014e-07	0.02
rs13044072	20	23699192	A	G	SL010456	CST1	1469	-1	2.45498e-07	0.02
rs7265223	20	23698367	C	G	SL010456	CST1	1469		2.46219e-07	0.02
rs12609179	19	51722582	A	G	SL005215	CD33	945	-1	2.46788e-07	0.02
rs11907773	20	23694711	A	C	SL010456	CST1	1469	-1	2.48175e-07	0.02
rs1566576	19	51720625	A	T	SL005215	CD33	945		2.54168e-07	0.02
rs1354106	19	51737991	A	C	SL005215	CD33	945	1	2.5507e-07	0.02
rs28706421	4	3487099	A	G	SL006512	HGFAC	3083	1	2.56155e-07	0.02
rs273634	19	51718837	A	G	SL005215	CD33	945	1	2.57242e-07	0.02
rs61016611	20	34212151	A	G	SL011808	CPNE1	8904	-1	2.77166e-07	0.02
rs13044242	20	23699253	C	G	SL010456	CST1	1469		2.7829e-07	0.02
rs55749199	2	296396	A	C	SL008063	ACP1	52	1	2.78515e-07	0.02
rs113522583	20	34212327	A	C	SL011808	CPNE1	8904	-1	2.78759e-07	0.02
rs7269598	20	23693575	C	G	SL010456	CST1	1469		2.79458e-07	0.02
rs34375201	4	3470903	A	G	SL006512	HGFAC	3083	-1	2.81686e-07	0.02
rs281434	19	10392620	A	G	SL002922	ICAM1	3383	1	2.91719e-07	0.02
rs12360361	10	54504964	A	G	SL004516	MBL2	4153	1	2.9335e-07	0.02
rs12360360	10	54504962	A	G	SL004516	MBL2	4153	1	2.93764e-07	0.02
rs12357420	10	54504950	A	G	SL004516	MBL2	4153	1	2.95127e-07	0.02
rs7608143	2	296383	A	G	SL008063	ACP1	52	-1	3.13203e-07	0.02
rs7608141	2	296381	A	C	SL008063	ACP1	52	-1	3.13322e-07	0.02
rs997250	4	15739498	A	G	SL008644	BST1	683	1	3.16147e-07	0.02
rs2927615	5	96198202	A	G	SL007729	ERAP1	51752	-1	3.18003e-07	0.02
rs13108218	4	3443931	A	G	SL006512	HGFAC	3083	-1	3.20351e-07	0.02
rs2699433	4	3482554	A	G	SL006512	HGFAC	3083	-1	3.24706e-07	0.02
rs2857986	4	3481646	A	G	SL006512	HGFAC	3083	1	3.32147e-07	0.02
rs872629	19	52130638	A	C	SL014292	SIGLEC14	100049587	-1	3.41266e-07	0.02
rs854685	17	34319126	A	G	SL003190	CCL15	6359	1	3.43714e-07	0.02
rs1106476	19	52130637	A	T	SL014292	SIGLEC14	100049587		3.44034e-07	0.02
rs7959452	12	69735492	A	G	SL000510	LYZ	4069	1	3.46783e-07	0.02
rs12827594	12	69729434	A	G	SL000510	LYZ	4069	-1	3.56452e-07	0.02
rs7894353	10	54505077	A	G	SL004516	MBL2	4153	-1	3.58677e-07	0.02
rs2168029	12	69734641	A	C	SL000510	LYZ	4069	1	3.61429e-07	0.02
rs2455069	19	51728641	A	G	SL005215	CD33	945	-1	3.61842e-07	0.02
rs34745816	20	23723170	A	G	SL010456	CST1	1469	1	3.65519e-07	0.02
rs60911805	20	23723114	A	G	SL010456	CST1	1469	-1	3.6597e-07	0.02
rs60609640	20	23723172	A	G	SL010456	CST1	1469	-1	3.8479e-07	0.02
rs2857987	4	3478391	A	C	SL006512	HGFAC	3083	-1	3.95465e-07	0.02
rs10018756	4	15723792	A	T	SL008644	BST1	683		3.98289e-07	0.02
rs7136238	12	69752509	A	C	SL000510	LYZ	4069	-1	4.18576e-07	0.02
rs2459141	19	51728193	A	G	SL005215	CD33	945	-1	4.26706e-07	0.02
rs11177615	12	69754189	A	G	SL000510	LYZ	4069	-1	4.809e-07	0.02
rs2344209	4	3475122	A	G	SL006512	HGFAC	3083	-1	4.95032e-07	0.02
rs246456	5	96123088	A	G	SL007729	ERAP1	51752	-1	5.14587e-07	0.02
rs7250849	19	52158316	A	C	SL014292	SIGLEC14	100049587	-1	5.16987e-07	0.02
rs7303212	12	69758547	A	G	SL000510	LYZ	4069	-1	5.40542e-07	0.02
rs11177619	12	69758871	A	G	SL000510	LYZ	4069	-1	5.42253e-07	0.02
rs3893377	4	15742129	A	G	SL008644	BST1	683	-1	5.44222e-07	0.02
rs28608142	4	15743989	A	G	SL008644	BST1	683	-1	5.68626e-07	0.02
rs862821	17	34318950	A	G	SL003190	CCL15	6359	-1	5.69187e-07	0.02
rs13130148	4	3473298	A	G	SL006512	HGFAC	3083	-1	5.69451e-07	0.02
rs9998153	4	15743672	A	G	SL008644	BST1	683	-1	5.70312e-07	0.02
rs6581889	12	69757429	A	G	SL000510	LYZ	4069	1	5.71547e-07	0.02
rs2699427	4	3478657	A	G	SL006512	HGFAC	3083	1	5.72394e-07	0.02
rs11947310	4	15744576	A	C	SL008644	BST1	683	1	5.72535e-07	0.02
rs12811632	12	69755003	A	G	SL000510	LYZ	4069	-1	5.73843e-07	0.02
rs73224677	4	15743457	A	C	SL008644	BST1	683	1	5.75387e-07	0.02
rs2291005	12	69764388	A	G	SL000510	LYZ	4069	1	5.81982e-07	0.02
rs56116518	20	34286251	A	C	SL011808	CPNE1	8904	-1	5.86437e-07	0.02
rs6060524	20	34221155	A	C	SL011808	CPNE1	8904	-1	5.88346e-07	0.02
rs12481228	20	34218673	C	G	SL011808	CPNE1	8904		5.91889e-07	0.02
rs77120309	20	34218173	A	G	SL011808	CPNE1	8904	-1	5.94234e-07	0.02
rs2295356	20	34252856	A	G	SL011808	CPNE1	8904	-1	5.95394e-07	0.02
rs10019008	4	15743573	A	G	SL008644	BST1	683	-1	5.96235e-07	0.02
rs1118233	20	34228349	A	T	SL011808	CPNE1	8904		5.98658e-07	0.02
rs6060557	20	34270266	A	G	SL011808	CPNE1	8904	-1	5.98908e-07	0.02
rs11699793	20	34271574	A	G	SL011808	CPNE1	8904	-1	5.99314e-07	0.02
rs12480408	20	34234800	A	G	SL011808	CPNE1	8904	1	6.00843e-07	0.02
rs6060535	20	34235522	A	G	SL011808	CPNE1	8904	-1	6.00843e-07	0.02
rs7261284	20	34244104	A	T	SL011808	CPNE1	8904		6.00843e-07	0.02
rs11696527	20	34245379	A	G	SL011808	CPNE1	8904	1	6.00843e-07	0.02
rs111306810	20	34245924	A	G	SL011808	CPNE1	8904	-1	6.00843e-07	0.02
rs113203744	20	34253656	C	G	SL011808	CPNE1	8904		6.00843e-07	0.02
rs7273815	20	34232415	A	C	SL011808	CPNE1	8904	-1	6.01211e-07	0.02
rs7267759	20	34257284	A	C	SL011808	CPNE1	8904	-1	6.01891e-07	0.02
rs6060547	20	34261126	A	G	SL011808	CPNE1	8904	-1	6.01891e-07	0.02
rs11177628	12	69765421	A	G	SL000510	LYZ	4069	-1	6.041e-07	0.02
rs11699690	20	34271774	A	G	SL011808	CPNE1	8904	-1	6.04536e-07	0.02
rs6060564	20	34284689	A	G	SL011808	CPNE1	8904	-1	6.0489e-07	0.02
rs13128489	4	3473602	C	G	SL006512	HGFAC	3083		6.05234e-07	0.02
rs2425078	20	34298163	A	G	SL011808	CPNE1	8904	1	6.05332e-07	0.02
rs146367992	20	34289650	A	T	SL011808	CPNE1	8904		6.06217e-07	0.02
rs6058303	20	34290281	A	G	SL011808	CPNE1	8904	1	6.06217e-07	0.02
rs6058304	20	34299851	A	G	SL011808	CPNE1	8904	-1	6.06439e-07	0.02
rs6060572	20	34294015	A	G	SL011808	CPNE1	8904	-1	6.13688e-07	0.02
rs35283737	4	3473450	A	G	SL006512	HGFAC	3083	-1	6.23254e-07	0.02
rs73905926	20	34251982	C	G	SL011808	CPNE1	8904		6.26305e-07	0.02
rs2103	4	15738483	A	G	SL008644	BST1	683	-1	6.27831e-07	0.02
rs34205261	4	3471976	A	G	SL006512	HGFAC	3083	-1	6.39778e-07	0.02
rs4761234	12	69732105	A	G	SL000510	LYZ	4069	1	6.41325e-07	0.02
rs35444642	4	3471914	A	C	SL006512	HGFAC	3083	-1	6.54749e-07	0.02
rs2191530	7	83145322	A	G	SL010470	SEMA3E	9723	1	6.65049e-07	0.02
rs10878963	12	69717166	A	C	SL000510	LYZ	4069	1	6.65707e-07	0.02
rs2344207	4	3472366	A	G	SL006512	HGFAC	3083	-1	6.66285e-07	0.02
rs2344206	4	3472322	A	G	SL006512	HGFAC	3083	-1	6.7171e-07	0.02
rs2574935	10	52022282	A	G	SL010375	ASAH2	56624	1	6.71776e-07	0.02
rs112795540	4	3477848	A	G	SL006512	HGFAC	3083	-1	6.72056e-07	0.02
rs7259861	19	52160743	A	C	SL014292	SIGLEC14	100049587	-1	6.88173e-07	0.02
rs28660595	4	3483893	C	G	SL006512	HGFAC	3083		6.94966e-07	0.02
rs7209448	17	34329411	A	T	SL003190	CCL15	6359		7.27688e-07	0.02
rs7213419	17	34329308	A	T	SL003190	CCL15	6359		7.30724e-07	0.02
rs7209212	17	34329227	A	T	SL003190	CCL15	6359		7.33805e-07	0.02
rs4435046	12	69768750	A	C	SL000510	LYZ	4069	-1	7.41933e-07	0.02
rs2384045	10	54535862	A	G	SL004516	MBL2	4153	-1	7.48393e-07	0.02
rs62275882	4	3469987	A	G	SL006512	HGFAC	3083	-1	7.50091e-07	0.02
rs4761232	12	69712003	A	G	SL000510	LYZ	4069	-1	7.65058e-07	0.02
rs17806799	4	3490457	C	G	SL006512	HGFAC	3083		7.67242e-07	0.02
rs6449168	4	15727713	A	G	SL008644	BST1	683	-1	7.68031e-07	0.02
rs2813296	10	52022602	C	G	SL010375	ASAH2	56624		7.68248e-07	0.02
rs7213890	17	34329565	A	T	SL003190	CCL15	6359		7.7056e-07	0.02
rs7208990	17	34329475	C	G	SL003190	CCL15	6359		7.83307e-07	0.02
rs7214040	17	34329661	A	T	SL003190	CCL15	6359		7.88778e-07	0.02
rs76144420	17	34330678	A	T	SL003190	CCL15	6359		7.9965e-07	0.02
rs2344205	4	3468070	A	G	SL006512	HGFAC	3083	-1	8.06013e-07	0.02
rs777272	12	69752317	A	G	SL000510	LYZ	4069	1	8.09331e-07	0.02
rs149675076	4	3492550	A	C	SL006512	HGFAC	3083	-1	8.19704e-07	0.02
rs7221040	17	34331734	A	G	SL003190	CCL15	6359	-1	8.20426e-07	0.02
rs73990617	17	34331045	A	G	SL003190	CCL15	6359	-1	8.25043e-07	0.02
rs113297216	17	34332894	A	C	SL003190	CCL15	6359	1	8.27655e-07	0.02
rs78834229	17	34330411	A	G	SL003190	CCL15	6359	1	8.28548e-07	0.02
rs76910545	17	34333675	A	C	SL003190	CCL15	6359	1	8.32745e-07	0.02
rs11699215	20	23727744	A	T	SL010456	CST1	1469		8.39378e-07	0.02
rs2131109	3	49704987	A	G	SL005202	MST1	4485	-1	8.40088e-07	0.02
rs2982	20	23728342	A	G	SL010456	CST1	1469	-1	8.42649e-07	0.02
rs77550805	17	34333660	A	G	SL003190	CCL15	6359	1	8.4414e-07	0.02
rs1060962	3	49708502	A	C	SL005202	MST1	4485	1	8.47341e-07	0.02
rs523398	12	69752775	A	G	SL000510	LYZ	4069	-1	8.52214e-07	0.02
rs28575346	4	3489707	A	G	SL006512	HGFAC	3083	-1	8.55436e-07	0.02
rs9914494	17	34334142	A	C	SL003190	CCL15	6359	1	8.60066e-07	0.02
rs7217257	17	34334253	A	G	SL003190	CCL15	6359	-1	8.60066e-07	0.02
rs28715887	4	3488426	A	G	SL006512	HGFAC	3083	-1	8.61095e-07	0.02
rs7221769	17	34334448	A	G	SL003190	CCL15	6359	-1	8.61327e-07	0.02
rs9747255	17	34334105	A	G	SL003190	CCL15	6359	-1	8.68418e-07	0.02
rs9908563	17	34333925	A	G	SL003190	CCL15	6359	1	8.82614e-07	0.02
rs9748167	17	34334029	A	G	SL003190	CCL15	6359	1	8.84119e-07	0.02
rs7995800	13	92542919	A	G	SL012469	GPC5	2262	-1	8.93465e-07	0.02
rs2133281	5	177892883	A	G	SL014048	COL23A1	91522	-1	8.97875e-07	0.02
rs9916758	17	34333878	A	C	SL003190	CCL15	6359	-1	9.01257e-07	0.02
rs518820	12	69752278	A	C	SL000510	LYZ	4069	1	9.0915e-07	0.02
rs12809946	12	69712608	A	C	SL000510	LYZ	4069	1	9.09643e-07	0.02
rs241890	22	33242162	A	C	SL003043	TIMP3	7078	-1	9.12237e-07	0.02
rs467735	5	96123160	A	G	SL007729	ERAP1	51752	1	9.14307e-07	0.02
rs1873626	3	49675142	A	T	SL005202	MST1	4485		9.24288e-07	0.02
rs1203106	4	3461071	A	G	SL006512	HGFAC	3083	1	9.42364e-07	0.02
rs1203110	4	3454736	C	G	SL006512	HGFAC	3083		9.43736e-07	0.02
rs73990618	17	34331084	A	G	SL003190	CCL15	6359	1	9.48471e-07	0.02
rs4613561	4	15737890	A	G	SL008644	BST1	683	1	9.50967e-07	0.02
rs1203107	4	3459849	A	G	SL006512	HGFAC	3083	-1	9.717e-07	0.02
rs11177630	12	69767963	C	G	SL000510	LYZ	4069		9.87141e-07	0.02
rs317678	12	69692166	C	G	SL000510	LYZ	4069		9.92619e-07	0.02
rs11561378	12	69767949	A	G	SL000510	LYZ	4069	-1	9.94086e-07	0.02
rs2329020	3	49685073	A	G	SL005202	MST1	4485	1	1.00397e-06	0.02
rs4266290	4	15737118	C	G	SL008644	BST1	683		1.02866e-06	0.02
rs4403048	4	15737120	A	G	SL008644	BST1	683	1	1.03042e-06	0.02
rs589448	12	69752200	A	G	SL000510	LYZ	4069	1	1.05236e-06	0.02
rs11177631	12	69769275	A	G	SL000510	LYZ	4069	-1	1.0556e-06	0.02
rs30186	5	96124447	C	G	SL007729	ERAP1	51752		1.06222e-06	0.02
rs588493	12	69751986	A	G	SL000510	LYZ	4069	-1	1.07356e-06	0.02
rs28333	5	96124959	A	C	SL007729	ERAP1	51752	1	1.07947e-06	0.02
rs2574938	10	52022691	A	G	SL010375	ASAH2	56624	-1	1.1054e-06	0.02
rs111753826	20	23696705	A	G	SL010456	CST1	1469	-1	1.11323e-06	0.02
rs11024616	11	18327324	C	G	SL000572	SAA1	6288		1.11642e-06	0.02
rs6767878	3	49710345	A	T	SL005202	MST1	4485		1.12199e-06	0.02
rs28778648	12	69771911	A	C	SL000510	LYZ	4069	-1	1.12376e-06	0.02
rs10878975	12	69782044	C	G	SL000510	LYZ	4069		1.13108e-06	0.02
rs4761233	12	69722880	A	G	SL000510	LYZ	4069	1	1.13207e-06	0.02
rs11177599	12	69721970	A	G	SL000510	LYZ	4069	-1	1.13401e-06	0.02
rs28337	5	96125314	A	T	SL007729	ERAP1	51752		1.13973e-06	0.02
rs10878964	12	69720691	A	C	SL000510	LYZ	4069	1	1.14278e-06	0.02
rs30185	5	96125465	A	G	SL007729	ERAP1	51752	-1	1.14844e-06	0.02
rs17852402	19	10404519	A	G	SL002922	ICAM1	3383	-1	1.15282e-06	0.02
rs2617834	12	69753365	A	G	SL000510	LYZ	4069	1	1.15589e-06	0.02
rs7304714	12	69774618	A	C	SL000510	LYZ	4069	1	1.16022e-06	0.02
rs4761239	12	69776886	A	T	SL000510	LYZ	4069		1.16028e-06	0.02
rs2617835	12	69753420	A	C	SL000510	LYZ	4069	-1	1.16514e-06	0.02
rs2249093	12	69753512	C	G	SL000510	LYZ	4069		1.16887e-06	0.02
rs4761157	12	69780907	A	G	SL000510	LYZ	4069	1	1.17251e-06	0.02
rs4761231	12	69711886	A	T	SL000510	LYZ	4069		1.17558e-06	0.02
rs4622313	12	69768985	A	G	SL000510	LYZ	4069	-1	1.18339e-06	0.02
rs7990870	13	92168552	A	T	SL012469	GPC5	2262		1.19536e-06	0.02
rs2870902	12	69775103	A	G	SL000510	LYZ	4069	1	1.20535e-06	0.02
rs56054057	12	69775972	A	G	SL000510	LYZ	4069	-1	1.20606e-06	0.02
rs2286880	4	15740566	A	G	SL008644	BST1	683	1	1.20827e-06	0.02
rs10937925	4	3469292	A	G	SL006512	HGFAC	3083	-1	1.20897e-06	0.02
rs12423794	12	69713018	A	G	SL000510	LYZ	4069	-1	1.21611e-06	0.02
rs73170784	7	100356921	A	G	SL000408	EPO	2056	1	1.21799e-06	0.02
rs4761237	12	69776461	C	G	SL000510	LYZ	4069		1.23051e-06	0.02
rs9589279	13	92185178	A	G	SL012469	GPC5	2262	-1	1.2347e-06	0.02
rs1203105	4	3461825	A	T	SL006512	HGFAC	3083		1.24309e-06	0.02
rs28595104	4	3489812	A	G	SL006512	HGFAC	3083	-1	1.24808e-06	0.02
rs7133487	12	69774377	A	G	SL000510	LYZ	4069	-1	1.25862e-06	0.02
rs554591	12	69753847	A	G	SL000510	LYZ	4069	1	1.27694e-06	0.02
rs634512	12	69754012	A	G	SL000510	LYZ	4069	-1	1.27827e-06	0.02
rs7980883	12	69778914	A	G	SL000510	LYZ	4069	-1	1.28389e-06	0.02
rs623853	12	69753830	A	G	SL000510	LYZ	4069	-1	1.29206e-06	0.02
rs1478464	12	69779789	C	G	SL000510	LYZ	4069		1.29652e-06	0.02
rs27640	5	96127905	A	G	SL007729	ERAP1	51752	1	1.2991e-06	0.02
rs273637	19	51723546	C	G	SL005215	CD33	945		1.31334e-06	0.02
rs28119	5	96131733	A	G	SL007729	ERAP1	51752	-1	1.33262e-06	0.02
rs26500	5	96133712	A	C	SL007729	ERAP1	51752	1	1.33761e-06	0.02
rs12425153	12	69713085	A	G	SL000510	LYZ	4069	1	1.34375e-06	0.02
rs17284906	7	83004981	A	G	SL010470	SEMA3E	9723	1	1.34448e-06	0.02
rs3109786	7	82976912	A	G	SL010470	SEMA3E	9723	1	1.34474e-06	0.02
rs6848329	4	3485054	A	C	SL006512	HGFAC	3083	-1	1.34593e-06	0.02
rs26489	5	96133427	A	G	SL007729	ERAP1	51752	-1	1.34621e-06	0.02
rs16844418	4	3471754	A	G	SL006512	HGFAC	3083	1	1.36748e-06	0.02
rs27434	5	96129512	A	G	SL007729	ERAP1	51752	1	1.37324e-06	0.02
rs242069	22	33241769	A	G	SL003043	TIMP3	7078	1	1.37357e-06	0.02
rs13125686	4	3471327	A	G	SL006512	HGFAC	3083	1	1.37457e-06	0.02
rs642786	12	69758462	A	G	SL000510	LYZ	4069	1	1.39138e-06	0.02
rs386056	19	54782919	A	G	SL005191	LILRB2	10288	-1	1.39215e-06	0.02
rs2960548	3	49720393	C	G	SL005202	MST1	4485		1.39292e-06	0.02
rs72644029	13	92437732	A	G	SL012469	GPC5	2262	1	1.40237e-06	0.02
rs13159176	5	177899270	A	G	SL014048	COL23A1	91522	-1	1.40396e-06	0.02
rs4761154	12	69705362	A	G	SL000510	LYZ	4069	-1	1.41478e-06	0.02
rs11003118	10	54519150	A	G	SL004516	MBL2	4153	1	1.44937e-06	0.02
rs26491	5	96134113	A	G	SL007729	ERAP1	51752	1	1.45107e-06	0.02
rs590681	12	69752436	A	G	SL000510	LYZ	4069	1	1.46018e-06	0.02
rs4274230	12	69700772	A	C	SL000510	LYZ	4069	1	1.46186e-06	0.02
rs10878957	12	69699638	C	G	SL000510	LYZ	4069		1.46586e-06	0.02
rs7438371	4	15727763	A	C	SL008644	BST1	683	1	1.47461e-06	0.02
rs315131	12	69761839	A	C	SL000510	LYZ	4069	1	1.47657e-06	0.02
rs315134	12	69762713	A	G	SL000510	LYZ	4069	-1	1.47729e-06	0.02
rs26512	5	96128400	A	C	SL007729	ERAP1	51752	-1	1.4907e-06	0.02
rs400942	19	54781557	A	G	SL005191	LILRB2	10288	1	1.50654e-06	0.02
rs451000	19	54781554	A	G	SL005191	LILRB2	10288	-1	1.51348e-06	0.02
rs10878974	12	69781528	C	G	SL000510	LYZ	4069		1.51454e-06	0.02
rs450937	19	54781541	A	G	SL005191	LILRB2	10288	-1	1.51712e-06	0.02
rs10040117	5	177900123	C	G	SL014048	COL23A1	91522		1.52338e-06	0.02
rs315138	12	69764850	A	T	SL000510	LYZ	4069		1.53696e-06	0.02
rs12819406	12	69696400	A	C	SL000510	LYZ	4069	-1	1.5666e-06	0.02
rs7968629	12	69782857	A	G	SL000510	LYZ	4069	-1	1.57439e-06	0.02
rs899224	12	69784774	A	G	SL000510	LYZ	4069	1	1.60015e-06	0.02
rs528974	12	69765918	A	T	SL000510	LYZ	4069		1.60029e-06	0.02
rs2168028	12	69715913	A	G	SL000510	LYZ	4069	-1	1.60607e-06	0.02
rs12370042	12	69692420	C	G	SL000510	LYZ	4069		1.66279e-06	0.02
rs2722998	7	82978643	A	G	SL010470	SEMA3E	9723	1	1.67338e-06	0.02
rs345444	13	92442626	C	G	SL012469	GPC5	2262		1.69436e-06	0.02
rs28526401	19	55105201	A	C	SL005190	LILRB1	10859	1	1.70749e-06	0.02
rs10937928	4	3469458	A	G	SL006512	HGFAC	3083	-1	1.71322e-06	0.02
rs35112940	19	51738917	A	G	SL005215	CD33	945	-1	1.72001e-06	0.02
rs2702954	17	34334738	A	G	SL003190	CCL15	6359	-1	1.72364e-06	0.02
rs2687497	17	34335167	A	G	SL003190	CCL15	6359	1	1.72596e-06	0.02
rs11177643	12	69785712	A	C	SL000510	LYZ	4069	1	1.73093e-06	0.02
rs1734961	17	34335511	C	G	SL003190	CCL15	6359		1.73873e-06	0.02
rs11177644	12	69785748	A	G	SL000510	LYZ	4069	1	1.75337e-06	0.02
rs9589264	13	92159350	A	G	SL012469	GPC5	2262	1	1.76628e-06	0.02
rs7092476	10	52023306	A	G	SL010375	ASAH2	56624	1	1.77821e-06	0.02
rs345446	13	92441444	C	G	SL012469	GPC5	2262		1.7881e-06	0.02
rs1734960	17	34336348	A	G	SL003190	CCL15	6359	1	1.79208e-06	0.02
rs17284969	7	83006262	A	G	SL010470	SEMA3E	9723	-1	1.80117e-06	0.02
rs11130212	3	49678077	A	G	SL005202	MST1	4485	1	1.84634e-06	0.02
rs1537026	13	92495272	A	G	SL012469	GPC5	2262	1	1.8655e-06	0.02
rs273639	19	51724162	A	G	SL005215	CD33	945	-1	1.87009e-06	0.02
rs273638	19	51724112	A	G	SL005215	CD33	945	-1	1.87756e-06	0.02
rs9583942	13	92185200	A	G	SL012469	GPC5	2262	1	1.92142e-06	0.02
rs448092	19	54784936	A	G	SL005191	LILRB2	10288	-1	1.9364e-06	0.02
rs448083	19	54784920	A	G	SL005191	LILRB2	10288	-1	1.94651e-06	0.02
rs9911839	17	34352232	A	C	SL003190	CCL15	6359	-1	1.96267e-06	0.02
rs383925	19	54783521	A	G	SL005191	LILRB2	10288	-1	1.99746e-06	0.02
rs383369	19	54784130	A	G	SL005191	LILRB2	10288	1	2.00374e-06	0.02
rs192654648	4	3477930	A	G	SL006512	HGFAC	3083	-1	2.00877e-06	0.02
rs4976780	5	177897625	A	G	SL014048	COL23A1	91522	1	2.01451e-06	0.02
rs630725	12	69766554	A	C	SL000510	LYZ	4069	1	2.02537e-06	0.02
rs111606492	19	55105969	A	C	SL005190	LILRB1	10859	-1	2.06454e-06	0.02
rs189006416	4	3477925	A	G	SL006512	HGFAC	3083	1	2.07382e-06	0.02
rs26490	5	96133920	A	G	SL007729	ERAP1	51752	-1	2.15424e-06	0.02
rs2840140	5	177892347	A	G	SL014048	COL23A1	91522	1	2.1722e-06	0.02
rs1719197	17	34336876	A	G	SL003190	CCL15	6359	1	2.17954e-06	0.02
rs1734959	17	34336510	A	G	SL003190	CCL15	6359	1	2.18347e-06	0.02
rs1734957	17	34337411	A	G	SL003190	CCL15	6359	1	2.18441e-06	0.02
rs1734958	17	34336561	A	G	SL003190	CCL15	6359	-1	2.18802e-06	0.02
rs1719194	17	34336054	C	G	SL003190	CCL15	6359		2.19155e-06	0.02
rs60909458	7	83007116	A	T	SL010470	SEMA3E	9723		2.19205e-06	0.02
rs2295616	1	160710157	A	G	SL016928	SLAMF7	57823	-1	2.20129e-06	0.02
rs1734955	17	34337490	A	G	SL003190	CCL15	6359	1	2.21211e-06	0.02
rs1719198	17	34337715	A	G	SL003190	CCL15	6359	-1	2.21681e-06	0.02
rs1608205	17	34336767	A	T	SL003190	CCL15	6359		2.2175e-06	0.02
rs2813302	10	52012044	A	G	SL010375	ASAH2	56624	1	2.21892e-06	0.02
rs1624860	17	34337963	A	T	SL003190	CCL15	6359		2.22243e-06	0.02
rs1734954	17	34337888	C	G	SL003190	CCL15	6359		2.22764e-06	0.02
rs1719199	17	34337997	A	G	SL003190	CCL15	6359	-1	2.23054e-06	0.02
rs1719200	17	34338078	A	G	SL003190	CCL15	6359	-1	2.23867e-06	0.02
rs12127241	1	66112676	A	C	SL003184	LEPR	3953	1	2.24345e-06	0.02
rs10069282	5	177892956	A	G	SL014048	COL23A1	91522	-1	2.25175e-06	0.02
rs1608206	17	34336836	A	G	SL003190	CCL15	6359	-1	2.25634e-06	0.02
rs678011	5	177888674	A	G	SL014048	COL23A1	91522	1	2.25968e-06	0.02
rs10008644	4	15719970	A	C	SL008644	BST1	683	1	2.3033e-06	0.02
rs2026970	13	92456035	C	G	SL012469	GPC5	2262		2.32902e-06	0.02
rs72702561	1	150685716	A	G	SL004673	CTSS	1520	1	2.37009e-06	0.02
rs10039491	5	177891489	A	G	SL014048	COL23A1	91522	1	2.39127e-06	0.02
rs342701	13	92425857	A	G	SL012469	GPC5	2262	-1	2.41929e-06	0.02
rs26498	5	96138812	A	G	SL007729	ERAP1	51752	1	2.4233e-06	0.02
rs27045	5	96138861	A	G	SL007729	ERAP1	51752	-1	2.43329e-06	0.02
rs10060223	5	177892870	A	G	SL014048	COL23A1	91522	1	2.44297e-06	0.02
rs9589288	13	92200887	A	G	SL012469	GPC5	2262	1	2.4475e-06	0.02
rs1498617	5	177888991	A	T	SL014048	COL23A1	91522		2.4568e-06	0.02
rs35967351	1	160711804	A	T	SL016928	SLAMF7	57823		2.47253e-06	0.02
rs41508645	17	34329044	A	C	SL003190	CCL15	6359	-1	2.47624e-06	0.02
rs168217	13	92412926	A	G	SL012469	GPC5	2262	-1	2.49607e-06	0.02
rs151940	5	96147777	A	G	SL007729	ERAP1	51752	1	2.5057e-06	0.02
rs477842	5	177888014	A	C	SL014048	COL23A1	91522	-1	2.51277e-06	0.02
rs431420	19	54792079	A	C	SL005191	LILRB2	10288	-1	2.54052e-06	0.02
rs26497	5	96138767	A	G	SL007729	ERAP1	51752	1	2.56475e-06	0.02
rs61819435	1	150511628	C	G	SL006550	ECM1	1893		2.58673e-06	0.02
rs27527	5	96151968	A	C	SL007729	ERAP1	51752	-1	2.58798e-06	0.02
rs10954722	7	83008311	A	C	SL010470	SEMA3E	9723	-1	2.59103e-06	0.02
rs685934	12	69755985	A	G	SL000510	LYZ	4069	-1	2.59425e-06	0.02
rs17313034	1	160713848	A	G	SL016928	SLAMF7	57823	1	2.59866e-06	0.02
rs9515980	13	92476627	A	G	SL012469	GPC5	2262	1	2.60017e-06	0.02
rs3766373	1	160714724	A	G	SL016928	SLAMF7	57823	1	2.60134e-06	0.02
rs11585977	1	150510956	A	G	SL006550	ECM1	1893	-1	2.61392e-06	0.02
rs26496	5	96137882	A	G	SL007729	ERAP1	51752	1	2.61402e-06	0.02
rs149189	5	96137804	A	G	SL007729	ERAP1	51752	1	2.62351e-06	0.02
rs26495	5	96137840	A	G	SL007729	ERAP1	51752	1	2.62601e-06	0.02
rs41271951	1	150737220	A	G	SL004673	CTSS	1520	1	2.69664e-06	0.02
rs16946160	13	92203813	A	G	SL012469	GPC5	2262	-1	2.72065e-06	0.02
rs3766370	1	160711477	A	G	SL016928	SLAMF7	57823	-1	2.74596e-06	0.02
rs12925078	16	72067263	A	G	SL000437	HP	3240	-1	2.84032e-06	0.02
rs6688727	1	45999361	A	G	SL008039	AKR1A1	10327	1	2.9176e-06	0.02
rs11588524	1	160715819	A	G	SL016928	SLAMF7	57823	1	2.95708e-06	0.02
rs2574936	10	52022422	A	G	SL010375	ASAH2	56624	-1	2.99707e-06	0.02
rs315124	12	69771727	A	G	SL000510	LYZ	4069	-1	3.03843e-06	0.02
rs6976150	7	83137941	A	G	SL010470	SEMA3E	9723	-1	3.08291e-06	0.02
rs2574942	10	52024256	A	G	SL010375	ASAH2	56624	-1	3.12742e-06	0.02
rs17313062	1	160717741	A	G	SL016928	SLAMF7	57823	1	3.17069e-06	0.02
rs152280	5	96161942	A	C	SL007729	ERAP1	51752	1	3.18903e-06	0.02
rs28706562	19	55104921	A	C	SL005190	LILRB1	10859	1	3.20126e-06	0.02
rs3801478	7	83014938	C	G	SL010470	SEMA3E	9723		3.24151e-06	0.02
rs3801479	7	83014996	A	G	SL010470	SEMA3E	9723	1	3.24215e-06	0.02
rs3766374	1	160720554	A	G	SL016928	SLAMF7	57823	-1	3.24284e-06	0.02
rs30187	5	96124330	A	G	SL007729	ERAP1	51752	1	3.2523e-06	0.02
rs151964	5	96123666	A	C	SL007729	ERAP1	51752	-1	3.2578e-06	0.02
rs26510	5	96125910	A	G	SL007729	ERAP1	51752	-1	3.25855e-06	0.02
rs27710	5	96126197	A	G	SL007729	ERAP1	51752	1	3.25855e-06	0.02
rs27529	5	96126308	A	G	SL007729	ERAP1	51752	1	3.25855e-06	0.02
rs246455	5	96123210	A	G	SL007729	ERAP1	51752	-1	3.25974e-06	0.02
rs246454	5	96123264	A	C	SL007729	ERAP1	51752	-1	3.25974e-06	0.02
rs246453	5	96123336	A	G	SL007729	ERAP1	51752	1	3.25974e-06	0.02
rs30380	5	96122281	A	C	SL007729	ERAP1	51752	1	3.26032e-06	0.02
rs10252196	7	83021583	A	C	SL010470	SEMA3E	9723	-1	3.27373e-06	0.02
rs30379	5	96122260	A	C	SL007729	ERAP1	51752	1	3.27583e-06	0.02
rs77768589	17	34319443	A	G	SL003190	CCL15	6359	1	3.28395e-06	0.02
rs140948528	17	34319560	A	G	SL003190	CCL15	6359	1	3.32028e-06	0.02
rs10468597	17	34319750	A	G	SL003190	CCL15	6359	-1	3.32028e-06	0.02
rs9303694	17	34319883	A	G	SL003190	CCL15	6359	-1	3.32028e-06	0.02
rs74681031	17	34320619	A	G	SL003190	CCL15	6359	-1	3.32626e-06	0.02
rs78783239	17	34320757	A	C	SL003190	CCL15	6359	-1	3.32652e-06	0.02
rs142423413	17	34320803	A	G	SL003190	CCL15	6359	-1	3.32652e-06	0.02
rs57906249	19	54793357	A	G	SL005191	LILRB2	10288	-1	3.33043e-06	0.02
rs9303695	17	34320024	C	G	SL003190	CCL15	6359		3.33091e-06	0.02
rs9303696	17	34320178	A	G	SL003190	CCL15	6359	-1	3.33091e-06	0.02
rs30378	5	96121994	A	G	SL007729	ERAP1	51752	1	3.3314e-06	0.02
rs9303697	17	34320323	C	G	SL003190	CCL15	6359		3.342e-06	0.02
rs3109167	7	82977124	A	T	SL010470	SEMA3E	9723		3.34664e-06	0.02
rs9891406	17	34320984	C	G	SL003190	CCL15	6359		3.34711e-06	0.02
rs12666779	7	83027997	A	G	SL010470	SEMA3E	9723	-1	3.3654e-06	0.02
rs2842124	10	52006001	A	C	SL010375	ASAH2	56624	1	3.37121e-06	0.02
rs469758	5	96121715	A	G	SL007729	ERAP1	51752	-1	3.3716e-06	0.02
rs41495150	17	34310760	C	G	SL003190	CCL15	6359		3.37787e-06	0.02
rs1826347	3	49671654	A	C	SL005202	MST1	4485	-1	3.39269e-06	0.02
rs12668853	7	83049439	A	G	SL010470	SEMA3E	9723	-1	3.39688e-06	0.02
rs2603089	12	69776800	A	G	SL000510	LYZ	4069	1	3.43204e-06	0.02
rs59605183	19	54793360	A	G	SL005191	LILRB2	10288	-1	3.44146e-06	0.02
rs3801499	7	83045877	A	C	SL010470	SEMA3E	9723	1	3.45912e-06	0.02
rs17213034	7	83015775	A	G	SL010470	SEMA3E	9723	-1	3.45953e-06	0.02
rs3801506	7	83047883	A	G	SL010470	SEMA3E	9723	-1	3.47402e-06	0.02
rs2603090	12	69777188	A	G	SL000510	LYZ	4069	-1	3.49473e-06	0.02
rs3801487	7	83033915	A	G	SL010470	SEMA3E	9723	1	3.51465e-06	0.02
rs3757607	7	83034362	C	G	SL010470	SEMA3E	9723		3.52495e-06	0.02
rs2371655	7	83021094	A	G	SL010470	SEMA3E	9723	1	3.53289e-06	0.02
rs34623800	5	35009593	A	G	SL005212	PRLR	5618	-1	3.55298e-06	0.02
rs6060504	20	34197619	A	G	SL011808	CPNE1	8904	1	3.56524e-06	0.02
rs56921187	7	83022451	A	G	SL010470	SEMA3E	9723	-1	3.56537e-06	0.02
rs7364668	1	150513534	A	G	SL006550	ECM1	1893	1	3.56817e-06	0.02
rs75360648	17	34317843	A	G	SL003190	CCL15	6359	1	3.5707e-06	0.02
rs117390260	17	34322987	A	G	SL003190	CCL15	6359	1	3.57238e-06	0.02
rs78981610	17	34316330	A	G	SL003190	CCL15	6359	-1	3.57445e-06	0.02
rs117324160	17	34317237	A	G	SL003190	CCL15	6359	1	3.57445e-06	0.02
rs75238886	17	34313612	A	G	SL003190	CCL15	6359	1	3.57723e-06	0.02
rs75930560	17	34329081	A	G	SL003190	CCL15	6359	1	3.5795e-06	0.02
rs79725767	17	34331673	A	G	SL003190	CCL15	6359	-1	3.5795e-06	0.02
rs76063420	17	34332007	A	G	SL003190	CCL15	6359	-1	3.5795e-06	0.02
rs80302030	17	34323892	A	G	SL003190	CCL15	6359	1	3.58155e-06	0.02
rs76141508	17	34336633	A	G	SL003190	CCL15	6359	-1	3.5843e-06	0.02
rs6060507	20	34198334	A	G	SL011808	CPNE1	8904	1	3.58478e-06	0.02
rs73169978	7	83025025	A	G	SL010470	SEMA3E	9723	-1	3.58705e-06	0.02
rs73992657	17	34316123	A	G	SL003190	CCL15	6359	1	3.59362e-06	0.02
rs6765869	3	49704729	A	T	SL005202	MST1	4485		3.6091e-06	0.02
rs113937434	17	34313674	A	G	SL003190	CCL15	6359	1	3.61007e-06	0.02
rs28580505	5	96101220	A	G	SL007729	ERAP1	51752	1	3.61048e-06	0.02
rs28432918	5	96101226	A	G	SL007729	ERAP1	51752	-1	3.61048e-06	0.02
rs75456429	17	34330987	A	G	SL003190	CCL15	6359	1	3.62417e-06	0.02
rs116951728	17	34315288	A	G	SL003190	CCL15	6359	1	3.62433e-06	0.02
rs78546053	17	34318047	A	C	SL003190	CCL15	6359	1	3.63532e-06	0.02
rs7356594	5	96096189	A	C	SL007729	ERAP1	51752	-1	3.63617e-06	0.02
rs1445397	13	92426492	A	G	SL012469	GPC5	2262	1	3.64672e-06	0.02
rs13181579	5	96090938	A	G	SL007729	ERAP1	51752	-1	3.65198e-06	0.02
rs1862609	5	96086690	A	G	SL007729	ERAP1	51752	-1	3.65491e-06	0.02
rs17401719	5	96089046	A	G	SL007729	ERAP1	51752	1	3.65549e-06	0.02
rs113349196	19	52151087	A	G	SL014292	SIGLEC14	100049587	1	3.65556e-06	0.02
rs731827	5	96087015	A	T	SL007729	ERAP1	51752		3.65687e-06	0.02
rs10037212	5	96084776	A	C	SL007729	ERAP1	51752	-1	3.66197e-06	0.02
rs1057569	5	96109610	A	G	SL007729	ERAP1	51752	-1	3.66197e-06	0.02
rs7063	5	96110211	A	T	SL007729	ERAP1	51752		3.66197e-06	0.02
rs13160562	5	96111371	A	G	SL007729	ERAP1	51752	-1	3.66197e-06	0.02
rs3760858	19	55102570	A	G	SL005190	LILRB1	10859	1	3.6676e-06	0.02
rs3797814	5	96091926	A	G	SL007729	ERAP1	51752	-1	3.66839e-06	0.02
rs4773648	13	92423630	A	G	SL012469	GPC5	2262	1	3.6715e-06	0.02
rs73707827	7	83039780	A	T	SL010470	SEMA3E	9723		3.67522e-06	0.02
rs61729612	7	83037731	C	G	SL010470	SEMA3E	9723		3.69351e-06	0.02
rs17287452	7	83063088	A	T	SL010470	SEMA3E	9723		3.6939e-06	0.02
rs9515971	13	92424209	A	G	SL012469	GPC5	2262	-1	3.73907e-06	0.02
rs2183865	13	92424755	A	C	SL012469	GPC5	2262	1	3.7393e-06	0.02
rs73992656	17	34315907	A	T	SL003190	CCL15	6359		3.73975e-06	0.02
rs1436219	10	52007755	A	C	SL010375	ASAH2	56624	1	3.76716e-06	0.02
rs1436218	10	52007754	A	C	SL010375	ASAH2	56624	1	3.77475e-06	0.02
rs78447961	17	34339938	A	G	SL003190	CCL15	6359	1	3.81032e-06	0.02
rs73004003	2	152169099	A	G	SL004782	TNFAIP6	7130	1	3.81249e-06	0.02
rs7705827	5	96082433	A	G	SL007729	ERAP1	51752	1	3.85801e-06	0.0338983
rs10273103	7	83009942	A	G	SL010470	SEMA3E	9723	1	3.883e-06	0.0338983
rs1985905	19	55101950	A	G	SL005190	LILRB1	10859	1	3.89163e-06	0.0338983
rs4664322	2	152166937	A	G	SL004782	TNFAIP6	7130	1	3.8934e-06	0.0338983
rs56057831	1	150672976	A	T	SL004673	CTSS	1520		3.9076e-06	0.0338983
rs13020443	2	152167830	A	G	SL004782	TNFAIP6	7130	1	3.93627e-06	0.0338983
rs12999396	2	152164854	A	G	SL004782	TNFAIP6	7130	1	3.95883e-06	0.0338983
rs61737011	17	34341398	A	G	SL003190	CCL15	6359	-1	3.96009e-06	0.0338983
rs57790696	17	34341998	A	G	SL003190	CCL15	6359	-1	3.97588e-06	0.0338983
rs66878657	17	34341998	A	G	SL003190	CCL15	6359	-1	3.97588e-06	0.0338983
rs9676790	19	55101173	C	G	SL005190	LILRB1	10859		4.02584e-06	0.0338983
rs113582251	17	34318936	A	T	SL003190	CCL15	6359		4.03169e-06	0.0338983
rs7349449	2	152165921	A	G	SL004782	TNFAIP6	7130	-1	4.06492e-06	0.0338983
rs34408744	2	152168197	A	G	SL004782	TNFAIP6	7130	-1	4.06879e-06	0.0338983
rs8108938	19	55100837	A	G	SL005190	LILRB1	10859	1	4.07937e-06	0.0338983
rs34596355	16	72040791	A	C	SL000437	HP	3240	1	4.08553e-06	0.0338983
rs4329999	18	72228269	A	G	SL006694	CNDP1	84735	-1	4.09468e-06	0.0338983
rs13018429	2	152164899	A	G	SL004782	TNFAIP6	7130	-1	4.10386e-06	0.0338983
rs2005557	3	49701298	A	G	SL005202	MST1	4485	1	4.13823e-06	0.0338983
rs4855847	3	49677292	C	G	SL005202	MST1	4485		4.15157e-06	0.0338983
rs10022329	4	3467519	A	C	SL006512	HGFAC	3083	-1	4.15254e-06	0.0338983
rs2131104	3	49696633	C	G	SL005202	MST1	4485		4.15718e-06	0.0338983
rs4855884	3	49704077	A	G	SL005202	MST1	4485	-1	4.19183e-06	0.0338983
rs3948498	2	152180472	A	G	SL004782	TNFAIP6	7130	1	4.19198e-06	0.0338983
rs35404120	3	49706738	A	G	SL005202	MST1	4485	1	4.23912e-06	0.0338983
rs72688441	1	46051053	A	G	SL008039	AKR1A1	10327	-1	4.24281e-06	0.0338983
rs117321474	17	34344222	A	G	SL003190	CCL15	6359	-1	4.24927e-06	0.0338983
rs11698601	20	34205035	A	G	SL011808	CPNE1	8904	-1	4.25848e-06	0.0338983
rs117105849	17	34344319	A	G	SL003190	CCL15	6359	-1	4.26682e-06	0.0338983
rs2072667	17	34344962	A	G	SL003190	CCL15	6359	1	4.28855e-06	0.0338983
rs61191623	20	34219987	A	C	SL011808	CPNE1	8904	1	4.35244e-06	0.0338983
rs78084033	20	34219990	A	C	SL011808	CPNE1	8904	1	4.35244e-06	0.0338983
rs77682813	17	34345787	C	G	SL003190	CCL15	6359		4.37508e-06	0.0338983
rs75581187	1	150742542	A	G	SL004673	CTSS	1520	-1	4.38496e-06	0.0338983
rs6060567	20	34288250	C	G	SL011808	CPNE1	8904		4.40091e-06	0.0338983
rs6060566	20	34288226	A	G	SL011808	CPNE1	8904	1	4.40133e-06	0.0338983
rs6058302	20	34290037	A	G	SL011808	CPNE1	8904	-1	4.41746e-06	0.0338983
rs17092980	20	34289005	A	G	SL011808	CPNE1	8904	1	4.41748e-06	0.0338983
rs2425071	20	34292961	A	C	SL011808	CPNE1	8904	-1	4.42098e-06	0.0338983
rs2425081	20	34299733	A	C	SL011808	CPNE1	8904	-1	4.42184e-06	0.0338983
rs6060560	20	34278890	A	G	SL011808	CPNE1	8904	1	4.42461e-06	0.0338983
rs2050729	20	34294409	A	G	SL011808	CPNE1	8904	-1	4.44025e-06	0.0338983
rs2425079	20	34298191	A	G	SL011808	CPNE1	8904	1	4.44025e-06	0.0338983
rs2425086	20	34302873	A	G	SL011808	CPNE1	8904	-1	4.44025e-06	0.0338983
rs6060558	20	34271092	C	G	SL011808	CPNE1	8904		4.44027e-06	0.0338983
rs2425084	20	34301871	A	G	SL011808	CPNE1	8904	-1	4.44148e-06	0.0338983
rs11698796	20	34248134	A	G	SL011808	CPNE1	8904	1	4.44666e-06	0.0338983
rs6060570	20	34291166	A	C	SL011808	CPNE1	8904	1	4.44864e-06	0.0338983
rs2425072	20	34293686	A	G	SL011808	CPNE1	8904	1	4.45769e-06	0.0338983
rs6058296	20	34269225	A	C	SL011808	CPNE1	8904	-1	4.45793e-06	0.0338983
rs6060556	20	34269577	A	G	SL011808	CPNE1	8904	1	4.45793e-06	0.0338983
rs74857275	1	150776123	A	G	SL004673	CTSS	1520	-1	4.45863e-06	0.0338983
rs6060569	20	34290731	A	C	SL011808	CPNE1	8904	-1	4.46102e-06	0.0338983
rs78355464	19	55100262	A	T	SL005190	LILRB1	10859		4.46643e-06	0.0338983
rs399657	19	54793505	A	G	SL005191	LILRB2	10288	1	4.53411e-06	0.0338983
rs116117954	17	34313272	A	G	SL003190	CCL15	6359	-1	4.5793e-06	0.0338983
rs2858019	4	3493345	A	G	SL006512	HGFAC	3083	1	4.67898e-06	0.0338983
rs9526134	13	46618046	A	C	SL004015	CPB2	1361	1	4.6942e-06	0.0338983
rs2032890	5	96121152	A	C	SL007729	ERAP1	51752	1	4.71812e-06	0.0338983
rs61739190	19	55107354	C	G	SL005190	LILRB1	10859		4.71841e-06	0.0338983
rs2404730	13	46617381	A	G	SL004015	CPB2	1361	1	4.72156e-06	0.0338983
rs397600	19	54791788	A	G	SL005191	LILRB2	10288	1	4.72996e-06	0.0338983
rs116561020	17	34313219	A	C	SL003190	CCL15	6359	1	4.73689e-06	0.0338983
rs2404729	13	46617368	A	G	SL004015	CPB2	1361	1	4.74517e-06	0.0338983
rs72659950	14	21124417	A	G	SL000003	ANG	283	1	4.78649e-06	0.0338983
rs4981300	14	21126038	A	G	SL000003	ANG	283	1	4.84547e-06	0.0338983
rs111677088	20	34253487	A	G	SL011808	CPNE1	8904	-1	4.89135e-06	0.0338983
rs76480185	17	34350933	A	C	SL003190	CCL15	6359	1	4.91337e-06	0.0338983
rs56883673	19	54793280	A	G	SL005191	LILRB2	10288	1	4.94391e-06	0.0338983
rs386003	19	54792769	A	C	SL005191	LILRB2	10288	-1	4.95388e-06	0.0338983
rs386000	19	54792761	C	G	SL005191	LILRB2	10288		4.96168e-06	0.0338983
rs862820	17	34318927	C	G	SL003190	CCL15	6359		4.96602e-06	0.0338983
rs57827784	19	54793273	A	T	SL005191	LILRB2	10288		4.97476e-06	0.0338983
rs58609643	19	54793415	A	G	SL005191	LILRB2	10288	-1	4.97601e-06	0.0338983
rs398217	19	54793038	A	G	SL005191	LILRB2	10288	1	4.9904e-06	0.0338983
rs761827	20	34207897	A	G	SL011808	CPNE1	8904	-1	5.06607e-06	0.0338983
rs1018790	22	33154974	A	G	SL003043	TIMP3	7078	-1	5.08491e-06	0.0338983
rs5994618	22	33151639	A	G	SL003043	TIMP3	7078	-1	5.09128e-06	0.0338983
rs2182483	13	46582600	A	G	SL004015	CPB2	1361	1	5.09493e-06	0.0338983
rs2094246	13	46602163	A	G	SL004015	CPB2	1361	1	5.14407e-06	0.0338983
rs315111	12	69784695	A	G	SL000510	LYZ	4069	-1	5.14685e-06	0.0338983
rs398227	19	54793048	A	C	SL005191	LILRB2	10288	1	5.15955e-06	0.0338983
rs798889	19	54793250	A	C	SL005191	LILRB2	10288	-1	5.16551e-06	0.0338983
rs77677655	14	21128941	A	G	SL000003	ANG	283	1	5.21134e-06	0.0338983
rs798887	19	54793188	A	G	SL005191	LILRB2	10288	1	5.26243e-06	0.0338983
rs798888	19	54793239	A	G	SL005191	LILRB2	10288	-1	5.27595e-06	0.0338983
rs798893	19	54793830	C	G	SL005191	LILRB2	10288		5.2798e-06	0.0338983
rs11746672	5	177900765	C	G	SL014048	COL23A1	91522		5.28432e-06	0.0338983
rs345447	13	92441329	A	G	SL012469	GPC5	2262	1	5.2928e-06	0.0338983
rs2549802	5	96171227	C	G	SL007729	ERAP1	51752		5.3327e-06	0.0338983
rs7996875	13	46612836	A	G	SL004015	CPB2	1361	-1	5.33791e-06	0.0338983
rs854626	17	34329535	A	C	SL003190	CCL15	6359	-1	5.3586e-06	0.0338983
rs397558	19	54794098	C	G	SL005191	LILRB2	10288		5.41756e-06	0.0338983
rs384116	19	54796719	C	G	SL005191	LILRB2	10288		5.48493e-06	0.0338983
rs61703366	19	54793721	A	G	SL005191	LILRB2	10288	-1	5.52696e-06	0.0338983
rs2283883	22	33243656	A	C	SL003043	TIMP3	7078	-1	5.5565e-06	0.0338983
rs9523423	13	92473231	A	G	SL012469	GPC5	2262	1	5.57505e-06	0.0338983
rs17480169	5	96089067	A	C	SL007729	ERAP1	51752	1	5.60113e-06	0.0338983
rs7328081	13	46611695	A	G	SL004015	CPB2	1361	-1	5.65071e-06	0.0338983
rs556483	13	92438624	A	G	SL012469	GPC5	2262	1	5.72658e-06	0.0338983
rs1734956	17	34337472	A	C	SL003190	CCL15	6359	1	5.73208e-06	0.0338983
rs2283884	22	33248055	A	T	SL003043	TIMP3	7078		5.7925e-06	0.0338983
rs11787994	9	117753994	A	C	SL003198	TNC	3371	1	5.79967e-06	0.0338983
rs193208	13	92437430	A	C	SL012469	GPC5	2262	1	5.80737e-06	0.0338983
rs11147993	13	46684881	A	G	SL004015	CPB2	1361	-1	5.83583e-06	0.0338983
rs13179385	5	177886624	A	G	SL014048	COL23A1	91522	-1	5.84574e-06	0.0338983
rs854624	17	34327923	A	C	SL003190	CCL15	6359	-1	5.8507e-06	0.0338983
rs9526132	13	46609364	A	G	SL004015	CPB2	1361	-1	5.895e-06	0.0338983
rs7331368	13	46609062	C	G	SL004015	CPB2	1361		5.89784e-06	0.0338983
rs2071947	22	33246032	A	G	SL003043	TIMP3	7078	-1	5.91129e-06	0.0338983
rs7331032	13	46609040	A	G	SL004015	CPB2	1361	1	5.92611e-06	0.0338983
rs2283885	22	33248902	A	G	SL003043	TIMP3	7078	-1	5.93268e-06	0.0338983
rs1664288	13	92435974	A	C	SL012469	GPC5	2262	1	5.94996e-06	0.0338983
rs10053433	5	177886913	A	G	SL014048	COL23A1	91522	-1	6.04162e-06	0.0338983
rs416867	19	54796630	A	G	SL005191	LILRB2	10288	-1	6.14497e-06	0.0338983
rs10824797	10	54536680	A	G	SL004516	MBL2	4153	1	6.19485e-06	0.0338983
rs10051479	5	177886112	A	G	SL014048	COL23A1	91522	-1	6.2385e-06	0.0338983
rs36033103	16	72142038	A	C	SL000437	HP	3240	1	6.34192e-06	0.0338983
rs419772	19	54794205	A	G	SL005191	LILRB2	10288	1	6.38681e-06	0.0491803
rs117909899	17	34322855	A	G	SL003190	CCL15	6359	1	6.42255e-06	0.0491803
rs79469260	16	72103769	A	G	SL000437	HP	3240	1	6.51389e-06	0.0491803
rs9523431	13	92495046	A	G	SL012469	GPC5	2262	1	6.60077e-06	0.0491803
rs103294	19	54797848	A	G	SL005191	LILRB2	10288	-1	6.67713e-06	0.0491803
rs2094245	13	46602207	A	G	SL004015	CPB2	1361	-1	6.67944e-06	0.0491803
rs72641423	13	92204039	A	G	SL012469	GPC5	2262	-1	6.90367e-06	0.0491803
rs574583	13	92436876	C	G	SL012469	GPC5	2262		6.90791e-06	0.0491803
rs9534285	13	46601902	A	G	SL004015	CPB2	1361	-1	6.90794e-06	0.0491803
rs7981685	13	46605495	A	G	SL004015	CPB2	1361	1	7.01077e-06	0.0491803
rs41135	5	96166026	A	G	SL007729	ERAP1	51752	1	7.01975e-06	0.0491803
rs315113	12	69786543	A	C	SL000510	LYZ	4069	1	7.09088e-06	0.0491803
rs380267	19	54799083	A	G	SL005191	LILRB2	10288	1	7.09824e-06	0.0491803
rs367070	19	54800500	A	G	SL005191	LILRB2	10288	1	7.13334e-06	0.0491803
rs2104516	13	46602123	A	G	SL004015	CPB2	1361	-1	7.20308e-06	0.0491803
rs7982998	13	46601535	A	G	SL004015	CPB2	1361	1	7.26927e-06	0.0491803
rs4942467	13	46599817	A	C	SL004015	CPB2	1361	-1	7.39188e-06	0.0491803
rs12516264	5	177884471	A	G	SL014048	COL23A1	91522	-1	7.42106e-06	0.0491803
rs11024618	11	18333061	A	T	SL000572	SAA1	6288		7.48255e-06	0.0491803
rs443874	19	54779389	A	G	SL005191	LILRB2	10288	-1	7.54726e-06	0.0491803
rs2486072	1	203197257	A	C	SL006029	CHIT1	1118	1	7.57775e-06	0.0491803
rs2229540	1	46032311	A	G	SL008039	AKR1A1	10327	1	7.58511e-06	0.0491803
rs3766539	1	203193261	A	G	SL006029	CHIT1	1118	1	7.75945e-06	0.0491803
rs3796484	4	76874514	A	T	SL008611	NAAA	27163		7.85581e-06	0.0491803
rs10031733	4	76899317	A	G	SL008611	NAAA	27163	-1	8.00925e-06	0.0491803
rs77897769	9	117753334	A	G	SL003198	TNC	3371	1	8.01086e-06	0.0491803
rs27041	5	96115721	A	G	SL007729	ERAP1	51752	-1	8.09951e-06	0.0491803
rs27043	5	96117300	A	G	SL007729	ERAP1	51752	-1	8.10051e-06	0.0491803
rs10009947	4	76864459	A	G	SL008611	NAAA	27163	-1	8.10579e-06	0.0491803
rs27433	5	96109935	A	C	SL007729	ERAP1	51752	1	8.19472e-06	0.0491803
rs13118503	4	76860470	A	G	SL008611	NAAA	27163	-1	8.22215e-06	0.0491803
rs10021434	4	76903295	C	G	SL008611	NAAA	27163		8.22291e-06	0.0491803
rs2271528	4	76888836	A	G	SL008611	NAAA	27163	-1	8.27515e-06	0.0491803
rs4859578	4	76885216	A	G	SL008611	NAAA	27163	-1	8.27655e-06	0.0491803
rs4941539	13	46597067	A	T	SL004015	CPB2	1361		8.29266e-06	0.0491803
rs2242470	4	76878688	A	G	SL008611	NAAA	27163	-1	8.29339e-06	0.0491803
rs4859577	4	76881401	A	G	SL008611	NAAA	27163	1	8.29339e-06	0.0491803
rs1857821	4	76881979	A	G	SL008611	NAAA	27163	1	8.29339e-06	0.0491803
rs3733238	4	76902739	A	G	SL008611	NAAA	27163	1	8.29339e-06	0.0491803
rs6561281	13	46596601	A	G	SL004015	CPB2	1361	1	8.30053e-06	0.0491803
rs26492	5	96089111	A	G	SL007729	ERAP1	51752	-1	8.33146e-06	0.0491803
rs27583	5	96089658	A	G	SL007729	ERAP1	51752	-1	8.33146e-06	0.0491803
rs27038	5	96112954	A	G	SL007729	ERAP1	51752	1	8.33375e-06	0.0491803
rs28081	5	96092990	A	G	SL007729	ERAP1	51752	1	8.34202e-06	0.0491803
rs6847815	4	76909236	A	G	SL008611	NAAA	27163	1	8.36899e-06	0.0491803
rs17001247	4	76870291	A	G	SL008611	NAAA	27163	1	8.37093e-06	0.0491803
rs854628	17	34329822	A	C	SL003190	CCL15	6359	-1	8.37614e-06	0.0491803
rs501212	12	69774563	A	G	SL000510	LYZ	4069	1	8.44533e-06	0.0491803
rs55876513	4	76883698	A	C	SL008611	NAAA	27163	1	8.4456e-06	0.0491803
rs1319712	13	46591707	A	G	SL004015	CPB2	1361	-1	8.45884e-06	0.0491803
rs34740469	4	76911752	A	G	SL008611	NAAA	27163	-1	8.53893e-06	0.0491803
rs7983665	13	92489296	A	C	SL012469	GPC5	2262	-1	8.63844e-06	0.0491803
rs1542158	13	92425008	A	G	SL012469	GPC5	2262	-1	8.69688e-06	0.0491803
rs7986386	13	92492127	A	G	SL012469	GPC5	2262	-1	8.69688e-06	0.0491803
rs147205522	7	83091217	A	G	SL010470	SEMA3E	9723	-1	8.69761e-06	0.0491803
rs7995950	13	92483970	A	G	SL012469	GPC5	2262	-1	8.7113e-06	0.0491803
rs1445396	13	92426880	A	G	SL012469	GPC5	2262	1	8.74378e-06	0.0491803
rs992631	13	46591989	A	G	SL004015	CPB2	1361	1	8.83791e-06	0.0491803
rs4821100	22	33164460	A	G	SL003043	TIMP3	7078	1	8.85249e-06	0.0491803
rs2672843	5	177891551	A	G	SL014048	COL23A1	91522	-1	9.03235e-06	0.0491803
rs2067689	14	21149930	A	G	SL000003	ANG	283	1	9.03639e-06	0.0491803
rs141458590	7	83019429	A	G	SL010470	SEMA3E	9723	1	9.0682e-06	0.0491803
rs469735	5	96130014	A	G	SL007729	ERAP1	51752	1	9.07629e-06	0.0491803
rs71586924	5	96130014	A	G	SL007729	ERAP1	51752	1	9.07629e-06	0.0491803
rs469674	5	96130015	C	G	SL007729	ERAP1	51752		9.08513e-06	0.0491803
rs7998854	13	46592174	A	C	SL004015	CPB2	1361	1	9.10251e-06	0.0491803
rs9534283	13	46589256	A	C	SL004015	CPB2	1361	1	9.40769e-06	0.0491803
rs10078495	5	177882629	A	G	SL014048	COL23A1	91522	-1	9.41965e-06	0.0491803
rs9534282	13	46588944	A	G	SL004015	CPB2	1361	-1	9.44325e-06	0.0491803
rs11248061	4	980896	A	C	SL010368	IDUA	3425	1	9.54249e-06	0.0491803
rs1670737	12	69774877	A	G	SL000510	LYZ	4069	-1	9.55808e-06	0.112903
rs994351	13	46588194	A	G	SL004015	CPB2	1361	-1	9.57528e-06	0.112903
rs11589361	1	150510633	A	C	SL006550	ECM1	1893	-1	9.60648e-06	0.112903
rs7990238	13	46578379	A	G	SL004015	CPB2	1361	-1	9.60717e-06	0.112903
rs2842129	10	52026442	A	G	SL010375	ASAH2	56624	1	9.64627e-06	0.112903
rs7990095	13	46587262	C	G	SL004015	CPB2	1361		9.65351e-06	0.112903
rs9436119	1	150467753	A	G	SL006550	ECM1	1893	-1	9.70639e-06	0.112903
rs75932544	10	52025482	C	G	SL010375	ASAH2	56624		9.72014e-06	0.112903
rs4976776	5	177855823	A	T	SL014048	COL23A1	91522		9.75847e-06	0.112903
rs187387	5	96164356	A	G	SL007729	ERAP1	51752	-1	9.81182e-06	0.112903
rs74771874	7	100311577	A	G	SL000408	EPO	2056	1	9.81853e-06	0.112903
rs2813294	10	52025987	A	G	SL010375	ASAH2	56624	-1	9.86422e-06	0.112903
rs145318020	7	100310366	A	G	SL000408	EPO	2056	1	9.8876e-06	0.112903
rs152466	5	96164611	A	G	SL007729	ERAP1	51752	-1	9.89883e-06	0.112903
rs2842127	10	52021801	A	G	SL010375	ASAH2	56624	-1	1.00283e-05	0.112903
rs10498273	14	21144799	C	G	SL000003	ANG	283		1.00386e-05	0.112903
rs6561280	13	46583691	A	G	SL004015	CPB2	1361	-1	1.00906e-05	0.112903
rs245471	5	96173343	A	G	SL007729	ERAP1	51752	-1	1.00991e-05	0.112903
rs112023464	7	82967272	A	C	SL010470	SEMA3E	9723	-1	1.01064e-05	0.112903
rs77377734	7	82967366	A	G	SL010470	SEMA3E	9723	-1	1.01179e-05	0.112903
rs9534277	13	46578349	A	G	SL004015	CPB2	1361	-1	1.01394e-05	0.112903
rs10410699	19	55105803	A	C	SL005190	LILRB1	10859	-1	1.02496e-05	0.112903
rs9534279	13	46584999	A	G	SL004015	CPB2	1361	-1	1.03044e-05	0.112903
rs2813297	10	52018599	A	G	SL010375	ASAH2	56624	1	1.03335e-05	0.112903
rs2842126	10	52018482	A	G	SL010375	ASAH2	56624	-1	1.03395e-05	0.112903
rs11581248	1	160720074	A	G	SL016928	SLAMF7	57823	-1	1.03546e-05	0.112903
rs190298	5	96166230	A	G	SL007729	ERAP1	51752	1	1.03746e-05	0.112903
rs2813299	10	52017680	A	G	SL010375	ASAH2	56624	1	1.04768e-05	0.112903
rs12451323	17	32634098	A	G	SL000516	CCL7	6354	1	1.05387e-05	0.112903
rs709669	5	96174446	A	G	SL007729	ERAP1	51752	-1	1.06011e-05	0.112903
rs2182482	13	46582654	A	T	SL004015	CPB2	1361		1.06518e-05	0.112903
rs34737	5	96168080	A	G	SL007729	ERAP1	51752	1	1.08032e-05	0.112903
rs9534292	13	46611340	A	G	SL004015	CPB2	1361	-1	1.09803e-05	0.112903
rs80342104	7	82967129	A	G	SL010470	SEMA3E	9723	1	1.10438e-05	0.112903
rs11959914	5	177857479	A	G	SL014048	COL23A1	91522	1	1.10492e-05	0.112903
rs2148414	13	46582368	A	C	SL004015	CPB2	1361	1	1.11053e-05	0.112903
rs2215184	17	32634859	A	G	SL000516	CCL7	6354	1	1.11665e-05	0.112903
rs2404727	13	46581697	A	G	SL004015	CPB2	1361	-1	1.1197e-05	0.112903
rs79950921	7	82966739	A	G	SL010470	SEMA3E	9723	1	1.12071e-05	0.112903
rs2404728	13	46581862	A	G	SL004015	CPB2	1361	-1	1.12072e-05	0.112903
rs6971907	7	82962229	A	C	SL010470	SEMA3E	9723	1	1.1208e-05	0.112903
rs6975803	7	82962044	A	G	SL010470	SEMA3E	9723	1	1.12258e-05	0.112903
rs7985754	13	46581287	A	G	SL004015	CPB2	1361	1	1.1228e-05	0.112903
rs2896951	13	46581185	A	G	SL004015	CPB2	1361	-1	1.12285e-05	0.112903
rs6951156	7	82962066	A	G	SL010470	SEMA3E	9723	-1	1.1231e-05	0.112903
rs4820093	22	33160208	A	G	SL003043	TIMP3	7078	1	1.12819e-05	0.112903
rs7789583	7	82965793	A	C	SL010470	SEMA3E	9723	-1	1.13541e-05	0.112903
rs4329031	5	177878687	A	C	SL014048	COL23A1	91522	-1	1.13581e-05	0.112903
rs16969449	17	32635033	A	C	SL000516	CCL7	6354	1	1.13644e-05	0.112903
rs13179262	5	177886579	A	G	SL014048	COL23A1	91522	-1	1.14589e-05	0.112903
rs7995256	13	46579414	A	T	SL004015	CPB2	1361		1.15062e-05	0.112903
rs6481158	10	52023131	A	G	SL010375	ASAH2	56624	-1	1.15445e-05	0.112903
rs489286	1	160722550	A	G	SL016928	SLAMF7	57823	-1	1.15961e-05	0.112903
rs77761023	7	82963539	A	G	SL010470	SEMA3E	9723	-1	1.16669e-05	0.112903
rs7800289	7	82965353	A	G	SL010470	SEMA3E	9723	-1	1.16826e-05	0.112903
rs3760857	19	55084156	A	T	SL005190	LILRB1	10859		1.169e-05	0.112903
rs7096206	10	54531685	C	G	SL004516	MBL2	4153		1.17274e-05	0.112903
rs10417589	19	55106663	A	G	SL005190	LILRB1	10859	1	1.18652e-05	0.112903
rs4795908	17	32635486	A	T	SL000516	CCL7	6354		1.18714e-05	0.112903
rs56371027	14	21149674	A	G	SL000003	ANG	283	-1	1.19488e-05	0.112903
rs4942466	13	46597190	A	G	SL004015	CPB2	1361	-1	1.20365e-05	0.112903
rs9523440	13	92519053	A	G	SL012469	GPC5	2262	1	1.21678e-05	0.112903
rs2148412	13	46595849	A	G	SL004015	CPB2	1361	1	1.21964e-05	0.112903
rs151154818	7	83019405	A	G	SL010470	SEMA3E	9723	1	1.22053e-05	0.112903
rs10759751	9	117768021	A	G	SL003198	TNC	3371	1	1.22561e-05	0.112903
rs16969457	17	32635684	A	T	SL000516	CCL7	6354		1.22702e-05	0.112903
rs3925313	10	54533873	A	G	SL004516	MBL2	4153	-1	1.23605e-05	0.112903
rs12449657	17	32636062	A	G	SL000516	CCL7	6354	-1	1.24133e-05	0.112903
rs9523437	13	92513653	A	G	SL012469	GPC5	2262	1	1.24775e-05	0.112903
rs10982489	9	117765116	A	G	SL003198	TNC	3371	-1	1.25708e-05	0.112903
rs148567959	7	83019395	A	G	SL010470	SEMA3E	9723	-1	1.25793e-05	0.112903
rs12684615	9	117768947	A	G	SL003198	TNC	3371	-1	1.25995e-05	0.112903
rs5754256	22	33159962	A	G	SL003043	TIMP3	7078	-1	1.266e-05	0.112903
rs2149929	9	5502190	A	G	SL004862	PDCD1LG2	80380	-1	1.27717e-05	0.112903
rs34630680	4	76858271	A	T	SL008611	NAAA	27163		1.28721e-05	0.135135
rs12452741	17	32636553	A	T	SL000516	CCL7	6354		1.29604e-05	0.135135
rs34396710	19	55082906	A	G	SL005190	LILRB1	10859	-1	1.30187e-05	0.135135
rs4821093	22	33152045	A	G	SL003043	TIMP3	7078	-1	1.30223e-05	0.135135
rs9523434	13	92511042	A	G	SL012469	GPC5	2262	1	1.30818e-05	0.135135
rs13105416	4	76853941	A	C	SL008611	NAAA	27163	-1	1.30845e-05	0.135135
rs56244442	17	32636590	A	G	SL000516	CCL7	6354	1	1.30947e-05	0.135135
rs4859569	4	76853819	A	T	SL008611	NAAA	27163		1.31453e-05	0.135135
rs28708796	19	55084966	A	G	SL005190	LILRB1	10859	1	1.31681e-05	0.135135
rs56291254	19	55108743	A	G	SL005190	LILRB1	10859	1	1.3221e-05	0.135135
rs4383738	5	177866785	A	G	SL014048	COL23A1	91522	-1	1.32343e-05	0.135135
rs4100073	17	32636771	A	G	SL000516	CCL7	6354	-1	1.32897e-05	0.135135
rs4859568	4	76853723	A	C	SL008611	NAAA	27163	-1	1.33315e-05	0.135135
rs118012174	17	32636974	A	G	SL000516	CCL7	6354	1	1.33829e-05	0.135135
rs10824796	10	54534613	A	G	SL004516	MBL2	4153	-1	1.34368e-05	0.135135
rs72644032	13	92438846	A	G	SL012469	GPC5	2262	-1	1.35074e-05	0.135135
rs8102050	19	55099589	C	G	SL005190	LILRB1	10859		1.35423e-05	0.135135
rs9534297	13	46624630	A	G	SL004015	CPB2	1361	-1	1.35655e-05	0.135135
rs9534299	13	46625586	A	T	SL004015	CPB2	1361		1.35892e-05	0.135135
rs7249811	19	55087313	A	C	SL005190	LILRB1	10859	1	1.36031e-05	0.135135
rs9534298	13	46625566	C	G	SL004015	CPB2	1361		1.36328e-05	0.135135
rs9526135	13	46624992	C	G	SL004015	CPB2	1361		1.3639e-05	0.135135
rs75139898	7	82963917	A	C	SL010470	SEMA3E	9723	1	1.36845e-05	0.135135
rs75997093	7	82963918	A	G	SL010470	SEMA3E	9723	-1	1.36845e-05	0.135135
rs9523435	13	92511225	A	G	SL012469	GPC5	2262	-1	1.36886e-05	0.135135
rs59256263	19	55082273	A	G	SL005190	LILRB1	10859	-1	1.37752e-05	0.135135
rs443501	19	54779101	A	G	SL005191	LILRB2	10288	-1	1.38262e-05	0.135135
rs17239726	9	117771512	A	G	SL003198	TNC	3371	-1	1.38622e-05	0.135135
rs962694	13	46619026	A	G	SL004015	CPB2	1361	-1	1.38969e-05	0.135135
rs1719201	17	34338835	A	T	SL003190	CCL15	6359		1.39365e-05	0.135135
rs9534296	13	46623152	A	C	SL004015	CPB2	1361	1	1.41085e-05	0.135135
rs113653272	19	55171838	A	G	SL005190	LILRB1	10859	-1	1.4253e-05	0.135135
rs10043416	5	177900178	A	C	SL014048	COL23A1	91522	1	1.42869e-05	0.135135
rs12374370	4	76858401	A	G	SL008611	NAAA	27163	1	1.43419e-05	0.135135
rs79365318	19	55171572	A	G	SL005190	LILRB1	10859	1	1.43548e-05	0.135135
rs6881003	5	177879478	A	C	SL014048	COL23A1	91522	-1	1.43976e-05	0.135135
rs6867956	5	177881162	A	G	SL014048	COL23A1	91522	1	1.4474e-05	0.135135
rs2404732	13	46618611	A	C	SL004015	CPB2	1361	1	1.44791e-05	0.135135
rs2404731	13	46618384	A	G	SL004015	CPB2	1361	-1	1.45195e-05	0.135135
rs12374321	4	76858213	A	G	SL008611	NAAA	27163	-1	1.45261e-05	0.135135
rs72825084	17	32638338	A	G	SL000516	CCL7	6354	-1	1.45287e-05	0.135135
rs28595360	4	76858082	A	G	SL008611	NAAA	27163	-1	1.45798e-05	0.135135
rs111981122	4	76855106	A	C	SL008611	NAAA	27163	1	1.459e-05	0.135135
rs39840	5	96120054	C	G	SL007729	ERAP1	51752		1.45962e-05	0.135135
rs28588114	4	76858000	A	G	SL008611	NAAA	27163	-1	1.46684e-05	0.135135
rs4821098	22	33159256	A	G	SL003043	TIMP3	7078	1	1.47263e-05	0.135135
rs929015	22	33161150	A	G	SL003043	TIMP3	7078	1	1.47386e-05	0.135135
rs5754258	22	33163714	A	G	SL003043	TIMP3	7078	-1	1.47438e-05	0.135135
rs4821102	22	33166227	A	C	SL003043	TIMP3	7078	-1	1.47475e-05	0.135135
rs4821101	22	33164709	A	G	SL003043	TIMP3	7078	-1	1.47496e-05	0.135135
rs2097326	22	33165020	A	G	SL003043	TIMP3	7078	-1	1.47496e-05	0.135135
rs41410552	17	32646131	A	G	SL000516	CCL7	6354	-1	1.47623e-05	0.135135
rs10854629	22	33163106	A	G	SL003043	TIMP3	7078	-1	1.47802e-05	0.135135
rs5754260	22	33164318	A	G	SL003043	TIMP3	7078	-1	1.47937e-05	0.135135
rs5749504	22	33162831	A	G	SL003043	TIMP3	7078	-1	1.47955e-05	0.135135
rs5749505	22	33163050	A	G	SL003043	TIMP3	7078	-1	1.4811e-05	0.135135
rs41389847	17	34324617	A	G	SL003190	CCL15	6359	1	1.48393e-05	0.135135
rs3890641	17	32642681	A	G	SL000516	CCL7	6354	-1	1.48806e-05	0.135135
rs4820092	22	33160204	A	G	SL003043	TIMP3	7078	-1	1.48837e-05	0.135135
rs2899194	22	33167851	A	G	SL003043	TIMP3	7078	1	1.48877e-05	0.135135
rs2384046	10	54535840	A	C	SL004516	MBL2	4153	-1	1.49139e-05	0.135135
rs5754263	22	33166449	A	G	SL003043	TIMP3	7078	-1	1.49233e-05	0.135135
rs2413151	22	33167869	A	G	SL003043	TIMP3	7078	-1	1.49233e-05	0.135135
rs6505503	17	34351034	A	G	SL003190	CCL15	6359	1	1.49404e-05	0.135135
rs2384044	10	54536083	C	G	SL004516	MBL2	4153		1.49659e-05	0.135135
rs11699996	20	34201820	A	C	SL011808	CPNE1	8904	-1	1.50178e-05	0.135135
rs4859573	4	76857395	A	G	SL008611	NAAA	27163	1	1.50278e-05	0.135135
rs4859570	4	76857164	A	G	SL008611	NAAA	27163	-1	1.50563e-05	0.135135
rs4859571	4	76857309	A	G	SL008611	NAAA	27163	-1	1.50854e-05	0.135135
rs4821097	22	33159092	A	G	SL003043	TIMP3	7078	1	1.51757e-05	0.135135
rs4859572	4	76857388	A	G	SL008611	NAAA	27163	-1	1.51863e-05	0.135135
rs28532601	4	76856635	A	G	SL008611	NAAA	27163	-1	1.52338e-05	0.135135
rs8081376	17	32642918	A	C	SL000516	CCL7	6354	-1	1.52519e-05	0.135135
rs4859567	4	76852839	A	T	SL008611	NAAA	27163		1.53534e-05	0.135135
rs28375800	4	76856239	A	G	SL008611	NAAA	27163	-1	1.54423e-05	0.135135
rs12652427	5	177880278	A	G	SL014048	COL23A1	91522	-1	1.54958e-05	0.135135
rs7726272	5	177880549	A	T	SL014048	COL23A1	91522		1.54958e-05	0.135135
rs28647886	4	76856355	A	G	SL008611	NAAA	27163	1	1.55003e-05	0.135135
rs1999231	13	92497920	A	G	SL012469	GPC5	2262	-1	1.55038e-05	0.135135
rs8082480	17	32642860	A	C	SL000516	CCL7	6354	-1	1.55299e-05	0.135135
rs6601239	5	177879329	A	G	SL014048	COL23A1	91522	-1	1.55462e-05	0.135135
rs7725796	5	177879622	A	G	SL014048	COL23A1	91522	-1	1.55536e-05	0.135135
rs42398	5	96120455	A	G	SL007729	ERAP1	51752	-1	1.55763e-05	0.135135
rs12657817	5	177879732	A	G	SL014048	COL23A1	91522	1	1.55957e-05	0.135135
rs28535831	4	76855876	A	T	SL008611	NAAA	27163		1.55981e-05	0.135135
rs6119630	20	34190077	A	G	SL011808	CPNE1	8904	-1	1.56316e-05	0.135135
rs9523432	13	92498099	A	C	SL012469	GPC5	2262	-1	1.56529e-05	0.135135
rs12865389	13	92508085	A	G	SL012469	GPC5	2262	1	1.57868e-05	0.135135
rs469783	5	96121524	A	G	SL007729	ERAP1	51752	-1	1.5797e-05	0.135135
rs10763209	10	52028150	A	G	SL010375	ASAH2	56624	1	1.59455e-05	0.135135
rs12602722	17	32640354	A	G	SL000516	CCL7	6354	-1	1.59479e-05	0.135135
rs12602707	17	32640224	A	C	SL000516	CCL7	6354	-1	1.59933e-05	0.135135
rs12602687	17	32640209	A	G	SL000516	CCL7	6354	-1	1.59967e-05	0.135135
rs8101951	19	55108189	A	G	SL005190	LILRB1	10859	1	1.60263e-05	0.135135
rs28451731	4	76855769	A	G	SL008611	NAAA	27163	-1	1.6041e-05	0.135135
rs2960545	3	49730058	A	G	SL005202	MST1	4485	-1	1.60743e-05	0.135135
rs2546626	5	177881110	A	G	SL014048	COL23A1	91522	-1	1.61396e-05	0.135135
rs3848466	17	32639529	A	G	SL000516	CCL7	6354	1	1.6187e-05	0.135135
rs11574564	19	55171252	A	G	SL005190	LILRB1	10859	-1	1.6232e-05	0.135135
rs3848465	17	32639455	A	G	SL000516	CCL7	6354	1	1.62341e-05	0.135135
rs3848464	17	32639369	A	G	SL000516	CCL7	6354	-1	1.62381e-05	0.135135
rs3736944	13	46619316	A	G	SL004015	CPB2	1361	-1	1.62594e-05	0.135135
rs9589360	13	92505359	A	T	SL012469	GPC5	2262		1.6331e-05	0.135135
rs113828578	13	92208826	A	G	SL012469	GPC5	2262	-1	1.64121e-05	0.135135
rs6505502	17	34350797	A	G	SL003190	CCL15	6359	-1	1.64433e-05	0.135135
rs8110198	19	55115596	A	G	SL005190	LILRB1	10859	1	1.65039e-05	0.135135
rs7585805	2	152185349	A	C	SL004782	TNFAIP6	7130	-1	1.65809e-05	0.135135
rs4378870	20	23699433	A	G	SL010456	CST1	1469	1	1.65922e-05	0.135135
rs2352194	13	92499460	A	C	SL012469	GPC5	2262	1	1.66191e-05	0.135135
rs7245551	19	55116479	A	G	SL005190	LILRB1	10859	1	1.66696e-05	0.135135
rs1808917	10	54505769	C	G	SL004516	MBL2	4153		1.66985e-05	0.135135
rs2043616	10	52006681	A	G	SL010375	ASAH2	56624	1	1.69169e-05	0.135135
rs73275433	20	34187552	A	G	SL011808	CPNE1	8904	-1	1.70269e-05	0.135135
rs72650906	13	92533456	A	G	SL012469	GPC5	2262	-1	1.70278e-05	0.135135
rs28422144	4	76855625	A	G	SL008611	NAAA	27163	-1	1.71398e-05	0.135135
rs7208039	17	34350579	A	G	SL003190	CCL15	6359	1	1.71897e-05	0.135135
rs7071083	10	52008140	A	G	SL010375	ASAH2	56624	1	1.71927e-05	0.135135
rs7091407	10	52007988	C	G	SL010375	ASAH2	56624		1.73301e-05	0.135135
rs1926446	13	46629995	A	C	SL004015	CPB2	1361	1	1.75964e-05	0.135135
rs1926447	13	46629944	A	G	SL004015	CPB2	1361	-1	1.76228e-05	0.135135
rs9908216	17	34346018	A	C	SL003190	CCL15	6359	-1	1.7705e-05	0.135135
rs10825481	10	52002308	A	G	SL010375	ASAH2	56624	1	1.77362e-05	0.135135
rs8075916	17	34343845	A	C	SL003190	CCL15	6359	-1	1.80516e-05	0.135135
rs10825493	10	52008996	C	G	SL010375	ASAH2	56624		1.85401e-05	0.135135
rs3012004	13	92435818	A	G	SL012469	GPC5	2262	1	1.85416e-05	0.135135
rs12449308	17	32644191	A	G	SL000516	CCL7	6354	1	1.86557e-05	0.135135
rs8073923	17	34343642	A	G	SL003190	CCL15	6359	1	1.88883e-05	0.135135
rs778809	19	5830302	A	G	SL014008	FUT5	2527	-1	1.88956e-05	0.135135
rs778805	19	5832209	A	G	SL014008	FUT5	2527	-1	1.89144e-05	0.135135
rs9897400	17	34343477	A	C	SL003190	CCL15	6359	-1	1.89632e-05	0.135135
rs73050880	19	52123194	A	G	SL014292	SIGLEC14	100049587	1	1.90987e-05	0.135135
rs9534288	13	46605441	A	G	SL004015	CPB2	1361	-1	1.9301e-05	0.135135
rs2094244	13	46605803	A	G	SL004015	CPB2	1361	-1	1.93287e-05	0.135135
rs4941540	13	46604710	A	G	SL004015	CPB2	1361	1	1.9401e-05	0.135135
rs67779393	13	92533189	A	G	SL012469	GPC5	2262	-1	1.95108e-05	0.135135
rs111823959	4	76855169	A	G	SL008611	NAAA	27163	-1	1.95377e-05	0.135135
rs7917962	10	52011467	C	G	SL010375	ASAH2	56624		1.98612e-05	0.135135
rs7081577	10	52011840	A	G	SL010375	ASAH2	56624	1	2.00547e-05	0.135135
rs1898198	10	52009648	A	G	SL010375	ASAH2	56624	-1	2.00717e-05	0.135135
rs13129896	4	76867660	A	G	SL008611	NAAA	27163	-1	2.0237e-05	0.135135
rs11004819	10	52013640	A	G	SL010375	ASAH2	56624	1	2.02756e-05	0.135135
rs854689	17	34323119	C	G	SL003190	CCL15	6359		2.03421e-05	0.135135
rs2647693	5	177886965	A	G	SL014048	COL23A1	91522	-1	2.04224e-05	0.135135
rs7144257	14	21138005	C	G	SL000003	ANG	283		2.0462e-05	0.135135
rs655656	22	20187575	A	G	SL005208	RTN4R	65078	1	2.05816e-05	0.135135
rs10825497	10	52013832	A	G	SL010375	ASAH2	56624	1	2.06198e-05	0.135135
rs10420107	19	5833279	A	G	SL014008	FUT5	2527	-1	2.0651e-05	0.135135
rs7999168	13	46680264	A	C	SL004015	CPB2	1361	-1	2.07008e-05	0.135135
rs12476687	2	152182710	A	G	SL004782	TNFAIP6	7130	-1	2.0931e-05	0.135135
rs242076	22	33229830	A	G	SL003043	TIMP3	7078	1	2.12439e-05	0.135135
rs242077	22	33229685	A	G	SL003043	TIMP3	7078	1	2.14015e-05	0.135135
rs9515981	13	92490952	A	G	SL012469	GPC5	2262	-1	2.15646e-05	0.135135
rs9523405	13	92404323	A	C	SL012469	GPC5	2262	1	2.15745e-05	0.135135
rs2366809	2	85930741	A	G	SL000678	GNLY	10578	-1	2.1685e-05	0.135135
rs10270433	7	82963120	A	T	SL010470	SEMA3E	9723		2.17053e-05	0.135135
rs7553867	1	150472869	A	C	SL006550	ECM1	1893	-1	2.18412e-05	0.135135
rs6703652	1	150465953	A	C	SL006550	ECM1	1893	1	2.20126e-05	0.135135
rs4288132	5	177878685	A	G	SL014048	COL23A1	91522	1	2.20361e-05	0.135135
rs12046446	1	150460855	A	C	SL006550	ECM1	1893	1	2.20986e-05	0.135135
rs11590324	1	150470322	A	C	SL006550	ECM1	1893	-1	2.21104e-05	0.135135
rs9523426	13	92486348	A	C	SL012469	GPC5	2262	1	2.21184e-05	0.135135
rs55823828	1	150467296	C	G	SL006550	ECM1	1893		2.21525e-05	0.135135
rs71335903	20	23684901	A	T	SL010456	CST1	1469		2.21933e-05	0.135135
rs140181546	20	23684901	A	T	SL010456	CST1	1469		2.21933e-05	0.135135
rs7513205	1	150472781	A	G	SL006550	ECM1	1893	1	2.22593e-05	0.135135
rs1203109	4	3455362	A	G	SL006512	HGFAC	3083	1	2.23162e-05	0.135135
rs3820544	1	150457876	A	T	SL006550	ECM1	1893		2.23971e-05	0.135135
rs34755	5	96151760	A	C	SL007729	ERAP1	51752	-1	2.24018e-05	0.135135
rs1124365	10	52017819	A	G	SL010375	ASAH2	56624	-1	2.24161e-05	0.135135
rs4855880	3	49725685	A	G	SL005202	MST1	4485	1	2.25291e-05	0.135135
rs61976879	14	21151483	A	C	SL000003	ANG	283	1	2.25935e-05	0.135135
rs854625	17	34328461	A	G	SL003190	CCL15	6359	1	2.26238e-05	0.135135
rs9713651	3	49723784	A	C	SL005202	MST1	4485	1	2.26848e-05	0.135135
rs4981312	14	21143159	A	G	SL000003	ANG	283	-1	2.27339e-05	0.135135
rs4981311	14	21143013	A	G	SL000003	ANG	283	1	2.28688e-05	0.135135
rs17271883	19	5834212	A	G	SL014008	FUT5	2527	-1	2.29216e-05	0.135135
rs7898165	10	52019159	A	C	SL010375	ASAH2	56624	1	2.29539e-05	0.135135
rs713996	22	33177778	A	G	SL003043	TIMP3	7078	-1	2.29544e-05	0.135135
rs6975263	7	83017508	A	G	SL010470	SEMA3E	9723	1	2.29595e-05	0.135135
rs9523424	13	92476602	A	G	SL012469	GPC5	2262	1	2.30055e-05	0.135135
rs2723031	7	83046231	A	G	SL010470	SEMA3E	9723	1	2.30114e-05	0.135135
rs10142601	14	21143334	A	G	SL000003	ANG	283	-1	2.3038e-05	0.135135
rs3845843	2	152198598	A	G	SL004782	TNFAIP6	7130	-1	2.3066e-05	0.135135
rs79129027	7	82967111	A	G	SL010470	SEMA3E	9723	1	2.31073e-05	0.135135
rs4771843	13	92405287	A	T	SL012469	GPC5	2262		2.31097e-05	0.135135
rs1332093	13	92477056	A	G	SL012469	GPC5	2262	-1	2.31371e-05	0.135135
rs4690326	4	953698	A	C	SL010368	IDUA	3425	-1	2.32021e-05	0.135135
rs930507	10	54528266	C	G	SL004516	MBL2	4153		2.33089e-05	0.135135
rs4495989	13	92473703	C	G	SL012469	GPC5	2262		2.34422e-05	0.135135
rs9436115	1	150435177	A	G	SL006550	ECM1	1893	-1	2.34467e-05	0.135135
rs9523429	13	92493007	A	T	SL012469	GPC5	2262		2.34745e-05	0.135135
rs3733345	4	954247	A	C	SL010368	IDUA	3425	1	2.35882e-05	0.135135
rs11765320	7	83007190	A	C	SL010470	SEMA3E	9723	1	2.36466e-05	0.135135
rs1550780	13	92408129	A	G	SL012469	GPC5	2262	-1	2.37652e-05	0.135135
rs11581351	1	150440200	C	G	SL006550	ECM1	1893		2.38402e-05	0.135135
rs3783054	13	92408505	A	C	SL012469	GPC5	2262	-1	2.38711e-05	0.135135
rs1972031	1	150430688	A	G	SL006550	ECM1	1893	1	2.39876e-05	0.135135
rs6058281	20	34211726	A	C	SL011808	CPNE1	8904	-1	2.41093e-05	0.135135
rs17157491	7	82966773	A	C	SL010470	SEMA3E	9723	1	2.41296e-05	0.135135
rs112456998	19	52125447	A	G	SL014292	SIGLEC14	100049587	-1	2.42071e-05	0.135135
rs9436008	1	150434631	A	G	SL006550	ECM1	1893	1	2.42193e-05	0.135135
rs17157487	7	82966725	C	G	SL010470	SEMA3E	9723		2.42306e-05	0.135135
rs9515966	13	92411469	C	G	SL012469	GPC5	2262		2.42494e-05	0.135135
rs6060515	20	34211779	A	G	SL011808	CPNE1	8904	1	2.42801e-05	0.135135
rs4935591	10	52024448	A	T	SL010375	ASAH2	56624		2.4287e-05	0.135135
rs17596326	1	150433819	A	G	SL006550	ECM1	1893	1	2.43775e-05	0.135135
rs17597088	1	150475772	A	G	SL006550	ECM1	1893	1	2.44778e-05	0.135135
rs5749506	22	33167223	A	G	SL003043	TIMP3	7078	-1	2.46902e-05	0.135135
rs1377587	4	961191	A	G	SL010368	IDUA	3425	-1	2.47541e-05	0.135135
rs7085483	10	52020770	A	G	SL010375	ASAH2	56624	-1	2.48918e-05	0.135135
rs3822683	5	96080883	A	G	SL007729	ERAP1	51752	-1	2.50232e-05	0.135135
rs57889668	5	96080934	A	G	SL007729	ERAP1	51752	1	2.50247e-05	0.135135
rs4331227	13	92485166	A	G	SL012469	GPC5	2262	-1	2.50998e-05	0.135135
rs17516133	14	21152167	C	G	SL000003	ANG	283		2.5139e-05	0.135135
rs9515977	13	92466686	A	C	SL012469	GPC5	2262	1	2.51653e-05	0.135135
rs4976783	5	177901202	A	G	SL014048	COL23A1	91522	-1	2.51692e-05	0.135135
rs56362862	9	117860448	A	C	SL003198	TNC	3371	-1	2.52312e-05	0.135135
rs1854986	13	92465658	A	G	SL012469	GPC5	2262	-1	2.52425e-05	0.135135
rs4655557	1	66080787	A	G	SL003184	LEPR	3953	1	2.54177e-05	0.135135
rs35308591	1	66080787	A	G	SL003184	LEPR	3953	1	2.54177e-05	0.135135
rs201721079	1	66080787	A	G	SL003184	LEPR	3953	1	2.54177e-05	0.135135
rs1555916	13	92407503	A	G	SL012469	GPC5	2262	1	2.5692e-05	0.135135
rs1847713	13	92462727	A	G	SL012469	GPC5	2262	-1	2.58927e-05	0.135135
rs1505564	13	92462403	A	G	SL012469	GPC5	2262	1	2.5923e-05	0.135135
rs9515976	13	92460694	A	G	SL012469	GPC5	2262	1	2.60815e-05	0.135135
rs2709966	7	83041467	A	G	SL010470	SEMA3E	9723	-1	2.60894e-05	0.135135
rs7002	1	150445819	A	G	SL006550	ECM1	1893	1	2.61163e-05	0.135135
rs3737240	1	150483355	A	G	SL006550	ECM1	1893	-1	2.61825e-05	0.135135
rs12980544	19	55118864	A	G	SL005190	LILRB1	10859	1	2.62749e-05	0.135135
rs26509	5	96082680	A	C	SL007729	ERAP1	51752	-1	2.64233e-05	0.135135
rs10763199	10	52021138	A	G	SL010375	ASAH2	56624	-1	2.64245e-05	0.135135
rs1813966	13	92457317	A	C	SL012469	GPC5	2262	-1	2.65106e-05	0.135135
rs421685	19	54768528	A	C	SL005191	LILRB2	10288	-1	2.68512e-05	0.135135
rs9515974	13	92454956	A	C	SL012469	GPC5	2262	1	2.69276e-05	0.135135
rs6120994	20	34185475	A	G	SL011808	CPNE1	8904	1	2.7098e-05	0.135135
rs12978588	19	55118872	A	C	SL005190	LILRB1	10859	1	2.71802e-05	0.135135
rs6120998	20	34187313	A	G	SL011808	CPNE1	8904	-1	2.72547e-05	0.135135
rs1854970	13	92456955	A	C	SL012469	GPC5	2262	-1	2.75611e-05	0.135135
rs1568003	19	51633660	A	G	SL005219	SIGLEC9	27180	1	2.76881e-05	0.135135
rs9523418	13	92452602	A	G	SL012469	GPC5	2262	1	2.77107e-05	0.135135
rs13226100	7	83018911	A	G	SL010470	SEMA3E	9723	-1	2.78488e-05	0.135135
rs29001313	10	99227010	A	G	SL004820	PGAM1	5223	-1	2.80123e-05	0.135135
rs144791937	7	83019419	A	G	SL010470	SEMA3E	9723	-1	2.80582e-05	0.135135
rs9515978	13	92472351	A	G	SL012469	GPC5	2262	-1	2.81333e-05	0.135135
rs6060491	20	34175100	A	G	SL011808	CPNE1	8904	-1	2.81388e-05	0.135135
rs2713143	7	83050730	A	G	SL010470	SEMA3E	9723	1	2.81709e-05	0.135135
rs7489587	13	92450275	A	T	SL012469	GPC5	2262		2.81951e-05	0.135135
rs55968014	17	32667094	A	G	SL000515	CCL8	6355	-1	2.85091e-05	0.135135
rs9301753	13	92447151	A	C	SL012469	GPC5	2262	1	2.87116e-05	0.135135
rs9301754	13	92447390	A	T	SL012469	GPC5	2262		2.87116e-05	0.135135
rs36029771	19	55107313	A	G	SL005190	LILRB1	10859	1	2.88873e-05	0.135135
rs17648414	5	177851690	A	G	SL014048	COL23A1	91522	1	2.89508e-05	0.135135
rs930508	10	54528298	C	G	SL004516	MBL2	4153		2.90811e-05	0.135135
rs11265473	1	160723448	A	C	SL016928	SLAMF7	57823	1	2.91282e-05	0.135135
rs6060516	20	34214368	A	G	SL011808	CPNE1	8904	1	2.92527e-05	0.135135
rs55928222	1	150467370	A	C	SL006550	ECM1	1893	1	2.94733e-05	0.135135
rs6049069	20	23731892	A	T	SL010456	CST1	1469		2.97291e-05	0.135135
rs55996928	1	150467393	A	C	SL006550	ECM1	1893	-1	3.00137e-05	0.135135
rs117135631	7	83017155	A	G	SL010470	SEMA3E	9723	-1	3.00892e-05	0.135135
rs12067936	1	66088701	A	C	SL003184	LEPR	3953	-1	3.01658e-05	0.135135
rs26481	5	96103352	A	G	SL007729	ERAP1	51752	-1	3.03256e-05	0.135135
rs4976777	5	177884787	C	G	SL014048	COL23A1	91522		3.03549e-05	0.135135
rs28096	5	96109244	A	G	SL007729	ERAP1	51752	-1	3.04581e-05	0.135135
rs2371671	7	83044481	C	G	SL010470	SEMA3E	9723		3.07613e-05	0.135135
rs10416264	19	55105923	A	C	SL005190	LILRB1	10859	-1	3.07615e-05	0.135135
rs35229591	19	55155019	C	G	SL005190	LILRB1	10859		3.12981e-05	0.135135
rs9523417	13	92449713	A	G	SL012469	GPC5	2262	1	3.18231e-05	0.135135
rs26653	5	96139250	C	G	SL007729	ERAP1	51752		3.19753e-05	0.135135
rs26655	5	96140446	A	G	SL007729	ERAP1	51752	1	3.21345e-05	0.135135
rs26654	5	96140367	A	G	SL007729	ERAP1	51752	-1	3.21827e-05	0.135135
rs34750	5	96142806	C	G	SL007729	ERAP1	51752		3.22436e-05	0.135135
rs6862573	5	156520813	A	G	SL007547	HAVCR2	84868	1	3.2289e-05	0.135135
rs10409253	19	55154280	A	G	SL005190	LILRB1	10859	-1	3.23043e-05	0.135135
rs10426664	19	55153006	A	G	SL005190	LILRB1	10859	1	3.23262e-05	0.135135
rs34443907	19	55153006	A	G	SL005190	LILRB1	10859	1	3.23262e-05	0.135135
rs7143439	14	21136991	A	G	SL000003	ANG	283	-1	3.24506e-05	0.135135
rs186254984	13	113763278	A	G	SL000358	F7	2155	-1	3.25123e-05	0.135135
rs10763211	10	52029206	C	G	SL010375	ASAH2	56624		3.26411e-05	0.135135
rs12446907	16	70609377	A	G	SL013548	IL34	146433	1	3.29205e-05	0.135135
rs27039	5	96114550	A	G	SL007729	ERAP1	51752	-1	3.30493e-05	0.135135
rs9436007	1	150433389	A	G	SL006550	ECM1	1893	-1	3.33847e-05	0.135135
rs35903996	19	55155633	A	G	SL005190	LILRB1	10859	1	3.37192e-05	0.135135
rs35570530	19	55154946	A	G	SL005190	LILRB1	10859	-1	3.42791e-05	0.135135
rs2574937	10	52022451	A	G	SL010375	ASAH2	56624	-1	3.48926e-05	0.135135
rs10410382	19	55154764	A	G	SL005190	LILRB1	10859	-1	3.54335e-05	0.135135
rs11080269	17	32666658	A	G	SL000515	CCL8	6355	1	3.58085e-05	0.135135
rs2546630	5	177884500	A	G	SL014048	COL23A1	91522	-1	3.5972e-05	0.135135
rs6060488	20	34173178	A	G	SL011808	CPNE1	8904	-1	3.59896e-05	0.135135
rs242071	22	33237191	A	G	SL003043	TIMP3	7078	1	3.61497e-05	0.135135
rs11724804	4	965779	A	G	SL010368	IDUA	3425	1	3.64369e-05	0.135135
rs11205385	1	150476516	A	G	SL006550	ECM1	1893	-1	3.66227e-05	0.135135
rs419304	19	54775349	C	G	SL005191	LILRB2	10288		3.66287e-05	0.135135
rs27645	5	96163439	A	C	SL007729	ERAP1	51752	1	3.66634e-05	0.135135
rs6693842	1	66078405	A	G	SL003184	LEPR	3953	1	3.69126e-05	0.135135
rs34753	5	96150911	A	G	SL007729	ERAP1	51752	-1	3.71001e-05	0.135135
rs695965	5	96148366	A	G	SL007729	ERAP1	51752	-1	3.71548e-05	0.135135
rs10415146	19	55154814	A	T	SL005190	LILRB1	10859		3.72963e-05	0.135135
rs9436127	1	150490565	A	G	SL006550	ECM1	1893	-1	3.73457e-05	0.135135
rs11080270	17	32666704	A	G	SL000515	CCL8	6355	1	3.73476e-05	0.135135
rs3738487	1	150477061	A	G	SL006550	ECM1	1893	-1	3.74016e-05	0.135135
rs11080268	17	32666442	C	G	SL000515	CCL8	6355		3.74069e-05	0.135135
rs8116470	20	34167382	A	G	SL011808	CPNE1	8904	-1	3.74357e-05	0.135135
rs11654149	17	32669687	A	G	SL000515	CCL8	6355	1	3.755e-05	0.135135
rs72825101	17	32663869	A	G	SL000515	CCL8	6355	-1	3.75935e-05	0.135135
rs12150027	17	32671182	A	G	SL000515	CCL8	6355	-1	3.76949e-05	0.135135
rs4795912	17	32674234	C	G	SL000515	CCL8	6355		3.78399e-05	0.135135
rs62272676	4	3494419	A	G	SL006512	HGFAC	3083	-1	3.78685e-05	0.135135
rs35380700	19	55154896	A	C	SL005190	LILRB1	10859	-1	3.7963e-05	0.135135
rs34751	5	96149206	A	T	SL007729	ERAP1	51752		3.81999e-05	0.135135
rs242072	22	33235517	A	G	SL003043	TIMP3	7078	-1	3.82038e-05	0.135135
rs4771845	13	92423619	A	G	SL012469	GPC5	2262	1	3.8224e-05	0.135135
rs4771844	13	92423427	A	G	SL012469	GPC5	2262	-1	3.82336e-05	0.135135
rs6878597	5	156530199	A	G	SL007547	HAVCR2	84868	1	3.83861e-05	0.135135
rs12042579	1	150454503	A	G	SL006550	ECM1	1893	-1	3.84157e-05	0.135135
rs11587575	1	150451863	A	G	SL006550	ECM1	1893	1	3.85666e-05	0.135135
rs2691262	19	51609814	A	G	SL005219	SIGLEC9	27180	1	3.87392e-05	0.135135
rs242075	22	33230904	A	G	SL003043	TIMP3	7078	1	3.87528e-05	0.135135
rs12042229	1	150447398	A	G	SL006550	ECM1	1893	1	3.88255e-05	0.135135
rs12040949	1	150447462	A	G	SL006550	ECM1	1893	-1	3.88449e-05	0.135135
rs34752	5	96149217	A	G	SL007729	ERAP1	51752	-1	3.9087e-05	0.135135
rs371034	17	32675907	A	G	SL000515	CCL8	6355	-1	3.90944e-05	0.135135
rs424942	17	32675910	A	G	SL000515	CCL8	6355	-1	3.91769e-05	0.135135
rs9436125	1	150487961	C	G	SL006550	ECM1	1893		3.92973e-05	0.135135
rs75562997	20	34200395	A	G	SL011808	CPNE1	8904	-1	3.93951e-05	0.135135
rs28507618	4	76887465	A	T	SL008611	NAAA	27163		3.94068e-05	0.135135
rs78087894	20	34201081	A	G	SL011808	CPNE1	8904	1	3.9423e-05	0.135135
rs72827007	17	32672297	A	G	SL000515	CCL8	6355	-1	3.94314e-05	0.135135
rs442319	17	32675472	A	G	SL000515	CCL8	6355	1	3.94448e-05	0.135135
rs72827003	17	32669798	A	G	SL000515	CCL8	6355	-1	3.95336e-05	0.135135
rs78315983	17	32671823	C	G	SL000515	CCL8	6355		3.95408e-05	0.135135
rs81036	17	32675796	A	G	SL000515	CCL8	6355	-1	3.95539e-05	0.135135
rs4239247	17	32674569	A	G	SL000515	CCL8	6355	1	3.95588e-05	0.135135
rs12973074	19	55155098	A	G	SL005190	LILRB1	10859	-1	3.95669e-05	0.135135
rs146636855	17	32663036	A	G	SL000515	CCL8	6355	-1	3.95862e-05	0.135135
rs56253611	13	92209290	A	G	SL012469	GPC5	2262	-1	3.95898e-05	0.135135
rs2339002	17	32664347	A	C	SL000515	CCL8	6355	-1	3.96831e-05	0.135135
rs2840241	13	46658903	A	C	SL004015	CPB2	1361	-1	3.98059e-05	0.135135
rs242078	22	33228692	A	G	SL003043	TIMP3	7078	1	3.98437e-05	0.135135
rs11652027	17	32665470	A	G	SL000515	CCL8	6355	-1	3.98466e-05	0.135135
rs8073184	17	34348458	A	G	SL003190	CCL15	6359	1	3.98691e-05	0.135135
rs2339001	17	32664372	A	G	SL000515	CCL8	6355	-1	3.9879e-05	0.135135
rs10067589	5	156524999	A	G	SL007547	HAVCR2	84868	-1	4.00348e-05	0.135135
rs9515968	13	92420551	A	G	SL012469	GPC5	2262	1	4.00755e-05	0.135135
rs12451826	17	32667987	A	C	SL000515	CCL8	6355	-1	4.01128e-05	0.135135
rs6505501	17	34347238	A	G	SL003190	CCL15	6359	-1	4.01784e-05	0.135135
rs6874178	5	156530149	A	T	SL007547	HAVCR2	84868		4.02656e-05	0.135135
rs1414719	13	92210266	A	C	SL012469	GPC5	2262	1	4.04855e-05	0.135135
rs7211894	17	34347731	A	G	SL003190	CCL15	6359	-1	4.05275e-05	0.135135
rs2774033	13	113765235	A	G	SL000358	F7	2155	-1	4.05291e-05	0.135135
rs4942470	13	46636652	A	G	SL004015	CPB2	1361	-1	4.05485e-05	0.135135
rs151192189	9	117831889	A	G	SL003198	TNC	3371	1	4.06032e-05	0.135135
rs143357589	19	55448272	A	C	SL010373	FCAR	2204	1	4.07742e-05	0.135135
rs1332092	13	92421439	A	C	SL012469	GPC5	2262	1	4.08806e-05	0.135135
rs28362459	19	5844792	A	C	SL014008	FUT5	2527	1	4.0944e-05	0.135135
rs9523407	13	92420372	A	C	SL012469	GPC5	2262	1	4.10189e-05	0.135135
rs1815544	1	150479901	A	G	SL006550	ECM1	1893	-1	4.10426e-05	0.135135
rs6058282	20	34212590	A	C	SL011808	CPNE1	8904	1	4.11434e-05	0.135135
rs4704848	5	156529191	A	G	SL007547	HAVCR2	84868	1	4.11766e-05	0.135135
rs112197434	4	76854118	A	T	SL008611	NAAA	27163		4.12182e-05	0.135135
rs1889881	13	92212796	C	G	SL012469	GPC5	2262		4.1357e-05	0.135135
rs13155300	5	41006444	A	G	SL000323	C7	730	-1	4.13912e-05	0.135135
rs2546628	5	177882698	A	G	SL014048	COL23A1	91522	-1	4.14229e-05	0.135135
rs116927753	22	33190735	A	G	SL003043	TIMP3	7078	1	4.14238e-05	0.135135
rs13015862	2	152195490	A	G	SL004782	TNFAIP6	7130	1	4.14894e-05	0.135135
rs7337140	13	46641481	A	G	SL004015	CPB2	1361	-1	4.15266e-05	0.135135
rs4935347	10	54540783	A	G	SL004516	MBL2	4153	-1	4.15729e-05	0.135135
rs8075846	17	32632483	A	C	SL000516	CCL7	6354	-1	4.1719e-05	0.135135
rs5754296	22	33210654	A	G	SL003043	TIMP3	7078	-1	4.18037e-05	0.135135
rs9609632	22	33183979	A	T	SL003043	TIMP3	7078		4.18562e-05	0.135135
rs9609633	22	33184323	A	G	SL003043	TIMP3	7078	-1	4.21248e-05	0.135135
rs150171700	13	46620621	A	G	SL004015	CPB2	1361	1	4.22845e-05	0.135135
rs34756	5	96152383	A	G	SL007729	ERAP1	51752	1	4.26444e-05	0.135135
rs34757	5	96152588	A	G	SL007729	ERAP1	51752	1	4.2752e-05	0.135135
rs34759	5	96153133	A	G	SL007729	ERAP1	51752	1	4.28773e-05	0.135135
rs2146886	13	46646711	A	G	SL004015	CPB2	1361	1	4.29885e-05	0.135135
rs7989892	13	46630641	A	G	SL004015	CPB2	1361	1	4.30357e-05	0.135135
rs1719175	17	34333388	A	G	SL003190	CCL15	6359	1	4.30456e-05	0.135135
rs13057881	22	33181818	A	G	SL003043	TIMP3	7078	1	4.30797e-05	0.135135
rs3783202	13	46631869	A	G	SL004015	CPB2	1361	1	4.3151e-05	0.135135
rs12974517	19	55155476	A	G	SL005190	LILRB1	10859	-1	4.31577e-05	0.135135
rs34760	5	96153491	A	G	SL007729	ERAP1	51752	1	4.3195e-05	0.135135
rs2713172	7	83069746	A	G	SL010470	SEMA3E	9723	-1	4.32111e-05	0.135135
rs1126363	13	46633459	A	G	SL004015	CPB2	1361	1	4.32246e-05	0.135135
rs2404963	13	46632836	A	G	SL004015	CPB2	1361	1	4.32588e-05	0.135135
rs1126364	13	46633394	C	G	SL004015	CPB2	1361		4.33055e-05	0.135135
rs2296641	13	46632226	A	C	SL004015	CPB2	1361	-1	4.33219e-05	0.135135
rs940	13	46627480	C	G	SL004015	CPB2	1361		4.33458e-05	0.135135
rs34762	5	96153966	A	G	SL007729	ERAP1	51752	1	4.33715e-05	0.135135
rs1409435	13	46631660	A	G	SL004015	CPB2	1361	1	4.33949e-05	0.135135
rs1548325	13	46635101	A	G	SL004015	CPB2	1361	-1	4.34044e-05	0.135135
rs1126365	13	46633196	A	T	SL004015	CPB2	1361		4.34417e-05	0.135135
rs74674349	22	33215111	A	T	SL003043	TIMP3	7078		4.34786e-05	0.135135
rs34761	5	96153624	A	G	SL007729	ERAP1	51752	-1	4.34859e-05	0.135135
rs7987385	13	46634131	A	G	SL004015	CPB2	1361	-1	4.35056e-05	0.135135
rs1126366	13	46633148	C	G	SL004015	CPB2	1361		4.35483e-05	0.135135
rs2897027	13	46636235	A	G	SL004015	CPB2	1361	-1	4.36937e-05	0.135135
rs12974524	19	55155482	A	G	SL005190	LILRB1	10859	-1	4.37542e-05	0.135135
rs1022952	13	46649348	A	G	SL004015	CPB2	1361	-1	4.38489e-05	0.135135
rs1022953	13	46649126	A	C	SL004015	CPB2	1361	1	4.38657e-05	0.135135
rs76034896	22	33190693	A	C	SL003043	TIMP3	7078	-1	4.38888e-05	0.135135
rs345450	13	92438411	A	G	SL012469	GPC5	2262	1	4.38935e-05	0.135135
rs12471886	2	152201213	A	G	SL004782	TNFAIP6	7130	-1	4.39024e-05	0.135135
rs860559	17	34346267	A	G	SL003190	CCL15	6359	-1	4.39391e-05	0.135135
rs5754297	22	33210929	A	T	SL003043	TIMP3	7078		4.39569e-05	0.135135
rs861273	17	34346198	A	G	SL003190	CCL15	6359	-1	4.41432e-05	0.135135
rs7331472	13	46644173	A	G	SL004015	CPB2	1361	1	4.4156e-05	0.135135
rs182248652	12	41153973	C	G	SL004855	CNTN1	1272		4.41562e-05	0.135135
rs400118	13	92439511	A	G	SL012469	GPC5	2262	1	4.4316e-05	0.157895
rs9899684	17	34318119	A	G	SL003190	CCL15	6359	1	4.43746e-05	0.157895
rs556753	1	160727088	A	G	SL016928	SLAMF7	57823	1	4.44518e-05	0.157895
rs854656	17	34345661	A	C	SL003190	CCL15	6359	-1	4.45037e-05	0.157895
rs35534776	19	55107308	C	G	SL005190	LILRB1	10859		4.47791e-05	0.157895
rs34764	5	96155229	A	G	SL007729	ERAP1	51752	1	4.48828e-05	0.157895
rs1977395	13	46638131	A	G	SL004015	CPB2	1361	1	4.49905e-05	0.157895
rs34452578	2	152168245	C	G	SL004782	TNFAIP6	7130		4.50655e-05	0.157895
rs1719208	17	34344241	A	G	SL003190	CCL15	6359	1	4.5098e-05	0.157895
rs168278	13	92438491	A	G	SL012469	GPC5	2262	-1	4.51306e-05	0.157895
rs854655	17	34345223	A	C	SL003190	CCL15	6359	-1	4.51412e-05	0.157895
rs1719204	17	34341082	C	G	SL003190	CCL15	6359		4.515e-05	0.157895
rs28129	5	96155518	A	G	SL007729	ERAP1	51752	-1	4.52128e-05	0.157895
rs40604	5	96155900	A	G	SL007729	ERAP1	51752	-1	4.53232e-05	0.157895
rs569557	13	113769917	A	G	SL000358	F7	2155	-1	4.53367e-05	0.157895
rs1617208	17	34338883	A	C	SL003190	CCL15	6359	-1	4.5342e-05	0.157895
rs468130	5	96156029	A	G	SL007729	ERAP1	51752	1	4.54075e-05	0.157895
rs6060542	20	34249061	A	G	SL011808	CPNE1	8904	-1	4.54605e-05	0.157895
rs1003645	17	34340284	A	G	SL003190	CCL15	6359	-1	4.55112e-05	0.157895
rs40091	5	96154919	A	G	SL007729	ERAP1	51752	1	4.55408e-05	0.157895
rs42443	5	96156224	A	G	SL007729	ERAP1	51752	-1	4.55417e-05	0.157895
rs75779055	12	41110185	A	G	SL004855	CNTN1	1272	1	4.56106e-05	0.157895
rs151908	5	96156494	A	G	SL007729	ERAP1	51752	1	4.56181e-05	0.157895
rs345449	13	92439250	A	T	SL012469	GPC5	2262		4.58111e-05	0.157895
rs570196	13	92439228	A	T	SL012469	GPC5	2262		4.58235e-05	0.157895
rs6121018	20	34249060	A	C	SL011808	CPNE1	8904	-1	4.58359e-05	0.157895
rs151909	5	96156888	A	G	SL007729	ERAP1	51752	1	4.60436e-05	0.157895
rs72831703	17	34317883	A	G	SL003190	CCL15	6359	-1	4.60498e-05	0.157895
rs539065	13	92438144	A	G	SL012469	GPC5	2262	1	4.60689e-05	0.157895
rs6058285	20	34217991	C	G	SL011808	CPNE1	8904		4.60817e-05	0.157895
rs151910	5	96156956	A	C	SL007729	ERAP1	51752	-1	4.6101e-05	0.157895
rs10211771	20	34219994	A	G	SL011808	CPNE1	8904	1	4.61103e-05	0.157895
rs342696	13	92429430	A	G	SL012469	GPC5	2262	1	4.61286e-05	0.157895
rs151197637	20	34218087	A	G	SL011808	CPNE1	8904	-1	4.61308e-05	0.157895
rs168279	13	92438229	A	G	SL012469	GPC5	2262	1	4.61399e-05	0.157895
rs556722	13	92438720	A	G	SL012469	GPC5	2262	1	4.61655e-05	0.157895
rs151911	5	96157084	A	G	SL007729	ERAP1	51752	1	4.62193e-05	0.157895
rs149431	5	96157541	A	G	SL007729	ERAP1	51752	1	4.62386e-05	0.157895
rs6058291	20	34247769	A	G	SL011808	CPNE1	8904	-1	4.62411e-05	0.157895
rs459137	13	92438343	A	G	SL012469	GPC5	2262	1	4.63439e-05	0.157895
rs12643614	4	114718526	A	G	SL010493	CAMK2D	817	1	4.63687e-05	0.157895
rs6060519	20	34217383	A	G	SL011808	CPNE1	8904	-1	4.64027e-05	0.157895
rs200052692	20	34217383	A	G	SL011808	CPNE1	8904	-1	4.64027e-05	0.157895
rs6058294	20	34259396	A	G	SL011808	CPNE1	8904	1	4.64159e-05	0.157895
rs151953	5	96157648	C	G	SL007729	ERAP1	51752		4.64163e-05	0.157895
rs342672	13	92434659	A	G	SL012469	GPC5	2262	-1	4.64443e-05	0.157895
rs151954	5	96157689	A	G	SL007729	ERAP1	51752	1	4.6478e-05	0.157895
rs2207889	20	34224898	A	C	SL011808	CPNE1	8904	1	4.65161e-05	0.157895
rs9523410	13	92425967	A	G	SL012469	GPC5	2262	1	4.65425e-05	0.157895
rs3787168	20	34233278	A	G	SL011808	CPNE1	8904	1	4.65454e-05	0.157895
rs2295355	20	34252654	A	G	SL011808	CPNE1	8904	1	4.66017e-05	0.157895
rs4690220	4	980464	A	G	SL010368	IDUA	3425	-1	4.6631e-05	0.157895
rs5749517	22	33206443	A	G	SL003043	TIMP3	7078	-1	4.66341e-05	0.157895
rs193482	5	96157846	A	G	SL007729	ERAP1	51752	1	4.66392e-05	0.157895
rs149544	5	96157854	C	G	SL007729	ERAP1	51752		4.66504e-05	0.157895
rs4991043	5	35010456	A	G	SL005212	PRLR	5618	-1	4.66745e-05	0.157895
rs6121020	20	34252006	A	G	SL011808	CPNE1	8904	-1	4.67091e-05	0.157895
rs6058297	20	34271861	C	G	SL011808	CPNE1	8904		4.67237e-05	0.157895
rs6579255	20	34219496	A	G	SL011808	CPNE1	8904	1	4.67612e-05	0.157895
rs6058288	20	34228680	A	G	SL011808	CPNE1	8904	-1	4.67715e-05	0.157895
rs3787164	20	34228866	A	G	SL011808	CPNE1	8904	1	4.67715e-05	0.157895
rs3787165	20	34228946	A	G	SL011808	CPNE1	8904	1	4.67715e-05	0.157895
rs6121015	20	34243017	A	G	SL011808	CPNE1	8904	-1	4.67794e-05	0.157895
rs11960801	5	35010872	A	G	SL005212	PRLR	5618	-1	4.6806e-05	0.157895
rs6058293	20	34248891	A	T	SL011808	CPNE1	8904		4.68429e-05	0.157895
rs5749516	22	33205757	A	G	SL003043	TIMP3	7078	-1	4.68434e-05	0.157895
rs1040695	20	34244829	A	G	SL011808	CPNE1	8904	1	4.685e-05	0.157895
rs6058290	20	34247702	A	G	SL011808	CPNE1	8904	-1	4.685e-05	0.157895
rs6060565	20	34285442	A	G	SL011808	CPNE1	8904	-1	4.68937e-05	0.157895
rs6060553	20	34267386	A	G	SL011808	CPNE1	8904	1	4.6941e-05	0.157895
rs11697903	20	34272224	A	G	SL011808	CPNE1	8904	1	4.69474e-05	0.157895
rs6042	13	113770068	A	G	SL000358	F7	2155	-1	4.6988e-05	0.157895
rs2425083	20	34300456	A	G	SL011808	CPNE1	8904	-1	4.6999e-05	0.157895
rs6121026	20	34266883	A	T	SL011808	CPNE1	8904		4.7051e-05	0.157895
rs6060562	20	34282053	A	G	SL011808	CPNE1	8904	1	4.71161e-05	0.157895
rs6058283	20	34216276	A	G	SL011808	CPNE1	8904	1	4.71488e-05	0.157895
rs35134	5	96159523	A	G	SL007729	ERAP1	51752	1	4.71593e-05	0.157895
rs6087720	20	34169284	A	C	SL011808	CPNE1	8904	1	4.72367e-05	0.157895
rs560244	13	92439072	A	C	SL012469	GPC5	2262	1	4.72497e-05	0.157895
rs12051658	17	34315633	A	G	SL003190	CCL15	6359	-1	4.72804e-05	0.157895
rs12023378	1	150467063	A	G	SL006550	ECM1	1893	1	4.73203e-05	0.157895
rs4704846	5	156513344	A	G	SL007547	HAVCR2	84868	-1	4.73461e-05	0.157895
rs6060526	20	34225302	A	G	SL011808	CPNE1	8904	-1	4.736e-05	0.157895
rs6060529	20	34227500	A	G	SL011808	CPNE1	8904	-1	4.74456e-05	0.157895
rs6060530	20	34227663	A	C	SL011808	CPNE1	8904	-1	4.74855e-05	0.157895
rs3787166	20	34229072	A	T	SL011808	CPNE1	8904		4.75468e-05	0.157895
rs12480622	20	34234620	A	C	SL011808	CPNE1	8904	1	4.76193e-05	0.157895
rs9534314	13	46654844	A	G	SL004015	CPB2	1361	-1	4.78129e-05	0.157895
rs6060539	20	34239382	A	G	SL011808	CPNE1	8904	-1	4.78799e-05	0.157895
rs7996394	13	46653503	A	C	SL004015	CPB2	1361	-1	4.79444e-05	0.157895
rs138016528	16	72111834	A	C	SL000437	HP	3240	1	4.79513e-05	0.157895
rs2897028	13	46656915	A	G	SL004015	CPB2	1361	1	4.79566e-05	0.157895
rs6119627	20	34168525	A	G	SL011808	CPNE1	8904	-1	4.79961e-05	0.157895
rs6060541	20	34248066	A	G	SL011808	CPNE1	8904	-1	4.79981e-05	0.157895
rs2031634	13	46661129	C	G	SL004015	CPB2	1361		4.82137e-05	0.157895
rs173141	13	92434736	A	G	SL012469	GPC5	2262	1	4.82336e-05	0.157895
rs78308451	9	117770637	A	C	SL003198	TNC	3371	-1	4.82488e-05	0.157895
rs1973391	5	35013747	A	G	SL005212	PRLR	5618	-1	4.83187e-05	0.157895
rs10491118	17	34314886	A	C	SL003190	CCL15	6359	1	4.83696e-05	0.157895
rs5998638	22	33186665	A	G	SL003043	TIMP3	7078	-1	4.88762e-05	0.157895
rs7604623	2	152178059	A	G	SL004782	TNFAIP6	7130	-1	4.89218e-05	0.157895
rs2296642	13	46656669	A	G	SL004015	CPB2	1361	-1	4.9038e-05	0.157895
rs13029725	2	152178931	A	G	SL004782	TNFAIP6	7130	-1	4.92014e-05	0.157895
rs345448	13	92440512	A	G	SL012469	GPC5	2262	-1	4.92554e-05	0.157895
rs13178458	5	35015682	A	G	SL005212	PRLR	5618	-1	4.93448e-05	0.157895
rs439700	13	92439908	A	G	SL012469	GPC5	2262	1	4.93593e-05	0.157895
rs6561283	13	46640837	A	G	SL004015	CPB2	1361	-1	4.94342e-05	0.157895
rs5749511	22	33196384	A	G	SL003043	TIMP3	7078	-1	4.98075e-05	0.157895
rs6060518	20	34217309	A	C	SL011808	CPNE1	8904	1	5.0025e-05	0.157895
rs1409433	13	46655501	A	G	SL004015	CPB2	1361	-1	5.0297e-05	0.157895
rs13101828	4	965720	A	G	SL010368	IDUA	3425	-1	5.06354e-05	0.157895
rs1719206	17	34343077	A	T	SL003190	CCL15	6359		5.08598e-05	0.157895
rs11648003	16	72052348	A	G	SL000437	HP	3240	1	5.08828e-05	0.157895
rs34749789	19	55155795	A	G	SL005190	LILRB1	10859	1	5.10865e-05	0.157895
rs13178208	5	35008262	A	G	SL005212	PRLR	5618	-1	5.11226e-05	0.157895
rs2146885	13	46659853	A	G	SL004015	CPB2	1361	-1	5.12381e-05	0.157895
rs9523408	13	92422627	A	G	SL012469	GPC5	2262	-1	5.12828e-05	0.157895
rs3796621	4	982852	A	G	SL010368	IDUA	3425	1	5.12847e-05	0.157895
rs10047728	13	92224828	A	G	SL012469	GPC5	2262	-1	5.13485e-05	0.157895
rs13163727	5	35007535	A	G	SL005212	PRLR	5618	-1	5.14039e-05	0.192308
rs7981572	13	92455783	A	G	SL012469	GPC5	2262	-1	5.1463e-05	0.192308
rs6041	13	113772707	A	G	SL000358	F7	2155	-1	5.15502e-05	0.192308
rs9515973	13	92454614	A	G	SL012469	GPC5	2262	1	5.16766e-05	0.192308
rs4083825	19	54772618	A	C	SL005191	LILRB2	10288	1	5.17582e-05	0.192308
rs7705724	5	156519686	A	G	SL007547	HAVCR2	84868	-1	5.18771e-05	0.192308
rs35005888	19	55155798	A	C	SL005190	LILRB1	10859	-1	5.19167e-05	0.192308
rs76190126	17	34310256	A	C	SL003190	CCL15	6359	1	5.22313e-05	0.192308
rs2352202	13	92456283	A	G	SL012469	GPC5	2262	-1	5.25604e-05	0.192308
rs9515975	13	92456597	A	C	SL012469	GPC5	2262	1	5.26918e-05	0.192308
rs1854971	13	92457036	A	G	SL012469	GPC5	2262	-1	5.28133e-05	0.192308
rs12602195	17	32660149	A	G	SL000515	CCL8	6355	1	5.29987e-05	0.192308
rs6046	13	113773159	A	G	SL000358	F7	2155	-1	5.32513e-05	0.192308
rs6088887	20	34171324	A	G	SL011808	CPNE1	8904	-1	5.32716e-05	0.192308
rs2146881	13	46679598	A	G	SL004015	CPB2	1361	-1	5.32848e-05	0.192308
rs4704845	5	156509476	C	G	SL007547	HAVCR2	84868		5.33495e-05	0.192308
rs1854973	13	92459574	A	G	SL012469	GPC5	2262	1	5.34397e-05	0.192308
rs11003137	10	54539897	A	G	SL004516	MBL2	4153	-1	5.35015e-05	0.192308
rs7558169	2	152197593	A	C	SL004782	TNFAIP6	7130	-1	5.35137e-05	0.192308
rs2146884	13	46660392	A	G	SL004015	CPB2	1361	-1	5.35555e-05	0.192308
rs1831564	13	92457768	A	G	SL012469	GPC5	2262	1	5.36105e-05	0.192308
rs111923076	20	34271380	C	G	SL011808	CPNE1	8904		5.36899e-05	0.192308
rs35723696	2	152190205	A	G	SL004782	TNFAIP6	7130	1	5.37531e-05	0.192308
rs2352203	13	92458790	C	G	SL012469	GPC5	2262		5.38247e-05	0.192308
rs854684	17	34312215	A	G	SL003190	CCL15	6359	-1	5.39106e-05	0.192308
rs4704851	5	156533174	A	G	SL007547	HAVCR2	84868	-1	5.39405e-05	0.192308
rs4704849	5	156532928	A	G	SL007547	HAVCR2	84868	1	5.39484e-05	0.192308
rs919746	5	156531316	A	G	SL007547	HAVCR2	84868	-1	5.39781e-05	0.192308
rs1831563	13	92457617	A	G	SL012469	GPC5	2262	1	5.3986e-05	0.192308
rs1036199	5	156531736	A	C	SL007547	HAVCR2	84868	-1	5.40448e-05	0.192308
rs1036200	5	156531865	A	G	SL007547	HAVCR2	84868	1	5.40448e-05	0.192308
rs1831565	13	92458911	A	G	SL012469	GPC5	2262	1	5.40609e-05	0.192308
rs919744	5	156531254	C	G	SL007547	HAVCR2	84868		5.41171e-05	0.192308
rs7445342	5	156532366	A	C	SL007547	HAVCR2	84868	-1	5.42512e-05	0.192308
[truncated: 1,427 more rows]
