# Supplementary material for: High-Throughput Characterization of Blood Serum Proteomics of IBD Patients with Respect to Aging and Genetic Factors
Source: PLoS Genet. 2017 Jan 27;13(1):e1006565. doi: 10.1371/journal.pgen.1006565 (PMC5271178; doi:10.1371/journal.pgen.1006565)
Supplement: S6 Table — Variants are annotated with MST1 association statistics, CD and UC risk statistics, rsIDs, gene and function (from annovar). (XLSX) [file pgen.1006565.s014.xlsx]

## Sheet: TableS6_pQTLs_chr3_49Mb-51Mb
chromosome_hg19	position_hg19	rsID	SNPID	Genotyped	allele_effective	allele_alternative	MST1_protein_pvalue	MST1_protein_beta	MST1_protein_t_test	regulomeDB_score	annovar_variant_function	annovar_genes	annovar_exonic_function	annovar_exonic_effect	CD_risk_allele	CD_protective_allele	CD_odds_ratio	CD_pvalue	UC_odds_ratio	UC_pvalue
3	47000545	rs34423565	3:47000545:TA_T				0.786533	0.0565195	0.270815
3	47000606	rs11130110	3:47000606				0.787577	0.0561857	0.269459						T	C	5.41948	0.092	0.562142	0.642
3	47001043	rs12630534	3:47001043				0.787987	0.0560554	0.268926
3	47001084	rs62246360	3:47001084				0.775802	-0.237522	-0.284794
3	47001350	rs2061197	3:47001350				0.787117	-0.056229	-0.270056						T	C	5.41948	0.092	0.560459	0.694
3	47001990	rs7628747	3:47001990				0.78757	0.0562364	0.269467						A	T	5.52896	0.087	1.52806	0.814
3	47002140	rs62246361	3:47002140				0.41291	0.227521	0.818783
3	47006166	rs7651590	3:47006166				0.996107	-0.00518888	-0.00487931
3	47006232	rs141040281	3:47006232				0.698354	-0.125322	-0.387543
3	47008013	rs55843455	3:47008013				0.804405	-0.0514939	-0.24765
3	47008738	rs149994791	3:47008738				0.968195	0.0863349	0.0398717
3	47009805	rs11130111	3:47009805				0.797356	0.0532361	0.256771
3	47010116	rs17079367	3:47010116				0.277093	-0.896823	-1.08687
3	47010491	rs11917474	3:47010491				0.799888	0.0525344	0.253492
3	47011120	rs13077398	3:47011120				0.800114	0.0524714	0.253199
3	47011310	rs17783959	3:47011310				0.256817	-2.47706	-1.13395						C	T	1	NA	2.63794	0.189
3	47012312	rs66885627	3:47012312:AAG_A				0.801919	0.0519558	0.250865
3	47013219	rs17784031	3:47013219				0.412671	0.224137	0.819203
3	47013452	rs7633698	3:47013452				0.806204	0.0507405	0.245326
3	47013542	rs7636252	3:47013542				0.807537	0.050377	0.243604
3	47013552	rs11453645	3:47013552:T_TA				0.801524	0.0523819	0.251375
3	47013552	rs78182491	3:47013552:T_TA				0.801524	0.0523819	0.251375
3	47013627	rs80032700	3:47013627				0.973304	0.0718101	0.0334648
3	47013730	rs6442050	3:47013730				0.164826	-1.5223	-1.38902
3	47014464	rs62246375	3:47014464				0.801329	-0.0519923	-0.251627
3	47014688		3:47014688:A_AT				0.776772	0.311316	0.283529
3	47014798	rs62246376	3:47014798				0.685822	0.102127	0.404531
3	47014948	rs144297966	3:47014948				0.912035	-0.0239543	-0.110472
3	47014949	rs148711762	3:47014949				0.909643	-0.0246506	-0.113489
3	47020072	rs66564457	3:47020072				0.857542	0.0373391	0.179504
3	47021124	rs13062681	3:47021124				0.945031	0.0144848	0.0689475
3	47021509	rs113932344	3:47021509:CGCGC				0.553881	-0.390724	-0.591954
3	47021837	rs62246379	3:47021837				0.411652	0.222824	0.820989
3	47022143	rs7631423	3:47022143				0.663076	-0.304182	-0.43567
3	47022693	rs2385872	3:47022693				0.859694	-0.166138	-0.176763
3	47023948	rs1869871	3:47023948				0.670086	0.0917047	0.42603
3	47024495	rs11130112	3:47024495				0.782545	-0.0576102	-0.276004						G	T	6.04965	0.071	0.562142	0.727
3	47025327	rs66539935	3:47025327				0.790715	-0.0553766	-0.265382
3	47026596	rs4683278	3:47026596				0.668959	0.104228	0.427577
3	47026885	rs4234465	3:47026885				0.791961	-0.0549695	-0.263766						G	C	1	NA	1.78604	0.243
3	47027138	rs4682831	3:47027138				0.791923	-0.0549711	-0.263814
3	47027192	rs61729713	3:47027192				0.791938	-0.054965	-0.263795
3	47027833	rs1869869	3:47027833				0.792929	0.0546857	0.262509
3	47029426	rs1108301	3:47029426				0.790165	-0.0554369	-0.266097
3	47029661	rs12152493	3:47029661				0.821659	-0.0481733	-0.225412
3	47029994	rs73075642	3:47029994				0.643737	0.30582	0.46248
3	47031433	rs10433549	3:47031433				0.969951	0.00805252	0.0376698
3	47033605	rs115438104	3:47033605				0.649135	0.3523	0.454964
3	47033937	rs13066214	3:47033937				0.815921	0.0476747	0.232794
3	47035735	rs749511	3:47035735				0.956411	0.0115505	0.0546582						G	T	5.00281	0.11	1.49631	0.93
3	47035900	rs749512	3:47035900				0.942156	-0.0155124	-0.07256						T	C	9.58309	0.024	1.45208	0.733
3	47036565	rs17079425	3:47036565				0.537045	-0.272356	-0.617287
3	47036578	rs115611407	3:47036578				0.531482	-0.276023	-0.625746
3	47036756	rs11720139	3:47036756				0.957885	0.0111386	0.0528083
3	47038054	rs116456978	3:47038054				0.648959	0.35368	0.455208
3	47040695	rs4683276	3:47040695				0.546755	-0.265519	-0.60263
3	47041080	rs145399374	3:47041080:TCTGG				0.545044	-0.266692	-0.605204
3	47042161	rs34344887	3:47042161				0.824307	-0.0451283	-0.222009
3	47042713	rs2305632	3:47042713				0.541019	-0.269458	-0.611273
3	47043238	rs12489851	3:47043238				0.54104	-0.269383	-0.611241						T	C	2.58571	0.34	0.375311	0.0596
3	47043386	rs73075647	3:47043386				0.374211	0.225153	0.888614
3	47043538	rs2305634	3:47043538				0.836068	0.0418948	0.206925						T	C	1	NA	1.77535	0.0564
3	47043622	rs2305635	3:47043622				0.954531	0.0119526	0.0570175
3	47044740	rs140548682	3:47044740				0.010903	-1.59757	-2.54579
3	47045739	rs1079276	3:47045739				0.83668	0.0416988	0.206142
3	47045846	rs2305637	3:47045846				0.672814	0.110897	0.422289
3	47046842	rs2305638	3:47046842				0.901181	-0.0252962	-0.124169
3	47047176	rs34119582	3:47047176:A_AG				0.844615	-0.0399613	-0.195994
3	47047176	rs5848810	3:47047176:A_AG				0.844615	-0.0399613	-0.195994
3	47047358	rs13081418	3:47047358				0.893229	-0.0337996	-0.13422
3	47047373	rs35201996	3:47047373				0.604819	-0.228801	-0.517484
3	47047562	rs3816531	3:47047562				0.551957	-0.262021	-0.594831
3	47047776	rs76564198	3:47047776				0.495062	1.99883	0.68228
3	47048426	rs189360313	3:47048426				0.803143	0.277342	0.249281
3	47048452	rs56217494	3:47048452				0.867108	0.0354307	0.167333
3	47048971	rs74447560	3:47048971				0.547798	-0.2646	-0.601063
3	47049193	rs74418680	3:47049193				0.548755	-0.263991	-0.599626
3	47050908	rs3214838	3:47050908:AG_A				0.943938	0.0151159	0.0703217
3	47051026	rs2305640	3:47051026				0.550487	-0.263087	-0.597031
3	47051512	rs6808742	3:47051512				0.85603	0.0368236	0.181431
3	47052937	rs1982510	3:47052937				0.36055	0.225202	0.914317						C	A	NA	NA	1.22753	0.183
3	47053135	rs115044799	3:47053135				0.701241	0.232713	0.383646
3	47053943	rs77757295	3:47053943				0.894268	-0.166967	-0.132906
3	47054609	rs114694813	3:47054609				0.812606	0.143482	0.237066
3	47054869	rs2278963	3:47054869				0.942226	0.0151296	0.0724718						A	C	5.81244	0.078	1.4978	0.99
3	47056034	rs78415191	3:47056034				0.967741	-0.0897789	-0.0404419
3	47056234	rs13060989	3:47056234				0.49947	1.97895	0.675323
3	47057227	rs140739491	3:47057227				0.0108401	-1.59694	-2.54781
3	47059323	rs2385867	3:47059323				0.863274	-0.0346747	-0.172208						C	T	8.08492	0.037	0.564396	0.595
3	47059848	rs115399021	3:47059848				0.644901	0.362069	0.460858
3	47060895	rs62246396	3:47060895				0.579511	0.288316	0.554099
3	47061183	rs2290547	3:47061183				0.725204	0.0880404	0.351512						G	A	25.5337	0.0012	2.29791	0.832
3	47061453	rs10510752	3:47061453				0.603477	-0.418724	-0.519407						C	T	NA	NA	2.54721	0.112
3	47061700	rs17784127	3:47061700				0.930993	0.0179593	0.0865953
3	47063324	rs12485582	3:47063324				0.557164	-0.259286	-0.587059
3	47063465	rs55927279	3:47063465				0.957987	0.0111605	0.0526801
3	47063910	rs34850939	3:47063910				0.945768	-0.0166163	-0.0680225
3	47064436	rs7610636	3:47064436				0.872099	-0.0323577	-0.160993						C	A	7.84597	0.04	0.564396	0.588
3	47064713	rs55724164	3:47064713				0.893422	0.0278445	0.133975
3	47065142	rs13083038	3:47065142				0.586683	1.57234	0.543648						G	A	NA	NA	1.0202	0.345
3	47065255	rs71328912	3:47065255				0.583158	-0.274038	-0.548778
3	47065769	rs147764392	3:47065769				0.564602	-0.254757	-0.57602
3	47065777	rs6442052	3:47065777				0.757848	-0.297106	-0.308308
3	47065778	rs6442053	3:47065778				0.535232	-0.438869	-0.620039
3	47066003	rs6767218	3:47066003				0.931166	0.0178869	0.0863774
3	47066203	rs62246398	3:47066203				0.931435	0.0178157	0.0860397
3	47066778	rs143108567	3:47066778				0.308545	0.676276	1.01828
3	47067396	rs56249396	3:47067396				0.932677	0.0175102	0.0844777
3	47067837	rs146076638	3:47067837				0.930596	0.0180779	0.0870951
3	47068115		3:47068115:T_TA				0.879907	0.0317463	0.151087
3	47068197	rs79202434	3:47068197:CA_C				0.844973	-0.0397139	-0.195537
3	47068605	rs7372834	3:47068605				0.566472	-0.253046	-0.573255
3	47068616	rs147807315	3:47068616				0.230922	-1.19081	-1.19799
3	47068688	rs145076585	3:47068688				0.542468	-0.26973	-0.609086
3	47068779	rs183039293	3:47068779				0.449254	0.553579	0.75666
3	47068898	rs7637302	3:47068898				0.843646	-0.0403154	-0.197232
3	47068989	rs140104856	3:47068989				0.950363	0.0128939	0.0622514
3	47069054	rs146008124	3:47069054				0.932082	0.0176158	0.0852261
3	47069275	rs199874557	3:47069275:T_TG				0.779721	-0.0572583	-0.279682
3	47069278	rs13087426	3:47069278				0.867101	0.034493	0.167342
3	47069504	rs11707736	3:47069504				0.877303	-0.0327979	-0.154389
3	47070385	rs115819000	3:47070385				0.64651	0.373116	0.458616
3	47070497	rs11917361	3:47070497				0.94749	0.013618	0.0658596						A	C	6.11045	0.07	1.49631	0.765
3	47070577	rs4683274	3:47070577				0.487403	-0.663978	-0.694446
3	47071457	rs138884871	3:47071457				0.955316	-0.119488	-0.0560321
3	47072621	rs11715121	3:47072621				0.927914	0.0186662	0.09047
3	47073225	rs79907577	3:47073225				0.0653396	1.71329	1.84293
3	47073266	rs34103310	3:47073266				0.892414	0.0271035	0.13525
3	47074030	rs116344194	3:47074030				0.0084041	-2.39548	-2.63539
3	47074043	rs75732441	3:47074043				0.581438	-0.242978	-0.551285
3	47074906	rs11713693	3:47074906				0.974006	-0.00680973	-0.0325846
3	47074927	rs11709660	3:47074927				0.928653	0.0184828	0.0895393
3	47076665	rs77494884	3:47076665				0.583874	-0.241349	-0.547736
3	47079112	rs6768722	3:47079112				0.93078	0.0178926	0.0868632						G	A	NA	NA	1.5008	0.569
3	47080127	rs7373821	3:47080127				0.844922	0.0417054	0.195601
3	47080999	rs147110790	3:47080999				0.312917	0.674467	1.00912
3	47082774	rs12486248	3:47082774				0.58646	-0.239685	-0.543973
3	47083621	rs9875235	3:47083621				0.929822	0.0181253	0.0880684
3	47083782	rs79545841	3:47083782				0.587481	-0.238947	-0.54249
3	47084859	rs12715421	3:47084859				0.947283	0.0136318	0.0661193						A	G	6.35982	0.064	1.4978	0.824
3	47085266	rs114820250	3:47085266				0.818861	-0.214771	-0.22901
3	47085690	rs7610620	3:47085690				0.806004	-0.0526558	-0.245585
3	47086048	rs9858443	3:47086048				0.947541	0.0135479	0.0657947						G	A	6.35982	0.064	1.4978	0.816
3	47086175	rs140069106	3:47086175:CAT_C				0.640146	0.375826	0.467495
3	47086411	rs61364027	3:47086411				0.594339	-0.234464	-0.532559
3	47087462	rs201779578	3:47087462				0.677504	0.63748	0.415872
3	47087462	rs60362181	3:47087462				0.677504	0.63748	0.415872
3	47087540	rs117464604	3:47087540				0.595466	-0.233738	-0.530931
3	47087657	rs138535378	3:47087657				0.595466	-0.233738	-0.530931
3	47087836	rs199738270	3:47087836:AT_A				0.902599	-0.0266236	-0.122379
3	47087837	rs13063578	3:47087837				0.921165	-0.0216488	-0.0989661
3	47088668	rs62246402	3:47088668				0.387188	0.223962	0.864729
3	47089064	rs115953934	3:47089064				0.065867	1.71243	1.83933
3	47090575	rs76684809	3:47090575				0.599571	-0.231252	-0.525018
3	47091252	rs186102244	3:47091252				0.402615	0.623911	0.83696
3	47091355	rs7426969	3:47091355				0.980452	0.00520845	0.0245025
3	47091357	rs182334394	3:47091357				0.297324	0.698327	1.04219
3	47093189	rs4683322	3:47093189				0.948577	0.0132739	0.0644936
3	47093206	rs113569731	3:47093206				0.444984	-0.417528	-0.763804
3	47094611	rs6763236	3:47094611				0.8929	-0.0267976	-0.134636
3	47095177	rs62246403	3:47095177				0.568341	0.298944	0.570497
3	47095305	rs7625067	3:47095305				0.919976	0.0198456	0.100463
3	47095518	rs7625070	3:47095518				0.876735	-0.03088	-0.155109
3	47095733	rs62246404	3:47095733				0.370035	0.230956	0.896408
3	47096214	rs62246405	3:47096214				0.77144	-0.204648	-0.290492
3	47096440	rs78732329	3:47096440				0.60156	-0.229744	-0.522158
3	47096523	rs12485875	3:47096523				0.742185	0.0889997	0.328961						C	T	NA	NA	2.29103	0.212
3	47097420	rs190231864	3:47097420				0.062427	3.96058	1.86325
3	47097563	rs115240721	3:47097563				0.60564	-0.227151	-0.516307
3	47097985	rs62246406	3:47097985				0.742835	0.0889259	0.328101
3	47100375	rs146257535	3:47100375				0.385684	0.225073	0.867471
3	47101061	rs116782126	3:47101061				0.639853	0.377939	0.467904
3	47101306	rs9854790	3:47101306				0.93273	0.0171838	0.0844107
3	47102615	rs148514125	3:47102615				0.640647	0.377046	0.466794
3	47102689	rs12491419	3:47102689				0.6063	-0.226603	-0.515362
3	47103376	rs9845728	3:47103376				0.918286	0.0208454	0.102593
3	47103864	rs112607886	3:47103864:T_TG				0.611782	-0.223309	-0.507532
3	47105879	rs75847908	3:47105879				0.607729	-0.225719	-0.513317
3	47106307	rs150436959	3:47106307				0.699033	-0.171808	-0.386626
3	47106829	rs115951938	3:47106829				0.638817	0.379549	0.469354
3	47107692	rs199719441	3:47107692:CTTTA				0.15824	-0.943617	-1.41101
3	47107692	rs66933598	3:47107692:CTTTA				0.15824	-0.943617	-1.41101
3	47108330	rs9844122	3:47108330				0.91859	0.0207494	0.10221						C	T	6.04965	0.072	1.5023	0.885
3	47108361	rs73079603	3:47108361				0.370473	0.231154	0.895588
3	47108515	rs79752114	3:47108515				0.22781	-3.74924	-1.20602
3	47108654	rs77252032	3:47108654				0.609729	-0.224368	-0.510461
3	47110228	rs6777145	3:47110228				0.934497	0.0167003	0.0821881
3	47110722	rs6442055	3:47110722				0.933613	0.0169166	0.0833003						A	G	5.98945	0.074	1.4978	0.843
3	47112075	rs76091036	3:47112075				0.611244	-0.223351	-0.508298
3	47113754	rs13091054	3:47113754				0.941277	0.0144433	0.0736654
3	47114211	rs7633435	3:47114211				0.909091	0.0232594	0.114185
3	47114271	rs139851277	3:47114271:T_TA				0.977029	0.00581592	0.0287935
3	47114271	rs71098447	3:47114271:T_TA				0.977029	0.00581592	0.0287935
3	47114904	rs6794193	3:47114904				0.938729	0.0149883	0.0768673						T	C	8.58486	0.032	0.562705	0.745
3	47116214	rs147659039	3:47116214:CCT_C				0.121241	8.4546	1.54959
3	47116541	rs186195409	3:47116541				0.320328	0.669876	0.993785
3	47118530	rs76614443	3:47118530				0.320285	0.670131	0.993872
3	47119575	rs62246409	3:47119575				0.370004	0.23206	0.896465
3	47120640	rs7433300	3:47120640				0.985805	-0.00367272	-0.0177922						G	A	9.97418	0.021	1.45645	0.735
3	47121140	rs6414435	3:47121140				0.919301	0.0204853	0.101314
3	47124761	rs35053471	3:47124761				0.825373	-0.0479076	-0.220639
3	47124944	rs181463154	3:47124944				0.321605	0.670586	0.991166
3	47125385	rs4082155	3:47125385				0.967489	0.00790005	0.040758						G	A	9.11572	0.027	0.56496	0.704
3	47126543	rs4078466	3:47126543				0.915385	-0.0208256	-0.106248						C	T	9.20733	0.026	0.564396	0.743
3	47128210	rs78042101	3:47128210				0.623214	-0.215795	-0.491301
3	47129174	rs115700641	3:47129174				0.741478	-0.354839	-0.329897
3	47129364	rs141224027	3:47129364:C_CAG				0.942131	0.0151361	0.0725914
3	47129364	rs201982467	3:47129364:C_CAG				0.942131	0.0151361	0.0725914
3	47129365	rs66483914	3:47129365:A_AG				0.952814	-0.0145124	-0.0591733
3	47129486	rs138282303	3:47129486				0.69548	-0.230356	-0.391429
3	47129903	rs12631730	3:47129903				0.364859	-0.226912	-0.906144						C	T	5.87085	0.076	0.434309	0.445
3	47129985	rs141138642	3:47129985:C_CTT				0.966852	0.00841269	0.0415563
3	47129988	rs200541594	3:47129988:A_AT				0.841747	-0.045567	-0.19966
3	47131595	rs7621911	3:47131595				0.80538	-0.0490845	-0.24639
3	47133172	rs6414436	3:47133172				0.970871	0.00739397	0.0365163
3	47133617	rs73079616	3:47133617				0.398976	0.466776	0.843452
3	47134884	rs7623888	3:47134884				0.95534	0.0115012	0.0560026
3	47135049	rs60285825	3:47135049				0.659489	-0.214519	-0.440619
3	47138170	rs4018905	3:47138170				0.999069	0.000236239	0.00116689
3	47138244	rs77016080	3:47138244				0.579957	-0.242554	-0.553448
3	47138253	rs13098228	3:47138253				0.812386	-0.0471152	-0.237349
3	47138708	rs13061071	3:47138708				0.844436	0.0388075	0.196223						G	A	8.93521	0.028	0.562705	0.777
3	47138878	rs9311403	3:47138878				0.994692	-0.0013469	-0.00665271
3	47140929	rs78643066	3:47140929				0.330411	0.664258	0.973286
3	47142907	rs60548476	3:47142907:TCC_T				0.797284	-0.0510944	-0.256864
3	47142907	rs66838766	3:47142907:TCC_T				0.797284	-0.0510944	-0.256864
3	47146932	rs6785790	3:47146932				0.822891	0.0444438	0.223828						C	T	9.02501	0.028	0.564396	0.689
3	47148658	rs79928581	3:47148658				0.698678	-0.391744	-0.387106
3	47149212	rs199800988	3:47149212:G_GC				0.896669	-0.0521718	-0.129871
3	47149212	rs72323392	3:47149212:G_GC				0.896669	-0.0521718	-0.129871
3	47149212	rs7427379	3:47149212:G_GC				0.896669	-0.0521718	-0.129871
3	47149439	rs13094672	3:47149439				0.673209	0.0856294	0.421747
3	47150269	rs4683321	3:47150269				0.573069	-0.246356	-0.563537						T	C	2.82922	0.3	0.375311	0.0654
3	47152567	rs7646799	3:47152567				0.903524	0.0364631	0.121211
3	47152992	rs4683320	3:47152992				0.773549	-0.0572026	-0.287736
3	47154333	rs145073311	3:47154333				0.903044	0.16712	0.121817
3	47154651	rs11130114	3:47154651				0.765128	-0.0593963	-0.298754
3	47155864	rs55691981	3:47155864				0.408682	0.221996	0.826216
3	47156930	rs74865995	3:47156930				0.571845	-0.246946	-0.565336
3	47159252	rs12487863	3:47159252				0.569595	-0.248235	-0.568648						T	C	2.50929	0.36	0.374561	0.123
3	47159937	rs111675602	3:47159937				0.560309	-0.36524	-0.582382
3	47160886	rs77354175	3:47160886				0.175737	-0.661741	-1.354
3	47161214	rs11923706	3:47161214				0.854043	-0.0386994	-0.183962
3	47162661	rs6767907	3:47162661				0.951629	-0.0122662	-0.0606611						A	G	6.5535	0.061	1.4978	0.857
3	47162886	rs76208147	3:47162886				0.569965	-0.247957	-0.568103
3	47166366	rs4082156	3:47166366				0.567843	-0.249287	-0.571231
3	47167209	rs12493723	3:47167209				0.568813	-0.248631	-0.569801						C	T	2.85765	0.29	0.375311	0.0614
3	47168219	rs11717033	3:47168219				0.438884	0.564037	0.774079						C	T	5.10387	0.1	1.05127	0.28
3	47169375	rs13062022	3:47169375				0.764466	0.0594792	0.299622
3	47170954	rs79219487	3:47170954				0.5623	-0.252774	-0.579428
3	47172407	rs62246443	3:47172407				0.706436	0.118959	0.376647
3	47173995	rs59601660	3:47173995				0.586937	-0.237333	-0.54328
3	47174154	rs11344368	3:47174154:CG_C				0.95083	-0.01252	-0.0616651
3	47174343	rs6791062	3:47174343				0.951694	-0.0123059	-0.0605796
3	47175194	rs62246445	3:47175194				0.715268	0.117064	0.36479
3	47175686	rs78682084	3:47175686				0.562	-0.252994	-0.579873
3	47176869	rs190352850	3:47176869				0.556299	-0.651638	-0.588347
3	47176946	rs12493425	3:47176946				0.9517	-0.0122618	-0.0605726
3	47177388	rs9837343	3:47177388				0.9517	-0.0122618	-0.0605726						G	A	6.68589	0.057	1.4978	0.862
3	47177772	rs4682852	3:47177772				0.748988	-0.06362	-0.319975
3	47181661	rs11130115	3:47181661				0.758974	0.0609053	0.306828						C	A	9.20733	0.027	0.562705	0.722
3	47182486	rs77287109	3:47182486				0.558741	-0.255154	-0.584712
3	47182787	rs9812878	3:47182787				0.867629	-0.0344896	-0.16667
3	47183239	rs13084117	3:47183239				0.758451	0.061043	0.307516						C	A	9.11572	0.027	0.562705	0.734
3	47183766	rs4683318	3:47183766				0.558174	-0.255526	-0.585556
3	47184055	rs114151323	3:47184055				0.810549	0.149272	0.239718
3	47184182	rs11719306	3:47184182				0.793816	-0.0526507	-0.261358
3	47184411	rs140209700	3:47184411				0.557903	-0.255682	-0.585959
3	47184437	rs11714282	3:47184437				0.800025	0.0528302	0.253315
3	47184735	rs75156217	3:47184735				0.557483	-0.256124	-0.586585
3	47185650	rs62246446	3:47185650				0.711915	0.117509	0.369285
3	47186085	rs11719738	3:47186085				0.950918	-0.0124793	-0.0615546
3	47186503	rs11716539	3:47186503				0.746745	-0.0642191	-0.322934
3	47187075	rs6442059	3:47187075				0.95169	-0.0122685	-0.0605846
3	47189375	rs7615323	3:47189375				0.724805	-0.0709357	-0.352044
3	47190316	rs115392774	3:47190316				0.554518	-0.257762	-0.591004
3	47191349	rs6772670	3:47191349				0.753694	0.0622713	0.313772
3	47192764	rs6442060	3:47192764				0.32723	-0.248452	-0.979708
3	47192818	rs12490244	3:47192818				0.552272	-0.259108	-0.59436
3	47193034	rs9818382	3:47193034				0.95114	-0.0124147	-0.0612756
3	47193432	rs11712716	3:47193432				0.751176	0.062927	0.31709
3	47195630	rs9843075	3:47195630				0.98141	-0.00485683	-0.0233015
3	47196209	rs6766230	3:47196209				0.951151	-0.0124145	-0.0612616
3	47196580	rs12629262	3:47196580				0.749015	0.0635369	0.319938
3	47198437	rs9821119	3:47198437				0.950969	-0.0124617	-0.0614896
3	47198618	rs34655672	3:47198618				0.428774	2.41031	0.791291
3	47198826	rs11708451	3:47198826				0.748337	0.063648	0.320833
3	47201988	rs1874265	3:47201988				0.769835	0.109708	0.29259
3	47203783	rs57388925	3:47203783				0.948811	-0.0132017	-0.0642002
3	47204518	rs7638049	3:47204518				0.540638	-0.267632	-0.611849						C	T	2.85765	0.29	0.375311	0.054
3	47204939	rs13078131	3:47204939				0.749077	-0.0661825	-0.319857
3	47205905	rs2291721	3:47205905				0.571097	-0.245704	-0.566437
3	47208698	rs1811652	3:47208698				0.948445	-0.0131332	-0.06466
3	47208880	rs185636005	3:47208880				0.0644556	1.72539	1.84902
3	47208986	rs148710154	3:47208986				0.994607	-0.00138308	-0.00675947
3	47210979	rs184445588	3:47210979				0.171099	-0.670231	-1.36868
3	47211343	rs78389144	3:47211343				0.914214	-0.093039	-0.107725
3	47211347	rs75271464	3:47211347				0.914214	-0.093039	-0.107725
3	47211632	rs62246451	3:47211632				0.933777	-0.0170122	-0.0830937
3	47212822	rs201648631	3:47212822:CT_C				0.947157	-0.0151969	-0.0662769
3	47212826	rs112576413	3:47212826:T_TA				0.926626	0.0378505	0.092091
3	47212826	rs11407997	3:47212826:T_TA				0.926626	0.0378505	0.092091
3	47212826	rs116594325	3:47212826:T_TA				0.926626	0.0378505	0.092091
3	47212974	rs148480869	3:47212974				0.668314	0.370555	0.428463
3	47213104	rs116523720	3:47213104				0.538203	-0.269616	-0.615533
3	47213724	rs59299766	3:47213724				0.310767	-0.262342	-1.01361
3	47213964	rs78991480	3:47213964				0.538364	-0.269524	-0.615288
3	47214122	rs7620997	3:47214122				0.850766	-0.0393963	-0.188142						T	C	10.6974	0.018	1.45208	0.74
3	47214557	rs77041935	3:47214557				0.541141	-0.267805	-0.611089
3	47214706	rs3933020	3:47214706				0.538466	-0.269465	-0.615134
3	47214817	rs11714373	3:47214817				0.932023	-0.0174896	-0.0852999						A	G	NA	NA	1.5008	0.566
3	47214921	rs149862270	3:47214921:CCT_C				0.715135	0.121993	0.364968
3	47214921	rs200184135	3:47214921:CCT_C				0.715135	0.121993	0.364968
3	47214964	rs12492463	3:47214964				0.538466	-0.269465	-0.615134
3	47215853	rs146736897	3:47215853:AG_A				0.539334	-0.269013	-0.613821
3	47215908	rs114857923	3:47215908				0.671969	0.368621	0.423447
3	47218354	rs57249369	3:47218354				0.39518	0.23261	0.85026
3	47218727	rs11718795	3:47218727				0.722396	0.0716638	0.355258
3	47218736	rs4683323	3:47218736				0.538782	-0.269392	-0.614656
3	47219831	rs115066956	3:47219831				0.859899	0.112802	0.176503
3	47220341	rs12497115	3:47220341				0.723536	0.11948	0.353736
3	47220535	rs150388842	3:47220535:AG_A				0.307813	-0.266013	-1.01982
3	47221451	rs12489211	3:47221451				0.717123	0.073704	0.362306
3	47223438	rs116692860	3:47223438				0.538464	-0.269689	-0.615137
3	47224014	rs56013261	3:47224014				0.924279	-0.0203946	-0.0950445
3	47224015	rs12494239	3:47224015				0.00638476	-4.82586	-2.72734
3	47224615	rs58956475	3:47224615				0.924591	-0.0194831	-0.0946525
3	47224953	rs12490251	3:47224953				0.537556	-0.270256	-0.616513
3	47225434	rs201792932	3:47225434:TTA_T				0.494663	-1.58559	-0.682911
3	47225435	rs150608552	3:47225435:TA_T				0.945481	-0.350722	-0.0683822
3	47225435	rs57113454	3:47225435:TA_T				0.945481	-0.350722	-0.0683822
3	47225990	rs116761496	3:47225990				0.6796	0.360677	0.41301
3	47227516	rs140216924	3:47227516				0.306843	-0.267816	-1.02187
3	47228772	rs79651184	3:47228772				0.917859	0.132567	0.103131
3	47228836	rs116511463	3:47228836				0.268452	-1.45997	-1.10663
3	47229305	rs77347412	3:47229305				0.570423	0.309711	0.567428
3	47232049	rs74518474	3:47232049				0.170525	-0.669104	-1.37052
3	47232789	rs4627772	3:47232789				0.550548	-0.260059	-0.59694						T	G	2.77319	0.31	0.375311	0.0534
3	47233338	rs185547637	3:47233338				0.556092	-0.651835	-0.588656
3	47233621	rs62246455	3:47233621				0.801121	-0.0519131	-0.251896
3	47234125	rs150365708	3:47234125				0.552497	-0.258798	-0.594023
3	47234158	rs6781941	3:47234158				0.798326	-0.0528619	-0.255514
3	47234419	rs6773521	3:47234419				0.799688	-0.052324	-0.253751
3	47235107	rs12488225	3:47235107				0.599305	-0.106399	-0.5254
3	47236426	rs12635619	3:47236426				0.598372	0.106582	0.526743
3	47238372	rs60965459	3:47238372				0.277516	-0.327503	-1.08592
3	47239333	rs57756484	3:47239333				0.80121	-0.0519487	-0.251781
3	47239973	rs75534060	3:47239973				0.364395	0.638988	0.907022
3	47240676	rs73081723	3:47240676				0.731516	0.116488	0.343109
3	47241206	rs58206566	3:47241206				0.535692	-0.270266	-0.619341
3	47242485	rs62248895	3:47242485				0.395944	0.235888	0.848887
3	47242923	rs75423501	3:47242923				0.33117	-0.595848	-0.971759
3	47242947	rs12495438	3:47242947				0.550433	-0.260356	-0.597112
3	47243427	rs147826509	3:47243427				0.920123	0.127612	0.100279
3	47244820	rs13063250	3:47244820				0.55395	0.123767	0.591851
3	47245883	rs1466740	3:47245883				0.788556	-0.0554086	-0.268186
3	47245920	rs62248896	3:47245920				0.526429	-0.614403	-0.633466
3	47247060	rs2132173	3:47247060				0.590211	0.108861	0.538531						C	T	1	NA	1.78425	0.267
3	47247149	rs116381329	3:47247149				0.547747	-0.262117	-0.60114
3	47247214	rs1466741	3:47247214				0.788771	-0.055356	-0.267907
3	47249075	rs57383920	3:47249075:T_TA				0.983038	-0.00642043	-0.0212605
3	47250181	rs139756315	3:47250181				0.547451	-0.262306	-0.601584
3	47251284	rs4683324	3:47251284				0.589076	-0.109099	-0.540176
3	47251391	rs115141604	3:47251391				0.305224	-0.993302	-1.02529
3	47251623	rs74481399	3:47251623				0.548075	-0.261792	-0.600647
3	47254585	rs78389583	3:47254585				0.548359	-0.261716	-0.600222
3	47254623	rs114202199	3:47254623				0.909396	0.160559	0.113801
3	47255349	rs62248901	3:47255349				0.727007	0.114313	0.34911
3	47256402		3:47256402:A_AGG				0.545751	-0.263404	-0.60414
3	47257999	rs192173465	3:47257999				0.805783	0.32063	0.24587
3	47259460	rs11925560	3:47259460				0.51493	-0.136626	-0.65118
3	47260734	rs137865682	3:47260734				0.550398	-0.260346	-0.597164
3	47262246	rs11920354	3:47262246				0.50713	-0.138687	-0.663313						A	C	7.02869	0.051	1.4755	0.724
3	47263055	rs140419966	3:47263055				0.673076	0.388405	0.421931
3	47264613	rs17079512	3:47264613				0.549918	-0.260652	-0.597883						A	G	2.85765	0.29	0.375311	0.0523
3	47265877	rs55664914	3:47265877:A_AG				0.81894	-0.0507643	-0.228908
3	47266445	rs149047926	3:47266445:G_GGG				0.530184	0.138667	0.627725
3	47267718	rs56121448	3:47267718				0.412144	0.23449	0.820126
3	47268014	rs114017806	3:47268014				0.672634	0.389491	0.422536
3	47268306	rs7632501	3:47268306				0.503918	-0.139614	-0.668338						C	T	6.95875	0.053	1.4755	0.715
3	47271560	rs115075358	3:47271560				0.550314	-0.260334	-0.59729
3	47272526	rs201458784	3:47272526:CT_C				0.0684715	-0.476277	-1.82189
3	47272527	rs182553215	3:47272527				0.0852665	-0.452408	-1.72091
3	47273792	rs116794989	3:47273792				0.674117	0.389751	0.420504
3	47274082	rs62248905	3:47274082				0.501297	-0.14073	-0.672451
3	47274427	rs62248906	3:47274427				0.815071	-0.368506	-0.233889
3	47274648	rs12491254	3:47274648				0.523813	2.26407	0.637479
3	47275636	rs115954573	3:47275636				0.614371	-0.613765	-0.503844
3	47276075	rs116753163	3:47276075				0.0702128	1.73965	1.81054
3	47276325	rs140786631	3:47276325				0.288117	-1.44582	-1.06226
3	47276968	rs2276854	3:47276968				0.348599	-0.18904	-0.937311						C	T	9.20733	0.026	0.554327	0.868
3	47277885	rs13094438	3:47277885				0.349407	-0.188726	-0.935741						G	A	9.48774	0.025	0.554327	0.857
3	47279497	rs56250009	3:47279497				0.499667	-0.140313	-0.675014
3	47279697	rs74555274	3:47279697				0.0718242	1.73564	1.80023
3	47279810	rs6791842	3:47279810				0.348848	-0.188697	-0.936826
3	47280018	rs2088135	3:47280018				0.499298	-0.140413	-0.675594
3	47280733	rs73069104	3:47280733				0.426246	-0.169956	-0.795632
3	47282303	rs2276853	3:47282303				0.34908	-0.188527	-0.936376						G	A	9.29987	0.026	0.553773	0.968
3	47282899	rs12495173	3:47282899				0.553648	-0.257933	-0.592303
3	47283139	rs13082355	3:47283139				0.0470041	10.3674	1.98626
3	47283149	rs141584824	3:47283149:A_ATG				0.492452	-0.148508	-0.686414
3	47283149	rs200059013	3:47283149:A_ATG				0.492452	-0.148508	-0.686414
3	47283289	rs113981260	3:47283289:G_GTA				0.416779	-0.17429	-0.812023
3	47283289	rs35832810	3:47283289:G_GTA				0.416779	-0.17429	-0.812023
3	47283357	rs35540623	3:47283357				0.24118	0.350768	1.17204
3	47283359	rs34015673	3:47283359				0.552504	0.172318	0.594012
3	47285427	rs12493011	3:47285427				0.567092	-0.247348	-0.572339						A	G	2.69123	0.32	0.375311	0.0598
3	47285522	rs61386020	3:47285522				0.0753136	-0.464265	-1.77855
3	47285912	rs11130123	3:47285912				0.346614	-0.184396	-0.941178						A	G	9.48774	0.024	0.555993	0.839
3	47287883	rs3733093	3:47287883				0.567092	-0.247348	-0.572339						C	T	2.85765	0.3	0.375311	0.0435
3	47288905	rs3821879	3:47288905				0.567092	-0.247348	-0.572339						A	G	2.88637	0.29	0.375311	0.0462
3	47290699	rs11712779	3:47290699				0.544034	-0.258063	-0.606725
3	47290797	rs141531713	3:47290797				0.918741	0.0403672	0.10202
3	47291893	rs76760534	3:47291893				0.175047	-0.661677	-1.35617
3	47291943	rs140700660	3:47291943:A_AAA				0.530399	-0.128327	-0.627397
3	47292183	rs11130124	3:47292183				0.346614	-0.184504	-0.941178
3	47292827	rs4683326	3:47292827				0.319644	-0.196373	-0.995189
3	47294000	rs11921117	3:47294000				0.474691	-0.145623	-0.714868
3	47294454	rs11719129	3:47294454				0.827577	-1.29301	-0.217811
3	47294770	rs138989774	3:47294770				0.567092	-0.247348	-0.572339
3	47296899	rs6768221	3:47296899				0.486646	-0.140946	-0.695654
3	47296921	rs11710013	3:47296921				0.346743	-0.184471	-0.940926						T	C	NA	NA	1.5023	0.591
3	47297060	rs62248908	3:47297060				0.805662	0.0938744	0.246026
3	47297384	rs11918753	3:47297384				0.00813655	-2.08861	-2.64635
3	47297833	rs202080727	3:47297833:AG_A				0.47631	-0.146868	-0.71225
3	47298234	rs13065991	3:47298234				0.284654	0.226852	1.06992
3	47300847	rs76749058	3:47300847				0.566534	-0.24775	-0.573164
3	47302036	rs62248910	3:47302036				0.659516	0.131393	0.440582
3	47302200	rs79492808	3:47302200				0.129733	-0.409219	-1.51516
3	47304646	rs139633780	3:47304646				0.975524	0.0434463	0.0306814
3	47305392	rs41290656	3:47305392				0.505859	-0.510757	-0.665299
3	47305687		3:47305687:G_GT				0.566534	-0.24775	-0.573164
3	47305928	rs140345125	3:47305928:TTTTT				0.471322	-0.147312	-0.720329
3	47306894	rs11130126	3:47306894				0.486828	-0.140772	-0.695362						G	A	7.02869	0.051	1.4755	0.728
3	47307833	rs17079543	3:47307833				0.566534	-0.24775	-0.573164
3	47308183	rs11920853	3:47308183				0.486828	-0.140772	-0.695362
3	47308348	rs144050496	3:47308348				0.457717	0.560275	0.742611
3	47308746	rs115200348	3:47308746				0.815998	-0.255157	-0.232695
3	47309134	rs7636423	3:47309134				0.346541	-0.184789	-0.941319
3	47309559	rs140067596	3:47309559				0.739073	6.91714	0.333081
3	47309757	rs11915074	3:47309757				0.486994	-0.140849	-0.695098
3	47311153	rs61306046	3:47311153				0.475709	-0.147922	-0.71322
3	47311154	rs58472056	3:47311154				0.511236	-0.139769	-0.656914
3	47314496	rs56273245	3:47314496				0.715952	0.114187	0.363874
3	47316608	rs201676473	3:47316608:T_TTC				0.367396	0.311998	0.901362
3	47316609	rs140793036	3:47316609:T_TCC				0.367396	0.311998	0.901362
3	47317632	rs149892795	3:47317632				0.466665	0.551549	0.727916
3	47318455	rs201174384	3:47318455:TACA_				0.432824	0.163218	0.784369
3	47318455	rs3041343	3:47318455:TACA_				0.432824	0.163218	0.784369
3	47318457	rs5848827	3:47318457:CAAT_				0.374042	0.179297	0.888928
3	47321112	rs183010346	3:47321112				0.679723	-0.194206	-0.412841
3	47321669	rs807935	3:47321669				0.229933	-0.241191	-1.20053
3	47322133	rs811115	3:47322133				0.349826	-0.184308	-0.934926
3	47322138	rs116075653	3:47322138				0.669623	0.412406	0.426666
3	47322369	rs113295284	3:47322369				0.143983	-0.984119	-1.46112
3	47322496	rs807936	3:47322496				0.350501	-0.183413	-0.933617						C	T	9.77668	0.022	0.553773	0.869
3	47322781	rs1076394	3:47322781				0.346614	-0.184396	-0.941178						A	G	10.4856	0.019	0.55322	0.959
3	47323000	rs807937	3:47323000				0.348349	-0.183981	-0.937797
3	47324105	rs143186917	3:47324105				0.467669	0.550758	0.726277
3	47325578	rs116596999	3:47325578				0.0863337	1.73048	1.71506
3	47326298	rs17476234	3:47326298				0.350338	-0.183319	-0.933934
3	47327651	rs1638676	3:47327651				0.354235	-0.182318	-0.926406						A	G	10.1757	0.02	0.553773	0.93
3	47328744	rs10490798	3:47328744				0.130707	-0.409764	-1.51132						T	C	4.01485	0.16	0.430417	0.851
3	47330194	rs1638677	3:47330194				0.926328	0.0898712	0.0924663
3	47331136	rs11710322	3:47331136				0.35525	-0.181768	-0.924453						T	C	NA	NA	1.4993	0.529
3	47333129	rs116196627	3:47333129				0.666921	0.417084	0.430378
3	47333295	rs295441	3:47333295				0.348374	-0.184999	-0.937747
3	47335881	rs295442	3:47335881				0.356147	-0.181743	-0.922732						A	C	10.591	0.018	0.553773	0.973
3	47338554	rs11713101	3:47338554				0.308037	-0.228589	-1.01935						T	C	23.3361	0.0016	1.58725	0.613
3	47339723	rs11714294	3:47339723				0.357918	-0.181177	-0.91934
3	47339773	rs183000743	3:47339773				0.436662	0.57962	0.777843
3	47341801	rs2079797	3:47341801				0.200174	-0.311162	-1.28106
3	47344514	rs57932529	3:47344514				0.60223	9.92203	0.521196
3	47346415	rs13072802	3:47346415				0.357475	-0.183855	-0.920187
3	47346717	rs55771110	3:47346717				0.924589	0.0376582	0.0946549
3	47347003	rs11720439	3:47347003				0.424174	-0.169724	-0.7992
3	47348276	rs145276801	3:47348276				0.560014	-0.558855	-0.582821
3	47348910	rs76530372	3:47348910				0.561855	-0.253015	-0.580088
3	47349914	rs59689369	3:47349914				0.345228	-0.18901	-0.943886
3	47350553	rs142284535	3:47350553				0.14796	-0.977653	-1.44678
3	47351501	rs11710121	3:47351501				0.426126	-0.168956	-0.795838						G	T	NA	NA	1.42761	0.256
3	47352998	rs76183418	3:47352998				0.607248	-0.219253	-0.514006
3	47352999	rs76800447	3:47352999				0.935825	-0.033857	-0.0805188
3	47353025	rs112611988	3:47353025				0.497641	0.518805	0.678206
3	47354241	rs807932	3:47354241				0.361458	-0.182398	-0.91259						C	T	9.48774	0.024	0.552667	0.927
3	47354438	rs143652058	3:47354438				0.558743	-0.255882	-0.584709
3	47354803	rs62248938	3:47354803				0.542575	0.321745	0.608924
3	47354903	rs115595028	3:47354903				0.351805	-1.00672	-0.931093
3	47356993	rs138659913	3:47356993				0.00827599	-1.54769	-2.6406
3	47357047	rs114839966	3:47357047				0.172708	-0.671035	-1.36355
3	47358279	rs140395303	3:47358279				0.695248	-0.086128	-0.391744
3	47359262	rs295428	3:47359262				0.475917	-0.142391	-0.712884						G	T	10.591	0.018	0.553773	0.946
3	47362080	rs295433	3:47362080				0.41038	0.224395	0.823225						T	C	1.91554	0.52	1.43476	0.607
3	47362851	rs7636843	3:47362851				0.0341102	-0.614997	-2.11877
3	47363475	rs62248947	3:47363475				0.305995	0.396938	1.02366
3	47363842	rs17079580	3:47363842				0.564213	-0.254057	-0.576595						C	A	3.38719	0.22	0.374936	0.0683
3	47363971	rs17410853	3:47363971				0.598486	-0.111758	-0.52658						T	G	12.3049	0.012	1.4319	0.539
3	47364265	rs115926470	3:47364265				0.00901238	-1.53988	-2.61158
3	47366799	rs295460	3:47366799				0.0619064	5.85919	1.86697
3	47366920	rs151176697	3:47366920				0.582596	-0.241038	-0.549597
3	47368010	rs295461	3:47368010				0.492652	-0.136428	-0.686097						T	C	10.3812	0.019	0.554327	0.973
3	47370699	rs201061135	3:47370699:T_TTG				0.389261	0.211062	0.860958
3	47371222	rs62248950	3:47371222				0.343284	0.2742	0.947697
3	47372802	rs143151265	3:47372802				0.00867226	-1.53417	-2.62471
3	47375890	rs2159400	3:47375890				0.498386	-0.134555	-0.677032						C	T	10.8049	0.017	0.55322	0.985
3	47375955	rs295449	3:47375955				0.499696	0.134089	0.674968						G	A	10.2779	0.02	0.554327	0.969
3	47378467	rs295452	3:47378467				0.997589	-0.0243874	-0.0030212
3	47378588	rs80258705	3:47378588				0.584082	-0.240284	-0.547432
3	47380499	rs2240796	3:47380499				0.0894752	-0.453072	-1.69817
3	47385585	rs295458	3:47385585				0.505479	-0.13197	-0.665894						C	A	10.6974	0.018	0.554327	0.97
3	47388420	rs145115727	3:47388420				0.602111	-0.380564	-0.521366
3	47388947	rs8180040	3:47388947				0.455882	-0.148215	-0.745644						A	T	10.9135	0.017	1.50682	0.751
3	47389317	rs807931	3:47389317				0.50497	-0.132195	-0.666691						C	T	10.8049	0.017	0.553773	0.952
3	47389409	rs7613282	3:47389409				0.504383	-0.132396	-0.667609						T	C	10.8049	0.017	1.50381	0.999
3	47391072	rs6782695	3:47391072				0.00871728	-1.5313	-2.62295
3	47391729	rs62246470	3:47391729				0.339093	0.276779	0.955959
3	47392138	rs116448423	3:47392138				0.00784438	-1.54223	-2.6587
3	47392796	rs4683328	3:47392796				0.585327	-0.239691	-0.54562						T	C	1	NA	2.65914	0.427
3	47393515	rs138693409	3:47393515				0.179148	-0.665967	-1.34338
3	47394702	rs11927371	3:47394702				0.47244	-0.147328	-0.718515
3	47395135	rs17411375	3:47395135				0.503372	-0.132756	-0.669193						T	C	NA	NA	1.4993	0.53
3	47397300	rs11721328	3:47397300				0.618535	-0.308882	-0.497927
3	47398130	rs62246474	3:47398130				0.503075	-0.132905	-0.669659
3	47398224	rs202217633	3:47398224:G_GAA				0.0406686	-3.26736	-2.04689
3	47398793	rs11130127	3:47398793				0.503215	-0.132794	-0.66944
3	47399196	rs72117991	3:47399196:CTG_C				0.302402	0.289817	1.0313
3	47399407	rs12490467	3:47399407				0.585765	-0.239522	-0.544983
3	47399753	rs438659	3:47399753				0.377772	0.255713	0.882009
3	47400328	rs553989	3:47400328				0.444727	-0.152754	-0.764235
3	47401952	rs147803267	3:47401952				0.828139	0.230353	0.217089
3	47403466	rs35583744	3:47403466:C_CA				0.313819	0.285193	1.00724
3	47403892	rs807810	3:47403892				0.505072	0.132143	0.666531
3	47404566	rs138636179	3:47404566				0.00116806	-1.57127	-3.24657
3	47405305	rs4858888	3:47405305				0.499932	-0.133962	-0.674596						T	C	10.591	0.018	1.50381	0.997
3	47405456	rs4858890	3:47405456				0.517901	-0.124202	-0.646584						G	A	7.84597	0.039	0.563831	0.897
3	47405679	rs146331761	3:47405679				0.000798954	-1.72816	-3.35316
3	47406392	rs73071269	3:47406392				0.577209	0.17598	0.557467
3	47406582	rs67155377	3:47406582:TC_T				0.32861	0.782914	0.976917
3	47409614	rs10540441	3:47409614:TTCTC				0.573455	-0.118759	-0.562971
3	47409614	rs144768730	3:47409614:TTCTC				0.573455	-0.118759	-0.562971
3	47410564	rs57346147	3:47410564				0.523474	-0.132594	-0.638
3	47415100	rs1872164	3:47415100				0.585597	-0.113614	-0.545228						A	G	10.2779	0.02	1.49631	0.89
3	47415467	rs13064843	3:47415467				0.586533	0.113371	0.543867
3	47416761	rs2062278	3:47416761				0.584827	-0.113864	-0.546347						G	A	10.2779	0.02	1.49631	0.89
3	47418509	rs6787422	3:47418509				0.586287	0.113469	0.544224
3	47418822	rs114221308	3:47418822				0.970022	-0.0248728	-0.0375802
3	47418971	rs34622620	3:47418971				0.568252	-0.362623	-0.570627
3	47420150	rs7612191	3:47420150				0.179975	-1.41662	-1.34083
3	47420627	rs13075233	3:47420627				0.585923	0.113584	0.544753						T	C	10.1757	0.021	1.4978	0.958
3	47421299	rs75511849	3:47421299				0.162775	-0.403077	-1.3958
3	47422152	rs922957	3:47422152				0.582619	-0.114631	-0.549563
3	47425060	rs10865946	3:47425060				0.584857	0.113982	0.546304
3	47425473	rs11719877	3:47425473				0.585492	0.113713	0.54538						C	T	10.0744	0.021	1.4993	0.969
3	47425730	rs4858848	3:47425730				0.587407	-0.114024	-0.542598
3	47426346	rs12497225	3:47426346				0.578192	-0.11605	-0.556028
3	47428265	rs187370316	3:47428265				0.0103384	-3.71507	-2.5643
3	47429003	rs12486969	3:47429003				0.408538	-0.177756	-0.826469
3	47430186	rs56351005	3:47430186				0.409929	-0.177922	-0.824019
3	47431417	rs56032309	3:47431417				0.578383	-0.116001	-0.555747
3	47431868	rs201062033	3:47431868:GGTC_				0.507214	0.147597	0.663181
3	47431869	rs36047968	3:47431869:GTCT_				0.540478	0.128197	0.61209
3	47431873	rs58518357	3:47431873:TC_T				0.595427	0.118195	0.530988
3	47434552	rs11712445	3:47434552				0.585744	0.113635	0.545014
3	47435976	rs114855172	3:47435976				0.00879367	-1.50917	-2.61997
3	47437491	rs112538126	3:47437491				0.128455	1.56754	1.52022
3	47439231	rs4241548	3:47439231				0.576028	0.118087	0.559196
3	47439291	rs62248580	3:47439291				0.788929	-0.0574947	-0.267702
3	47439643	rs79271835	3:47439643				0.170529	-0.39559	-1.37051
3	47439680	rs7641010	3:47439680				0.529875	-0.137582	-0.628196
3	47442002	rs12636235	3:47442002				0.557757	-0.254884	-0.586176
3	47442863	rs13079098	3:47442863				0.586342	-0.114162	-0.544145
3	47443065	rs11925823	3:47443065				0.585827	0.11366	0.544894
3	47443262	rs11705957	3:47443262				0.581005	-0.115216	-0.551918						G	T	10.2779	0.02	1.49631	0.928
3	47444281	rs4858805	3:47444281				0.733099	-0.0727419	-0.341007
3	47451411	rs3736177	3:47451411				0.578888	-0.115919	-0.55501
3	47452118	rs6780013	3:47452118				0.783435	-0.0586968	-0.274846						A	G	8.49944	0.032	1.47108	0.55
3	47452786	rs1531875	3:47452786				0.585596	0.113615	0.545229						G	A	NA	NA	1.49481	0.454
3	47453216	rs11707038	3:47453216				0.349473	0.270831	0.935613
3	47455086	rs4858868	3:47455086				0.585596	0.113615	0.545229						G	A	9.87494	0.022	1.4993	0.891
3	47459679	rs12487736	3:47459679				0.64848	0.0977168	0.455875
3	47463567	rs12636851	3:47463567				0.574261	-0.117435	-0.561787						C	T	10.2779	0.02	1.49631	0.965
3	47464122	rs1038394	3:47464122				0.585596	0.113615	0.545229						A	G	NA	NA	1.49332	0.471
3	47468261	rs11711824	3:47468261				0.542334	0.128263	0.609288						C	T	10.8049	0.017	1.4993	0.951
3	47470484	rs7651762	3:47470484				0.570033	-0.118966	-0.568003
3	47470787	rs6800271	3:47470787				0.571995	-0.118274	-0.565116						T	A	10.1757	0.021	1.5008	0.788
3	47471751	rs142360291	3:47471751:A_AG				0.490884	0.360525	0.688904
3	47471751	rs55797252	3:47471751:A_AG				0.490884	0.360525	0.688904
3	47473168	rs6792461	3:47473168				0.562511	-0.121489	-0.579115						T	C	9.77668	0.022	1.49631	0.935
3	47476957	rs72163761	3:47476957:CAT_C				0.546581	0.130745	0.602892
3	47476959	rs72297266	3:47476959				0.524325	0.143951	0.636692
3	47476959	rs75151044	3:47476959				0.524325	0.143951	0.636692
3	47477019	rs12632132	3:47477019				0.56188	0.122224	0.580051
3	47478830	rs11712590	3:47478830				0.367208	0.268343	0.901716
3	47479735	rs60369822	3:47479735				0.536846	-0.130532	-0.61759
3	47480357	rs4858889	3:47480357				0.368456	-0.416179	-0.899369						A	G	1	NA	2.66712	0.159
3	47480524	rs4858811	3:47480524				0.535666	-0.13103	-0.61938
3	47482222	rs7648696	3:47482222				0.32166	0.271369	0.991052
3	47484255	rs56260584	3:47484255				0.165204	-0.682487	-1.38778
3	47484797	rs202217126	3:47484797:C_CCT				0.961028	0.0172279	0.0488631
3	47484797	rs4858893	3:47484797:C_CCT				0.961028	0.0172279	0.0488631
3	47484797	rs67862137	3:47484797:C_CCT				0.961028	0.0172279	0.0488631
3	47484797	rs67862138	3:47484797:C_CCT				0.961028	0.0172279	0.0488631
3	47484953	rs4858894	3:47484953				0.539205	0.130086	0.614015
3	47485029	rs17080872	3:47485029				0.253466	-0.332058	-1.14197						T	C	NA	NA	1.17234	0.832
3	47486632	rs11130128	3:47486632				0.506264	-0.141743	-0.664667
3	47487694	rs62248597	3:47487694				0.364439	0.547824	0.906939
3	47489820	rs9683033	3:47489820				0.525044	0.134845	0.635589						C	T	NA	NA	1.49332	0.492
3	47489885	rs11130129	3:47489885				0.502266	-0.143123	-0.670929
3	47490214	rs145456175	3:47490214:GTTCA				0.501801	-0.143274	-0.671659
3	47490493	rs9683177	3:47490493				0.524302	0.135102	0.636728
3	47493158	rs144403056	3:47493158				0.912484	-0.1031	-0.109906
3	47494157	rs12490383	3:47494157				0.241538	-0.341195	-1.17115
3	47494303	rs2101247	3:47494303				0.497515	-0.144853	-0.678405
3	47494351	rs77413222	3:47494351				0.126842	1.56837	1.52667
3	47494380	rs7649234	3:47494380				0.503622	-0.142808	-0.668802
3	47496464	rs76558868	3:47496464				0.168393	-0.405798	-1.37739
3	47496584	rs189970768	3:47496584				0.366233	0.280854	0.903553
3	47498312	rs183094745	3:47498312				0.563662	-0.595905	-0.577411
3	47499125	rs146932538	3:47499125				0.549053	0.487751	0.59918
3	47500662	rs878659	3:47500662				0.478832	0.151826	0.708182						G	A	9.87494	0.022	1.4978	0.972
3	47501253	rs6800588	3:47501253				0.361638	0.264814	0.912248
3	47503349	rs6792488	3:47503349				0.444805	-0.164808	-0.764104
3	47504261	rs4858816	3:47504261				0.285305	0.315025	1.06848
3	47505725	rs13100413	3:47505725				0.0312571	-3.43537	-2.15378
3	47506230	rs77481436	3:47506230				0.394977	-0.614663	-0.850627
3	47506411	rs112741837	3:47506411				0.108873	1.58201	1.60328
3	47509095	rs12491029	3:47509095				0.48968	4.36511	0.690817
3	47509285	rs62248598	3:47509285				0.347031	0.55831	0.940364
3	47510778	rs116353390	3:47510778				0.910487	0.0450307	0.112424
3	47511698	rs17784714	3:47511698				0.304023	0.304202	1.02785						C	T	4.71147	0.12	1.21653	0.487
3	47515557	rs12492433	3:47515557				0.42555	0.171585	0.79683
3	47515636	rs183372625	3:47515636				0.12701	1.56542	1.526
3	47516728	rs62248599	3:47516728				0.377087	-0.192573	-0.883276
3	47517038	rs78227673	3:47517038				0.758947	-0.221135	-0.306864
3	47517299	rs145924826	3:47517299				0.277356	0.98134	1.08628
3	47517363	rs192542289	3:47517363				0.0532842	1.94299	1.93261
3	47517416	rs111762817	3:47517416				0.301829	0.325703	1.03252
3	47517670	rs73081205	3:47517670				0.343453	-0.20887	-0.947365
3	47517772	rs199740248	3:47517772:G_GTT				0.45645	-0.173121	-0.744706
3	47517773	rs11708770	3:47517773				0.353041	-0.206885	-0.928707
3	47517773	rs11716661	3:47517773				0.353041	-0.206885	-0.928707
3	47517774	rs79438810	3:47517774				0.499537	-0.15221	-0.675218
3	47518266	rs11716763	3:47518266				0.406341	-0.179331	-0.83035						T	C	9.58309	0.024	1.4993	0.842
3	47518325	rs59586735	3:47518325				0.406341	-0.179331	-0.83035
3	47520954	rs6775343	3:47520954				0.00849785	-1.46985	-2.63162
3	47521267	rs142617646	3:47521267				0.464663	0.597767	0.73119
3	47522692	rs112449874	3:47522692				0.0251884	-3.99593	-2.2385
3	47523520	rs113250574	3:47523520				0.27401	0.318947	1.09387
3	47523843	rs73081211	3:47523843				0.273881	0.319015	1.09417
3	47525863	rs62248603	3:47525863				0.319658	-0.220321	-0.995161
3	47525869	rs182022071	3:47525869				0.533725	0.515165	0.62233
3	47526129	rs111378194	3:47526129:TA_T				0.39786	-0.183135	-0.84545
3	47526363	rs186800619	3:47526363				0.201714	-1.00309	-1.27668
3	47527073	rs147191056	3:47527073:AAAGA				0.556206	-0.984439	-0.588486
3	47527073	rs74184084	3:47527073:AAAGA				0.556206	-0.984439	-0.588486
3	47527077	rs139871288	3:47527077:AAAT_				0.480912	-1.14887	-0.704837
3	47527683	rs12489046	3:47527683				0.408129	0.177689	0.827191
3	47527833	rs200911000	3:47527833:CAT_C				0.26679	0.341922	1.11049
3	47527833	rs9811358	3:47527833:CAT_C				0.26679	0.341922	1.11049
3	47527883	rs142871679	3:47527883:C_CAT				0.635414	0.140917	0.474121
3	47527883	rs201536204	3:47527883:C_CAT				0.635414	0.140917	0.474121
3	47528193	rs11914913	3:47528193				0.361893	0.194799	0.911764						C	A	NA	NA	1.49332	0.48
3	47529063	rs12490058	3:47529063				0.382744	0.187127	0.872852						T	C	NA	NA	1.49182	0.469
3	47529560	rs145397364	3:47529560				0.154423	-0.714371	-1.42408
3	47530595	rs112471280	3:47530595				0.37218	-0.767078	-0.892397
3	47531935	rs62248605	3:47531935				0.344112	-0.208601	-0.946071
3	47533420	rs11130132	3:47533420				0.356722	-0.199445	-0.921629
3	47534109	rs13098603	3:47534109				0.235825	0.364388	1.18549
3	47534836	rs12630641	3:47534836				0.386474	0.187347	0.866029
3	47534921	rs13094615	3:47534921				0.743728	0.310485	0.32692
3	47536979	rs112109373	3:47536979				0.105768	1.51789	1.61751
3	47539702	rs12495169	3:47539702				0.152174	-0.393187	-1.43189
3	47539969	rs13059519	3:47539969				0.386571	0.187042	0.865853						C	T	9.48774	0.024	1.4978	0.962
3	47540917	rs7651194	3:47540917				0.385539	0.187272	0.867737
3	47542894	rs6765990	3:47542894				0.387686	0.18725	0.863821
3	47543389	rs3816779	3:47543389				0.376071	0.193806	0.885159						G	A	9.48774	0.025	0.551563	0.908
3	47544003	rs17784882	3:47544003				0.282535	-0.24999	-1.07464						A	C	9.77668	0.022	1.49631	0.968
3	47544201	rs115941814	3:47544201				0.752309	-0.228623	-0.315596
3	47544794	rs11717374	3:47544794				0.368261	0.524033	0.899736
3	47545164	rs11713413	3:47545164				0.197686	-0.320897	-1.28817
3	47546791	rs116760504	3:47546791				0.766497	-0.208934	-0.29696
3	47547037	rs117768043	3:47547037				0.148782	-0.723846	-1.44385
3	47547664	rs11130133	3:47547664				0.301104	-0.24001	-1.03407
3	47549433	rs201299538	3:47549433:G_GA				0.482743	-0.18073	-0.701897
3	47551140	rs74735516	3:47551140				0.13523	1.53653	1.49379
3	47551180	rs116061701	3:47551180				0.158807	-0.721343	-1.40909
3	47551321	rs1984882	3:47551321				0.61916	-0.676685	-0.497042
3	47552103	rs77923150	3:47552103				0.74569	-0.235709	-0.324327
3	47553806	rs62260708	3:47553806				0.309421	0.308133	1.01644
3	47555142	rs2291298	3:47555142				0.32698	-0.227301	-0.980216
3	47557722	rs11914795	3:47557722				0.273301	-0.268089	-1.09549
3	47558184	rs11914932	3:47558184				0.31714	-0.23326	-1.00035
3	47558251	rs4599332	3:47558251				0.293007	-0.248986	-1.05155
3	47558448	rs11711265	3:47558448				0.32625	-0.228851	-0.981695						T	C	NA	NA	1.49332	0.518
3	47558804	rs114994392	3:47558804				0.13787	1.52653	1.48377
3	47558810	rs113894231	3:47558810				0.428758	-0.684783	-0.79132
3	47560005	rs201542931	3:47560005:T_TC				0.729245	0.0923351	0.34613
3	47560006	rs4858854	3:47560006				0.831498	0.0642456	0.21278
3	47560566	rs185352472	3:47560566				0.182504	-0.699391	-1.33308
3	47560863	rs7628631	3:47560863				0.308944	-0.238273	-1.01744						T	C	9.77668	0.022	1.4978	0.999
3	47563522	rs188348611	3:47563522				0.944455	0.0464028	0.0696717
3	47563524	rs199515965	3:47563524:AT_A				0.0315755	-0.576576	-2.14974
3	47563525	rs66482469	3:47563525				0.01961	-0.640124	-2.33373
3	47564462	rs62260710	3:47564462				0.286264	-0.251712	-1.06635
3	47564491	rs62260711	3:47564491				0.286446	-0.251616	-1.06595
3	47565424	rs4858856	3:47565424				0.362245	-0.210361	-0.911095
3	47565727	rs139946273	3:47565727				0.153929	-0.749736	-1.42579
3	47568984	rs62260713	3:47568984				0.257904	0.356783	1.13136
3	47571405	rs115607457	3:47571405				0.154042	-0.760174	-1.4254
3	47572585	rs6790763	3:47572585				0.37613	-0.207208	-0.885049
3	47572789	rs6791025	3:47572789				0.239379	3.21099	1.17654
3	47574937	rs11707895	3:47574937				0.292504	-0.247951	-1.05264
3	47576499	rs6770690	3:47576499				0.0295688	-3.03732	-2.17582
3	47578838	rs11130137	3:47578838				0.391175	-0.196084	-0.857488						G	A	10.0744	0.021	1.4993	0.951
3	47579102	rs34634681	3:47579102				0.291412	-0.248771	-1.05503
3	47579965	rs62260741	3:47579965				0.26867	-0.26329	-1.10613
3	47580158	rs56185965	3:47580158				0.475919	-0.322123	-0.712881
3	47581382	rs181246385	3:47581382				0.116388	1.81878	1.57012
3	47581636	rs13091992	3:47581636				0.155951	3.49456	1.41882
3	47582724	rs1564760	3:47582724				0.722613	-0.0775444	-0.354968						C	A	3.78104	0.18	1.36752	0.766
3	47583156	rs1872166	3:47583156				0.567738	-0.132226	-0.571386
3	47583208	rs62260743	3:47583208				0.171537	0.480229	1.36728
3	47585516	rs1564761	3:47585516				0.547211	-0.145897	-0.601945
3	47586055	rs6768879	3:47586055				0.680011	-0.0934047	-0.412449
3	47586100	rs112555644	3:47586100				0.454574	-0.651745	-0.747812
3	47586514	rs9854395	3:47586514				0.0173285	0.692489	2.37966						A	G	5.31217	0.094	1.12524	0.333
3	47587026	rs114545763	3:47587026				0.889258	0.1277	0.139243
3	47587905	rs11917071	3:47587905				0.249691	0.287495	1.1511
3	47588405	rs74337160	3:47588405				0.619698	-0.310163	-0.496279
3	47588649	rs111499603	3:47588649				0.200261	0.30495	1.28081
3	47588898	rs60992717	3:47588898				0.343636	0.220867	0.947005
3	47589542	rs6442070	3:47589542				0.365112	0.209354	0.905667
3	47589634	rs6442071	3:47589634				0.362898	0.210659	0.909857
3	47589918	rs4858835	3:47589918				0.366255	0.208728	0.903511
3	47590420	rs9311409	3:47590420				0.373354	0.208961	0.890209
3	47590550	rs9820051	3:47590550				0.322342	0.224052	0.989656
3	47590724	rs6780080	3:47590724				0.28016	0.243272	1.07996
3	47590727	rs35533636	3:47590727				0.280757	0.242956	1.07862
3	47590731	rs6782707	3:47590731				0.286268	0.239898	1.06634
3	47591020	rs6780395	3:47591020				0.294895	0.235738	1.04744
3	47591054	rs6767896	3:47591054				0.295916	0.232731	1.04523
3	47591142	rs6767996	3:47591142				0.448418	0.173626	0.758055
3	47592174	rs200596103	3:47592174:TG_T				0.411361	0.171433	0.821501
3	47592376	rs4858836	3:47592376				0.407714	0.170326	0.827922
3	47592859	rs6789835	3:47592859				0.401725	0.173338	0.838544
3	47593132	rs13084555	3:47593132				0.397401	0.175269	0.846271
3	47593230	rs7642691	3:47593230				0.436584	0.156695	0.777975
3	47594152	rs200204481	3:47594152:C_CT				0.499812	0.818588	0.674786
3	47594152	rs62260747	3:47594152:C_CT				0.499812	0.818588	0.674786
3	47594157	rs57203541	3:47594157				0.750896	0.375956	0.317458
3	47595353	rs13085098	3:47595353				0.66934	-0.133267	-0.427053
3	47595805	rs6784946	3:47595805				0.422636	0.161448	0.801856
3	47595879	rs6785031	3:47595879				0.451039	0.151122	0.753683
3	47596620	rs11712462	3:47596620				0.105473	-9.96398	-1.61888
3	47598663	rs11130138	3:47598663				0.451865	0.149953	0.752309						G	A	5.31217	0.095	1.39934	0.404
3	47599266	rs9835605	3:47599266				0.637906	0.104276	0.470628
3	47599380	rs35167544	3:47599380				0.439787	0.155491	0.772553
3	47601429	rs186013229	3:47601429				0.00762314	-2.15621	-2.66832
3	47603277	rs62260749	3:47603277				0.254507	0.431997	1.13947
3	47603627	rs10865948	3:47603627				0.454262	0.149357	0.748328
3	47603926	rs11483055	3:47603926:A_AT				0.42669	0.160602	0.794868
3	47606215	rs11716779	3:47606215				0.261968	0.228722	1.12175						G	A	1.0202	0.99	1.31128	0.917
3	47606570	rs11130139	3:47606570				0.451673	0.150124	0.752629
3	47608337	rs12489865	3:47608337				0.362569	0.190108	0.91048						G	A	1	NA	1.41907	0.49
3	47609552	rs60322343	3:47609552				0.455103	0.149288	0.746935
3	47610376	rs62260751	3:47610376				0.664989	-0.406213	-0.433035
3	47610418	rs77488802	3:47610418				0.515184	-0.269279	-0.650787
3	47613302	rs869508	3:47613302				0.441079	0.154766	0.770373						T	G	4.61817	0.13	1.39515	0.383
3	47614413	rs2280567	3:47614413				0.451204	0.15026	0.753409
3	47616151	rs3772402	3:47616151				0.454564	0.149892	0.747828						T	C	4.80665	0.12	1.40354	0.354
3	47616155	rs3772403	3:47616155				0.450985	0.150558	0.753773
3	47616342	rs3772404	3:47616342				0.233224	-0.317771	-1.1921
3	47617458	rs12636198	3:47617458				0.439242	0.155523	0.773473
3	47617504	rs60110914	3:47617504				0.534432	0.127084	0.621255
3	47617679	rs36033865	3:47617679				0.567454	0.121351	0.571805
3	47618953	rs3732530	3:47618953				0.451865	0.149953	0.752309						C	A	4.71147	0.12	1.40074	0.369
3	47622210	rs3755637	3:47622210				0.451865	0.149953	0.752309						A	G	4.66459	0.12	1.39934	0.341
3	47622331	rs3755638	3:47622331				0.438001	0.155713	0.775573
3	47626782	rs2293226	3:47626782				0.44632	0.152927	0.761564						G	C	4.66459	0.12	1.40214	0.244
3	47627073	rs79394230	3:47627073				0.16872	1.42509	1.37633
3	47633355	rs7631950	3:47633355				0.411822	0.167334	0.820691						A	G	4.1787	0.15	1.39794	0.357
3	47633759	rs11716582	3:47633759				0.411929	0.167303	0.820504						T	C	1	NA	1.39515	0.448
3	47637051	rs78838427	3:47637051				0.285487	0.242811	1.06807
3	47637557	rs71098500	3:47637557:A_AAA				0.591081	0.110633	0.537271
3	47637557	rs71619688	3:47637557:A_AAA				0.591081	0.110633	0.537271
3	47638876	rs56746603	3:47638876				0.514827	0.13222	0.651341
3	47638917	rs184393494	3:47638917				0.859163	0.163167	0.17744
3	47640273	rs2103075	3:47640273				0.336887	0.795398	0.960334
3	47640922	rs4858801	3:47640922				0.441295	0.155345	0.770009
3	47641011	rs4858802	3:47641011				0.224806	-0.301093	-1.21385
3	47642245	rs61620099	3:47642245				0.440961	0.155498	0.770571
3	47642726	rs2049300	3:47642726				0.40677	0.169212	0.829591
3	47643106	rs115329200	3:47643106				0.780349	-0.147629	-0.278864
3	47643403	rs11929303	3:47643403				0.432678	0.159747	0.784618
3	47645933	rs62262079	3:47645933				0.960624	0.0134702	0.0493704
3	47647358	rs4274776	3:47647358				0.439684	0.156174	0.772727						C	T	4.26312	0.15	1.39794	0.388
3	47649807	rs55905363	3:47649807:A_AC				0.890842	0.656027	0.137239
3	47649807	rs76486273	3:47649807:A_AC				0.890842	0.656027	0.137239
3	47649998	rs34616865	3:47649998				0.438525	0.156805	0.774686
3	47650039	rs62262081	3:47650039				0.811956	0.0593614	0.237903
3	47650075	rs13085978	3:47650075				0.441129	0.156216	0.770289
3	47650965	rs10865949	3:47650965				0.964362	0.0123818	0.0446809
3	47652120	rs61675361	3:47652120				0.441818	0.155974	0.769126
3	47652639	rs1014228	3:47652639				0.416506	0.164768	0.812498
3	47652795	rs1014229	3:47652795				0.931992	0.0226771	0.0853385
3	47653085	rs73083115	3:47653085				0.382087	-0.486293	-0.874058
3	47653822	rs62262084	3:47653822				0.442503	0.172918	0.767974
3	47654214	rs143196345	3:47654214:GAAGG				0.438779	0.157311	0.774257
3	47654214	rs71945615	3:47654214:GAAGG				0.438779	0.157311	0.774257
3	47654375	rs1464614	3:47654375				0.427027	0.161531	0.79429						G	T	4.39294	0.14	1.39794	0.406
3	47656433	rs11130143	3:47656433				0.429813	0.16053	0.789512						C	T	4.30596	0.14	1.39794	0.396
3	47657105	rs62262085	3:47657105				0.479821	0.367117	0.706591
3	47657467	rs6774170	3:47657467				0.410843	0.168044	0.82241						C	A	1	NA	1.39375	0.498
3	47658983	rs150488176	3:47658983				0.00802406	-1.41939	-2.65106
3	47659379	rs1403579	3:47659379				0.428693	0.161232	0.791431						C	T	1	NA	1.39654	0.695
3	47659487	rs1403578	3:47659487				0.42867	0.161248	0.791469						C	T	1	NA	1.39375	0.499
3	47660101	rs883661	3:47660101				0.426774	0.162138	0.794725
3	47660173	rs870622	3:47660173				0.428994	0.161161	0.790914
3	47660564	rs868255	3:47660564				0.427287	0.161811	0.793843
3	47660796	rs883663	3:47660796				0.38038	0.179278	0.877197						G	A	4.30596	0.14	1.39794	0.395
3	47660832	rs883662	3:47660832				0.437967	0.15851	0.775631
3	47661064	rs4858842	3:47661064				0.426966	0.16201	0.794393						G	A	1	NA	1.39515	0.479
3	47661739	rs34252990	3:47661739				0.390952	0.181045	0.857893
3	47663127	rs78460903	3:47663127				0.00695694	-1.44188	-2.6989
3	47666710	rs74801519	3:47666710				0.759715	0.228386	0.305855
3	47667408	rs142017483	3:47667408:AAGGC				0.231399	0.721451	1.19676
3	47667626	rs118088757	3:47667626				0.231337	0.721446	1.19692
3	47667934	rs11130144	3:47667934				0.484294	0.146882	0.699413
3	47669547	rs12497825	3:47669547				0.732293	0.0794544	0.342078
3	47669549	rs12497826	3:47669549				0.332696	0.199803	0.968697
3	47669549	rs199527588	3:47669549				0.332696	0.199803	0.968697
3	47669549	rs71754564	3:47669549				0.332696	0.199803	0.968697
3	47672891	rs1568691	3:47672891				0.785361	0.0676384	0.27234
3	47672915	rs17785248	3:47672915				0.469406	0.162807	0.723446						A	G	1.97388	0.5	2.10644	0.715
3	47675223	rs13069142	3:47675223				0.440883	0.161473	0.770703
3	47675307	rs185974677	3:47675307				0.762206	-0.280762	-0.302585
3	47676902	rs3216712	3:47676902:C_CA				0.399981	0.174718	0.841655
3	47676902	rs72581966	3:47676902:C_CA				0.399981	0.174718	0.841655
3	47676902	rs75472349	3:47676902:C_CA				0.399981	0.174718	0.841655
3	47678035	rs12492915	3:47678035				0.409478	0.169405	0.824813
3	47678167	rs139185674	3:47678167				0.232589	0.711362	1.19372
3	47680119	rs12636863	3:47680119				0.402855	0.173361	0.836534
3	47680523	rs41290668	3:47680523				0.232915	0.710911	1.19288
3	47681881	rs4858843	3:47681881				0.138489	-0.343484	-1.48144						T	C	5.7546	0.08	2.0401	0.99
3	47682171	rs7613934	3:47682171				0.402753	0.172134	0.836715						A	G	4.30596	0.14	1.39654	0.358
3	47684450	rs6442072	3:47684450				0.399674	0.173851	0.842204
3	47688167	rs7621236	3:47688167				0.392202	0.177177	0.85563						C	A	4.34924	0.14	1.39654	0.359
3	47689139	rs78977755	3:47689139				0.401639	0.483673	0.838698
3	47689276	rs7624474	3:47689276				0.390965	0.177692	0.857868						C	T	4.34924	0.14	1.39654	0.364
3	47692306	rs35390935	3:47692306:T_TA				0.371982	0.189631	0.892766
3	47692306	rs55733161	3:47692306:T_TA				0.371982	0.189631	0.892766
3	47693022	rs2882611	3:47693022				0.363421	0.19129	0.908867
3	47693664	rs62262091	3:47693664				0.780871	-0.23502	-0.278184
3	47695680	rs186117953	3:47695680				0.195845	-1.58747	-1.29348
3	47696081	rs4858846	3:47696081				0.352593	0.19605	0.929571
3	47696804	rs11712152	3:47696804				0.379991	0.184118	0.877913
3	47697468	rs12497921	3:47697468				0.273317	0.231541	1.09546
3	47697664	rs12498027	3:47697664				0.349631	0.197491	0.935305
3	47698472	rs75240819	3:47698472				0.229064	0.717264	1.20277
3	47700130	rs73083150	3:47700130				0.821565	-0.12696	-0.225533
3	47700577	rs149748968	3:47700577				0.22921	0.717088	1.2024
3	47701557	rs13081356	3:47701557				0.348068	0.198125	0.938343
3	47701582	rs13061412	3:47701582				0.354844	0.19503	0.925235
3	47701680	rs4858803	3:47701680				0.34203	0.205392	0.950162
3	47703270	rs11130145	3:47703270				0.347104	0.198629	0.940221
3	47705115	rs2140335	3:47705115				0.343229	0.200488	0.947805
3	47706486	rs199943415	3:47706486:A_AT				0.364352	0.192066	0.907104
3	47706486	rs34171401	3:47706486:A_AT				0.364352	0.192066	0.907104
3	47707812	rs11130146	3:47707812				0.342949	0.20069	0.948355						C	A	4.30596	0.14	1.39654	0.36
3	47707951	rs200144447	3:47707951:C_CAT				0.335729	0.203717	0.962638
3	47707951	rs3048897	3:47707951:C_CAT				0.335729	0.203717	0.962638
3	47708724	rs7622877	3:47708724				0.195998	6.2983	1.29304
3	47709304	rs6442074	3:47709304				0.328699	0.207762	0.976737
3	47711490	rs35012836	3:47711490				0.443923	0.175812	0.765585
3	47712202	rs1141601	3:47712202				0.148037	-0.310319	-1.4465
3	47714798	rs12633604	3:47714798				0.342154	0.202914	0.949918
3	47717626	rs2291903	3:47717626				0.525387	0.26023	0.635064						A	C	40.4473	0.00022	1.07251	0.0254
3	47718811	rs35664069	3:47718811				0.367627	0.190488	0.900927
3	47719262	rs6773732	3:47719262				0.340214	0.202717	0.953742
3	47721243	rs6773467	3:47721243				0.337264	0.204399	0.959585
3	47722859	rs2049301	3:47722859				0.336543	0.204515	0.961018
3	47723856	rs6772301	3:47723856				0.327766	0.208711	0.978624
3	47725315	rs13063042	3:47725315				0.328305	0.208435	0.977534
3	47725335	rs7429162	3:47725335				0.335836	0.204892	0.962425						T	C	1	NA	1.39097	0.439
3	47729665	rs11707707	3:47729665				0.366889	0.193263	0.902317
3	47734015	rs2133601	3:47734015				0.322172	0.211648	0.990005
3	47734700	rs12635438	3:47734700				0.357883	0.195022	0.919406						G	A	1	NA	1.38819	0.488
3	47735174	rs6792497	3:47735174				0.320352	0.212902	0.993735
3	47735397	rs4410463	3:47735397				0.326945	0.209432	0.980287
3	47737383	rs77484478	3:47737383				0.233246	-1.16022	-1.19204
3	47738169	rs62262129	3:47738169				0.283887	0.230997	1.07163
3	47741118	rs7374842	3:47741118				0.136839	-0.306426	-1.48767
3	47742112	rs11927789	3:47742112				0.81255	-0.136016	-0.237137
3	47742251	rs141430106	3:47742251				0.224845	0.722798	1.21375
3	47743202	rs2030596	3:47743202				0.315327	0.21494	1.00411
3	47746185	rs2047559	3:47746185				0.312369	0.216631	1.01026
3	47746834	rs11714724	3:47746834				0.148621	8.58603	1.44442
3	47747099	rs11714840	3:47747099				0.69976	0.0909833	0.385645						G	C	1.03045	0.98	1.89838	0.311
3	47749708	rs6806860	3:47749708				0.240258	0.249062	1.17434
3	47750904	rs34351471	3:47750904				0.24364	0.249587	1.16594
3	47751057	rs13070035	3:47751057				0.235124	0.255212	1.18726
3	47751066	rs13090160	3:47751066				0.1005	-0.332636	-1.64243
3	47752748	rs6768699	3:47752748				0.239864	0.248998	1.17533						A	G	4.90374	0.11	1.38542	0.367
3	47752810	rs188083744	3:47752810				0.179938	-1.36225	-1.34095
3	47753283	rs62262131	3:47753283				0.484015	0.366492	0.699859
3	47753513	rs6782998	3:47753513				0.35601	0.209288	0.922995
3	47754135	rs35107010	3:47754135:GCAAA				0.268488	0.233714	1.10655
3	47757261	rs6785669	3:47757261				0.245096	0.24669	1.16234						T	C	4.90374	0.11	1.38403	0.35
3	47759418	rs116935490	3:47759418				0.222502	0.725595	1.2199
3	47759990	rs6786001	3:47759990				0.23712	0.250734	1.18222						G	A	1	NA	1.38265	0.491
3	47760354	rs115211917	3:47760354				0.876853	0.143467	0.15496
3	47761081	rs78299429	3:47761081				0.32815	0.575554	0.977848
3	47762030	rs12495204	3:47762030				0.238132	0.250348	1.17967						A	G	4.66459	0.12	1.38542	0.359
3	47762483	rs7618758	3:47762483				0.237655	0.250599	1.18087						C	T	4.66459	0.12	1.38403	0.361
3	47762534	rs6442079	3:47762534				0.245494	0.246223	1.16136
3	47764073	rs111706279	3:47764073				0.16258	1.32658	1.39645
3	47764213	rs13094264	3:47764213				0.244925	0.246233	1.16277						A	G	4.85496	0.11	1.38403	0.348
3	47765547	rs11712464	3:47765547				0.27455	0.230163	1.09265						C	T	3.93535	0.17	1.38127	0.434
3	47765655	rs4858851	3:47765655				0.24362	0.247107	1.16599						T	G	1	NA	1.38127	0.461
3	47767214	rs78290842	3:47767214				0.819009	-0.133206	-0.22882
3	47768075	rs34777284	3:47768075				0.240753	0.248563	1.17311
3	47768991	rs7649393	3:47768991				0.242776	0.247274	1.16808
3	47769075	rs7638103	3:47769075				0.242626	0.247347	1.16845						C	T	4.39294	0.14	1.38265	0.354
3	47769926	rs76060013	3:47769926				0.596984	-0.250565	-0.528742
3	47770380	rs6442081	3:47770380				0.238468	0.24978	1.17882
3	47771068	rs11130147	3:47771068				0.238639	0.250276	1.1784
3	47771287	rs11130148	3:47771287				0.241797	0.247771	1.17051						G	A	4.80665	0.12	1.38403	0.344
3	47774078	rs56376646	3:47774078				0.271393	0.231524	1.09986
3	47774348	rs6792737	3:47774348				0.228741	0.256651	1.20361
3	47775282	rs11714942	3:47775282				0.231714	0.25418	1.19596
3	47775980	rs74551416	3:47775980				0.331474	0.572228	0.971149
3	47777467	rs62262133	3:47777467				0.485043	0.365375	0.698214
3	47777763	rs142987136	3:47777763				0.226492	-1.15787	-1.20945
3	47777774	rs4858825	3:47777774				0.104002	-0.311018	-1.62575						C	A	5.81243	0.078	2.02993	0.98
3	47778009	rs60221240	3:47778009:C_CA				0.130472	-0.444676	-1.51224
3	47780345	rs193179530	3:47780345				0.117565	1.44197	1.56508
3	47780965	rs74835552	3:47780965				0.596207	0.256136	0.529864
3	47781060	rs7609627	3:47781060				0.158004	10.7633	1.41181
3	47781166	rs7612219	3:47781166				0.233784	0.253619	1.19067
3	47781363	rs35148469	3:47781363				0.233944	0.253555	1.19026
3	47782319	rs7645846	3:47782319				0.229885	0.256491	1.20065
3	47782356	rs12629983	3:47782356				0.329318	0.243899	0.975489
3	47784650	rs17079785	3:47784650				0.234334	0.253728	1.18927						T	C	4.52673	0.13	1.38403	0.335
3	47785481	rs6442082	3:47785481				0.234331	0.253784	1.18928						A	G	4.71147	0.12	1.38542	0.336
3	47785795	rs6442083	3:47785795				0.233553	0.25438	1.19126
3	47786895	rs13064183	3:47786895				0.235178	0.253531	1.18713
3	47786903	rs11927129	3:47786903				0.274502	0.231152	1.09275
3	47786930	rs112445131	3:47786930				0.0140739	-0.837424	-2.45537
3	47789780	rs147630974	3:47789780				0.0539079	-2.68796	-1.92758
3	47790063	rs138547578	3:47790063:A_ATA				0.233026	0.255815	1.1926
3	47790063	rs71070222	3:47790063:A_ATA				0.233026	0.255815	1.1926
3	47790265	rs6777632	3:47790265				0.234805	0.254167	1.18807
3	47790810	rs114422264	3:47790810				0.00799691	-1.42697	-2.6522
3	47791875	rs7637372	3:47791875				0.234917	0.254143	1.18779
3	47792785	rs62263561	3:47792785				0.274192	0.231269	1.09346
3	47794857	rs151201260	3:47794857				0.551267	-0.62449	-0.595863
3	47795159	rs7646982	3:47795159				0.330435	0.220573	0.973238
3	47795626	rs115719674	3:47795626				0.117602	1.4412	1.56492
3	47796376	rs73085151	3:47796376				0.274943	0.230996	1.09175
3	47797309	rs112345627	3:47797309				0.0825883	1.89571	1.73586
3	47797323	rs139642084	3:47797323				0.222881	0.723833	1.2189
3	47797454	rs7634220	3:47797454				0.190497	9.62593	1.30911
3	47797556	rs13098128	3:47797556				0.237669	0.253614	1.18083
3	47799694	rs7637950	3:47799694				0.240906	0.25288	1.17273
3	47800031	rs55823596	3:47800031				0.277931	0.229781	1.08498
3	47800216	rs13319205	3:47800216				0.194639	0.28639	1.29698
3	47800488	rs200596414	3:47800488:CAA_C				0.222759	0.724078	1.21922
3	47801061	rs201274826	3:47801061:A_AGA				0.272677	0.248188	1.09692
3	47801061	rs71070228	3:47801061:A_AGA				0.272677	0.248188	1.09692
3	47801570	rs6442085	3:47801570				0.229414	0.259336	1.20187
3	47802095	rs4858853	3:47802095				0.278019	0.22974	1.08478
3	47803797	rs13091913	3:47803797				0.226494	0.26132	1.20944						C	T	4.43709	0.14	1.38265	0.336
3	47806649	rs11709289	3:47806649				0.438137	0.177797	0.775344
3	47807759	rs12495520	3:47807759				0.224644	0.263888	1.21427
3	47808447	rs9757517	3:47808447				0.23279	0.257825	1.1932
3	47810699	rs199912173	3:47810699:T_TC				0.229255	0.262867	1.20228
3	47810700	rs66974147	3:47810700:C_CCA				0.228409	0.26471	1.20447
3	47812450	rs185185946	3:47812450				0.381208	0.75501	0.875673
3	47813212	rs4858857	3:47813212				0.241342	0.252835	1.17164
3	47813588	rs11721100	3:47813588				0.118347	1.43487	1.56175
3	47813645	rs188452263	3:47813645				0.105985	1.75882	1.61651
3	47817007	rs72906474	3:47817007				0.163764	0.323344	1.39252
3	47818590	rs189642245	3:47818590				0.118685	1.98658	1.56032
3	47818858	rs11708849	3:47818858				0.230553	0.260074	1.19893
3	47819692	rs68131869	3:47819692:AC_A				0.60812	-0.305177	-0.512759
3	47819699	rs71637594	3:47819699:AC_A				0.269199	0.235799	1.10491
3	47822543	rs1486915	3:47822543				0.248531	0.248351	1.15393						C	A	4.52673	0.13	1.38265	0.324
3	47822847	rs5016899	3:47822847				0.307039	0.599156	1.02145						C	A	1	NA	1.04185	0.182
3	47822877	rs5016900	3:47822877				0.435989	0.17887	0.778983
3	47824983	rs6442086	3:47824983				0.278821	0.230671	1.08297
3	47825648	rs13086149	3:47825648				0.24131	0.253196	1.17172
3	47827040	rs34906469	3:47827040				0.24076	0.254058	1.17309
3	47829274	rs143169125	3:47829274				0.278763	6.18837	1.0831
3	47829274	rs201036415	3:47829274				0.278763	6.18837	1.0831
3	47829277	rs2351248	3:47829277				0.323226	0.237499	0.98785
3	47829277	rs60778343	3:47829277				0.323226	0.237499	0.98785
3	47830741	rs6776963	3:47830741				0.285434	0.22633	1.06819						A	C	3.59664	0.2	1.38127	0.41
3	47832179	rs72906488	3:47832179				0.241458	0.254221	1.17135
3	47833963	rs36031394	3:47833963:T_TC				0.238877	0.264762	1.1778
3	47833963	rs61627942	3:47833963:T_TC				0.238877	0.264762	1.1778
3	47835610	rs188554665	3:47835610				0.548942	-0.637183	-0.599346
3	47835889	rs34711187	3:47835889				0.331539	0.326553	0.971018
3	47838038	rs61181421	3:47838038				0.246434	0.251839	1.15906
3	47838672	rs74390520	3:47838672				0.250358	-1.13383	-1.14948
3	47838941	rs6792350	3:47838941				0.251567	0.247302	1.14655
3	47839522	rs74495218	3:47839522				0.309148	0.577547	1.01701
3	47841312	rs34448818	3:47841312				0.447919	0.172595	0.75889						G	A	1	NA	2.117	0.4
3	47842048	rs35698005	3:47842048				0.243447	0.252985	1.16641
3	47843600	rs34569417	3:47843600				0.238834	0.260702	1.17791
3	47845037	rs149328154	3:47845037:T_TCA				0.461588	0.159772	0.736234
3	47845037	rs76299617	3:47845037:T_TCA				0.461588	0.159772	0.736234
3	47846566	rs11706549	3:47846566				0.313426	0.355229	1.00806						A	C	1.08329	0.94	0.927747	0.802
3	47847655	rs35974531	3:47847655:TG_T				0.314862	0.253287	1.00507
3	47850169	rs2101398	3:47850169				0.270138	0.246472	1.10275
3	47855594	rs62263573	3:47855594				0.940173	0.0205394	0.0750519
3	47855633	rs4858863	3:47855633				0.299471	0.219333	1.03757						A	G	1	NA	1.37713	0.571
3	47856246	rs62263575	3:47856246				0.382113	0.19389	0.87401
3	47856960	rs115791305	3:47856960				0.892479	0.125625	0.135168
3	47857082	rs7629850	3:47857082				0.299741	0.219196	1.03699						T	C	4.09596	0.16	1.38127	0.426
3	47857575	rs3888	3:47857575				0.262198	0.242367	1.12121						T	C	3.89619	0.17	1.38265	0.384
3	47857671	rs114279211	3:47857671				0.892479	0.125625	0.135168
3	47858834	rs4858860	3:47858834				0.261112	0.242988	1.12377						C	T	1	NA	1.37851	0.514
3	47861575	rs13079407	3:47861575				0.228794	0.265841	1.20347
3	47863961	rs10551637	3:47863961:GAGAA				0.255155	0.247472	1.13792
3	47866161	rs13072132	3:47866161				0.469849	0.162645	0.722725						A	G	1	NA	2.12124	0.402
3	47867727	rs3772399	3:47867727				0.256032	0.246836	1.13582						C	G	3.85743	0.18	1.38542	0.451
3	47868622	rs3915654	3:47868622				0.255877	0.247042	1.13619						C	T	3.63278	0.2	1.38403	0.364
3	47870088	rs140171569	3:47870088				0.0930314	2.16333	1.67962
3	47871129	rs35582375	3:47871129				0.251733	0.251433	1.14615
3	47873722	rs13077230	3:47873722				0.249709	0.255641	1.15106
3	47873939	rs11130150	3:47873939				0.246631	0.258312	1.15857
3	47874042	rs34507589	3:47874042				0.464659	0.16998	0.731197
3	47875324	rs34249203	3:47875324				0.260586	0.259654	1.12501
3	47878031	rs9850154	3:47878031				0.300133	0.224386	1.03615
3	47878078	rs11710199	3:47878078				0.252528	0.256004	1.14423
3	47878589	rs11270376	3:47878589:A_AGA				0.341167	0.224084	0.951861
3	47878589	rs117152769	3:47878589:A_AGA				0.341167	0.224084	0.951861
3	47878591	rs200808891	3:47878591:A_AGG				0.275875	0.269262	1.08963
3	47882727	rs17290490	3:47882727				0.24578	0.259815	1.16066						C	T	1	NA	1.37851	0.495
3	47884003	rs62263577	3:47884003				0.451733	-0.678582	-0.752529
3	47884239	rs319695	3:47884239				0.359335	0.215022	0.916633						T	C	2.50929	0.36	1.35121	0.303
3	47884953	rs319694	3:47884953				0.33446	0.227848	0.965169						C	T	2.53451	0.35	1.35527	0.28
3	47886580	rs319693	3:47886580				0.29526	0.228478	1.04665
3	47886966	rs41290670	3:47886966				0.555713	-0.64936	-0.58922
3	47891744	rs10537180	3:47891744:CAA_C				0.6824	0.0955746	0.40919
3	47891744	rs62835861	3:47891744:CAA_C				0.6824	0.0955746	0.40919
3	47891862	rs2307872	3:47891862:CAAGA				0.481699	0.308104	0.703573
3	47891862	rs67182392	3:47891862:CAAGA				0.481699	0.308104	0.703573
3	47892164	rs138893523	3:47892164:G_GAC				0.292246	0.253337	1.05321
3	47892164	rs201608720	3:47892164:G_GAC				0.292246	0.253337	1.05321
3	47892183	rs78817662	3:47892183				0.725319	-0.230108	-0.351359
3	47892236	rs1061138	3:47892236				0.907949	0.108552	0.115626
3	47892376	rs55721964	3:47892376:C_CCT				0.260173	0.261839	1.12598
3	47892376	rs71625839	3:47892376:C_CCT				0.260173	0.261839	1.12598
3	47892579	rs1061003	3:47892579				0.254416	0.260368	1.13969
3	47892855	rs150505333	3:47892855				0.248298	-1.08256	-1.15449
3	47894881	rs67063081	3:47894881:CGAG_				0.4207	0.20481	0.805208
3	47895403	rs17290686	3:47895403				0.573983	-0.446119	-0.562195						A	C	1	NA	1.03769	0.493
3	47895705	rs17290714	3:47895705				0.237347	-1.25897	-1.18164						C	T	1	NA	2.60127	0.0399
3	47896210	rs3836258	3:47896210:AGCCC				0.422967	0.204891	0.801284
3	47897367	rs17303478	3:47897367				0.280954	-1.24118	-1.07818						G	C	1	NA	2.60388	0.0365
3	47898307	rs319680	3:47898307				0.191453	0.3021	1.30629						A	G	1	NA	2.07301	0.629
3	47898719	rs2306794	3:47898719				0.717429	-0.237909	-0.361897						G	A	1	NA	1.03252	0.568
3	47899069	rs184280740	3:47899069				0.23019	0.707066	1.19987
3	47899878	rs13066266	3:47899878				0.980246	-0.00811954	-0.0247606						G	T	1.55271	0.66	0.754273	0.251
3	47900703	rs1684942	3:47900703				0.246563	0.26488	1.15874
3	47901803	rs7429990	3:47901803				0.193562	0.29942	1.30011
3	47903305	rs111372082	3:47903305				0.240387	0.260411	1.17402
3	47903424	rs35943823	3:47903424				0.247376	0.25991	1.15675
3	47904625	rs145826915	3:47904625				0.939567	0.0725773	0.0758144
3	47905079	rs1665982	3:47905079				0.240235	0.260553	1.1744						G	A	1	NA	2.07716	0.639
3	47905570	rs800762	3:47905570				0.246073	0.265387	1.15994
3	47907006	rs140128267	3:47907006:G_GGA				0.238772	0.279585	1.17806
3	47907008		3:47907008:A_AGG				0.244729	0.278189	1.16325
3	47907719	rs777014	3:47907719				0.202366	0.299009	1.27484
3	47911121	rs78691034	3:47911121				0.254632	0.697854	1.13917
3	47911320	rs144679909	3:47911320				0.245292	-1.08925	-1.16186
3	47911521	rs4858867	3:47911521				0.530945	0.269109	0.626564						T	C	11.3589	0.015	1.04917	0.147
3	47911727	rs3772398	3:47911727				0.724535	-0.230913	-0.352405
3	47914777	rs146945356	3:47914777				0.253121	-1.06499	-1.1428
3	47914974	rs7638388	3:47914974				0.533945	-0.463312	-0.621995						C	T	14.154	0.0081	0.912105	0.641
3	47915118	rs319682	3:47915118				0.246652	0.267547	1.15852						G	A	1.55271	0.66	0.500574	0.975
3	47919717	rs141038755	3:47919717				0.272639	-1.06416	-1.09701
3	47920240	rs319681	3:47920240				0.303721	0.229619	1.02849
3	47921165	rs35249173	3:47921165:AACC_				0.304568	0.230297	1.02669
3	47921704	rs4858869	3:47921704				0.533159	0.267364	0.623191
3	47921792	rs138119657	3:47921792				0.22743	-1.29104	-1.20701
3	47923297	rs2631721	3:47923297				0.251533	0.266556	1.14663
3	47924317	rs319692	3:47924317				0.254878	0.261765	1.13858
3	47927282	rs319691	3:47927282				0.236024	0.278382	1.18498
3	47927484	rs319690	3:47927484				0.246532	0.268662	1.15882
3	47928167	rs319689	3:47928167				0.248465	0.267011	1.15409						T	C	1.53726	0.67	0.501075	0.975
3	47928786	rs319688	3:47928786				0.340357	0.235075	0.95346
3	47929014	rs74424239	3:47929014				0.228289	0.285905	1.20478
3	47929735	rs4858870	3:47929735				0.712002	-0.244351	-0.369169
3	47929955	rs777017	3:47929955				0.298869	0.231979	1.03886
3	47930420	rs319686	3:47930420				0.25123	0.264784	1.14737						G	C	1.49182	0.69	1.36343	0.954
3	47931984	rs319685	3:47931984				0.247119	0.268185	1.15738						A	C	1.50682	0.68	0.501075	0.954
3	47932274	rs319684	3:47932274				0.248428	0.267261	1.15418						T	C	1.52196	0.67	1.3607	0.954
3	47934990	rs73087122	3:47934990				0.00754014	2.92354	2.672
3	47935303	rs810334	3:47935303				0.248658	0.267283	1.15362						G	T	1	NA	2.00171	0.912
3	47936090	rs201802153	3:47936090:G_GA				0.896256	-0.0409	-0.130393
3	47936090	rs56010532	3:47936090:G_GA				0.896256	-0.0409	-0.130393
3	47936671	rs777016	3:47936671				0.106119	-0.537507	-1.61589						T	C	3.78104	0.18	0.495593	0.106
3	47937072	rs777015	3:47937072				0.24846	0.267464	1.1541						C	T	1.40495	0.73	1.3607	0.996
3	47938354	rs796566	3:47938354				0.255454	0.261915	1.1372
3	47939194	rs183489017	3:47939194				0.092951	1.89278	1.68003
3	47939626	rs184388	3:47939626				0.285471	0.239717	1.06811						A	G	1.61607	0.63	1.35934	0.975
3	47943861	rs319696	3:47943861				0.284519	0.240211	1.07022
3	47944636	rs36058052	3:47944636:AG_A				0.251615	0.26483	1.14643
3	47945817	rs71323371	3:47945817				0.284109	0.24065	1.07114
3	47946708	rs35199727	3:47946708				0.299644	0.23189	1.0372
3	47947038	rs76886896	3:47947038				0.237125	0.617952	1.1822
3	47947181	rs67928913	3:47947181:AC_A				0.253872	0.265456	1.14099
3	47947521	rs11707258	3:47947521				0.0915421	2.14894	1.68732
3	47948364	rs77663456	3:47948364				0.200631	0.293773	1.27976
3	47949538	rs56234040	3:47949538:G_GT				0.299291	0.232418	1.03795
3	47953405	rs4858871	3:47953405				0.248911	0.268005	1.153						C	A	1.50682	0.68	1.3607	0.988
3	47953733	rs34025851	3:47953733				0.284846	0.240302	1.0695
3	47956424	rs1137524	3:47956424				0.252616	0.264351	1.14402
3	47956506	rs11707679	3:47956506				0.299407	0.232232	1.03771						C	T	1.49182	0.69	0.500074	0.989
3	47957996	rs2230169	3:47957996				0.304473	0.448176	1.02689						C	G	1.07251	0.94	0.931463	0.952
3	47958037	rs1060407	3:47958037				0.299284	0.232327	1.03797						T	G	1.39097	0.74	0.500074	0.943
3	47959770	rs6772396	3:47959770				0.248669	0.26794	1.15359
3	47960511	rs13093830	3:47960511				0.299434	0.232292	1.03765
3	47961604	rs12631365	3:47961604				0.976953	-0.00891641	-0.0288898
3	47966449	rs6783629	3:47966449				0.236262	0.278552	1.18438
3	47968371	rs141797142	3:47968371				0.247557	-1.07536	-1.1563
3	47970109	rs3732529	3:47970109				0.253653	0.264369	1.14152
3	47970866	rs73087134	3:47970866				0.0130435	2.70299	2.48258
3	47971448	rs60446735	3:47971448				0.252415	0.265424	1.1445
3	47971920	rs62260760	3:47971920				0.401644	-0.723296	-0.838689
3	47971949	rs186905810	3:47971949				0.574031	-0.687032	-0.562124
3	47971964	rs202057620	3:47971964:AC_A				0.291929	0.306424	1.0539
3	47971965	rs56123512	3:47971965				0.240752	0.288633	1.17311
3	47973345	rs62260761	3:47973345				0.496496	0.392119	0.680013
3	47975247	rs9812875	3:47975247				0.249465	0.268586	1.15165
3	47977446	rs184365960	3:47977446				0.715646	-0.240192	-0.364284
3	47980306	rs2882668	3:47980306				0.245983	0.271505	1.16016						G	A	1.71601	0.59	1.35934	0.979
3	47980895	rs114764847	3:47980895				0.25412	-1.21061	-1.1404
3	47981735	rs62260762	3:47981735				0.404126	-0.704411	-0.834275
3	47983122	rs115016028	3:47983122				0.265806	-1.19718	-1.11277
3	47984824	rs7619882	3:47984824				0.24838	0.269693	1.15429						A	G	1	NA	2.00171	0.912
3	47985116	rs75625285	3:47985116				0.562866	-0.647736	-0.578589
3	47985361	rs7653368	3:47985361				0.26174	0.262072	1.12229						T	C	1.68203	0.6	1.37438	0.961
3	47985732	rs9842649	3:47985732				0.296862	0.235378	1.04319
3	47986392	rs34750113	3:47986392				0.312683	0.226726	1.00961						C	T	1	NA	1.98576	0.846
3	47990500	rs62260764	3:47990500				0.437436	0.192809	0.776531
3	47991379	rs34159974	3:47991379:CA_C				0.260646	0.263107	1.12487
3	47993433	rs140083943	3:47993433				0.334824	0.250519	0.964443
3	47994149	rs137940588	3:47994149				0.185433	0.602441	1.32421
3	47995168	rs1550914	3:47995168				0.238952	0.276469	1.17761						C	A	2.71828	0.32	1.37851	0.765
3	47995224	rs36008503	3:47995224:G_GC				0.242403	0.275842	1.169
3	47997826	rs71625844	3:47997826:CAA_C				0.280352	0.24431	1.07953
3	47998966	rs9846062	3:47998966				0.242669	0.274388	1.16834						G	A	NA	NA	1.37713	0.917
3	47999240	rs76992745	3:47999240				0.23085	0.701858	1.19817
3	47999337	rs7649981	3:47999337				0.236018	0.279434	1.185
3	47999674	rs2053767	3:47999674				0.236066	0.279412	1.18488						G	A	2.66446	0.33	1.37851	0.762
3	48000363	rs148673756	3:48000363	Imputed	G	A	0.229574	0.703895	1.20146		intronic	MAP4
3	48001558	rs62260778	3:48001558	Imputed	T	C	0.533401	0.367099	0.622823		intronic	MAP4
3	48002640	rs7374516	3:48002640	Imputed	T	C	0.239202	0.276349	1.17698		intronic	MAP4			C	T	NA	NA	1.37713	0.922
3	48005673	rs2166770	3:48005673	Imputed	A	C	0.240349	0.27536	1.17412		intronic	MAP4			C	A	2.7456	0.31	1.37988	0.767
3	48006520	rs146937170	3:48006520	Imputed	C	T	0.229903	0.702803	1.20061		intronic	MAP4
3	48008624	rs6773208	3:48008624	Imputed	T	G	0.303228	0.250712	1.02954		intronic	MAP4
3	48008819	rs6806820	3:48008819	Imputed	C	T	0.248735	0.271617	1.15343		intronic	MAP4
3	48008886	rs6442090	3:48008886	Imputed	C	T	0.23626	0.279418	1.18439		intronic	MAP4
3	48009467	rs62260779	3:48009467	Imputed	C	T	0.498065	-0.48815	-0.677538		intronic	MAP4
3	48011638	rs9811277	3:48011638	Imputed	A	G	0.23629	0.27941	1.18431		intronic	MAP4			G	A	2.7456	0.31	1.37851	0.762
3	48012797	rs9854454	3:48012797	Imputed	C	T	0.241116	0.274901	1.1722		intronic	MAP4			T	C	2.71828	0.32	1.37851	0.757
3	48014205	rs9860485	3:48014205	Imputed	C	T	0.325174	0.250728	0.983881		intronic	MAP4
3	48016172	rs9862913	3:48016172	Imputed	T	C	0.243548	0.273055	1.16617		UTR3	MAP4(NM_030885:c.*776A>G)			C	T	NA	NA	1.37713	0.916
3	48017150	rs147599698	3:48017150	Imputed	A	T	0.269442	0.710035	1.10435		intronic	MAP4
3	48017617	rs9814961	3:48017617	Imputed	A	G	0.236148	0.279437	1.18467		intronic	MAP4			G	A	2.69123	0.32	1.37988	0.776
3	48017711	rs143620723	3:48017711	Imputed	C	T	0.230519	0.701504	1.19902	4	intronic	MAP4
3	48019232	rs6770467	3:48019232	Imputed	G	A	0.236213	0.279464	1.1845		intronic	MAP4			A	G	2.66446	0.33	1.38127	0.753
3	48019258	rs6770477	3:48019258	Imputed	G	A	0.236357	0.279391	1.18414		intronic	MAP4			A	G	2.7456	0.31	1.37988	0.75
3	48019346	rs182500657	3:48019346	Imputed	A	C	0.971589	0.0341872	0.0356154		intronic	MAP4
3	48021018	rs28637561	3:48021018	Imputed	A	G	0.236375	0.279374	1.1841		intronic	MAP4
3	48021282	rs34170328	3:48021282	Imputed	C	T	0.73755	0.117127	0.335099		intronic	MAP4
3	48022573	rs7426976	3:48022573	Imputed	C	A	0.243507	0.273257	1.16627		intronic	MAP4			A	C	2.80107	0.3	1.38127	0.814
3	48022707	rs7427418	3:48022707	Imputed	C	T	0.236443	0.279365	1.18392		intronic	MAP4			T	C	2.80107	0.3	1.38265	0.754
3	48023924	rs767512	3:48023924	Imputed	G	C	0.0825235	-0.588659	-1.73623		intronic	MAP4
3	48024629	rs13075795	3:48024629	Imputed	T	A	0.232435	0.282566	1.19411		intronic	MAP4
3	48026063	rs182606015	3:48026063				0.563193	-0.650441	-0.578106
3	48027832	rs7431567	3:48027832	Imputed	T	G	0.697802	0.0956941	0.38829		intronic	MAP4
3	48027851	rs7431572	3:48027851	Imputed	T	G	0.235383	0.280754	1.18661		intronic	MAP4
3	48027964	rs144518477	3:48027964	Imputed	G	A	0.0215395	-1.28345	-2.29839		intronic	MAP4
3	48028144	rs13074973	3:48028144	Imputed	A	T	0.239777	0.276728	1.17554		intronic	MAP4
3	48028636	rs117077631	3:48028636	Imputed	T	C	0.231141	0.70001	1.19743		intronic	MAP4
3	48029118	rs1013431	3:48029118	Imputed	C	A	0.251887	0.268138	1.14578		intronic	MAP4			A	C	2.80107	0.3	1.37851	0.725
3	48030351	rs35314534	3:48030351	Imputed	G	T	0.2885	0.239894	1.06142		intronic	MAP4
3	48032357	rs7430913	3:48032357	Imputed	T	G	0.240929	0.276174	1.17267		intronic	MAP4
3	48032949	rs78124336	3:48032949				0.16998	1.59904	1.37227
3	48034175	rs75913235	3:48034175	Imputed	T	C	0.710832	-0.246508	-0.370738		intronic	MAP4
3	48037078	rs7433678	3:48037078	Imputed	A	G	0.245786	0.271639	1.16065		intronic	MAP4			G	A	2.82922	0.3	1.37851	0.736
3	48038714	rs7430879	3:48038714	Imputed	T	C	0.240137	0.276796	1.17465		intronic	MAP4			C	T	2.82922	0.3	1.37988	0.74
3	48040283	rs11711953	3:48040283	Imputed	C	T	0.292171	0.457699	1.05337		exonic	MAP4	nonsynonymous SNV	MAP4:NM_001134364:exon2:c.G68A:p.R23Q,MAP4:NM_002375:exon2:c.G68A:p.R23Q,MAP4:NM_030885:exon2:c.G68A:p.R23Q,	C	T	1.13883	0.9	0.927747	0.735
3	48042753	rs138593491	3:48042753	Imputed	T	G	0.268833	0.710623	1.10575		intronic	MAP4
3	48043058	rs6442091	3:48043058	Imputed	C	T	0.287365	0.240879	1.06392		intronic	MAP4
3	48043736	rs199522721	3:48043736:AG_A	Imputed	D	R	0.385208	0.19766	0.868341	3a
3	48043736	rs199522721	3:48043736:AG_A	Imputed	D	R	0.385208	0.19766	0.868341	3a
3	48043737	rs11434317	3:48043737	Imputed	A	G	0.472738	0.166215	0.718031		intronic	MAP4
3	48043737	rs4858810	3:48043737	Imputed	A	G	0.472738	0.166215	0.718031		intronic	MAP4
3	48044258	rs201885714	3:48044258:T_TTA	Imputed	I	R	0.222648	0.28714	1.21952	7
3	48044259	rs34595177	3:48044259:T_TAC	Imputed	I	R	0.223072	0.287828	1.2184	7
3	48045137	rs4293721	3:48045137	Imputed	A	C	0.239849	0.276784	1.17536	7	intronic	MAP4
3	48046825	rs35496285	3:48046825:T_TG	Imputed	I	R	0.269766	0.251788	1.1036	6
3	48046825	rs60367476	3:48046825:T_TG	Imputed	I	R	0.269766	0.251788	1.1036	6
3	48046900	rs2121754	3:48046900	Imputed	C	A	0.239985	0.276737	1.17502		intronic	MAP4
3	48047874	rs2166772	3:48047874	Imputed	T	C	0.243787	0.272925	1.16557		intronic	MAP4
3	48048794	rs62260785	3:48048794	Imputed	A	G	0.382552	-0.708644	-0.873203		intronic	MAP4
3	48054460	rs59823467	3:48054460:TG_T	Imputed	D	R	0.251868	0.277239	1.14582	5
3	48054460	rs59823467	3:48054460:TG_T	Imputed	D	R	0.251868	0.277239	1.14582	5
3	48054553	rs13075457	3:48054553	Imputed	G	A	0.181818	0.318228	1.33518		intronic	MAP4			A	G	2.88637	0.29	1.373	0.713
3	48056409	rs11130152	3:48056409	Imputed	C	T	0.188502	0.315675	1.31502		intronic	MAP4
3	48057147	rs17079910	3:48057147	Imputed	A	C	0.532954	0.266552	0.623503		intronic	MAP4			C	A	9.97417	0.022	1.04917	0.104
3	48059646	rs147797537	3:48059646	Imputed	C	T	0.278788	-0.996786	-1.08304		intronic	MAP4
3	48062789	rs17498376	3:48062789	Imputed	T	C	0.703265	-0.252488	-0.380916		intronic	MAP4			C	T	1	NA	1.03666	0.369
3	48064367	rs4858879	3:48064367	Imputed	C	T	0.381261	0.224227	0.875576		intronic	MAP4
3	48065828	rs145407011	3:48065828	Imputed	A	T	0.0184595	-1.28795	-2.35627		intronic	MAP4
3	48066400	rs4599334	3:48066400	Imputed	C	A	0.273709	0.24827	1.09456		intronic	MAP4			A	C	3.06485	0.26	1.37988	0.696
3	48068308	rs4296617	3:48068308	Imputed	C	T	0.288598	0.239596	1.0612		intronic	MAP4			T	C	NA	NA	1.37575	0.881
3	48068610	rs62260788	3:48068610	Imputed	C	T	0.459088	-0.512825	-0.74035		intronic	MAP4
3	48069242	rs11130154	3:48069242	Imputed	T	C	0.241711	0.275399	1.17072		intronic	MAP4
3	48069648	rs1530646	3:48069648	Imputed	G	A	0.245862	0.271403	1.16046		intronic	MAP4
3	48069949	rs116494495	3:48069949	Imputed	G	T	0.931672	0.0814489	0.0857412		intronic	MAP4
3	48070413	rs145632071	3:48070413	Imputed	G	A	0.708301	-0.247769	-0.374139		intronic	MAP4
3	48071488	rs35790549	3:48071488	Imputed	A	T	0.372271	0.242006	0.892228		intronic	MAP4
3	48071489	rs200713824	3:48071489:AT_A	Imputed	D	R	0.12606	0.386035	1.52983	6
3	48071489	rs200713824	3:48071489:AT_A	Imputed	D	R	0.12606	0.386035	1.52983	6
3	48071489	rs67775405	3:48071489:AT_A	Imputed	D	R	0.12606	0.386035	1.52983	6
3	48071489	rs67775405	3:48071489:AT_A	Imputed	D	R	0.12606	0.386035	1.52983	6
3	48071490	rs4550840	3:48071490	Imputed	A	T	0.163533	0.359055	1.39329		intronic	MAP4
3	48074547	rs5012971	3:48074547	Imputed	T	C	0.242634	0.274069	1.16843		intronic	MAP4			C	T	2.85765	0.29	1.37988	0.705
3	48074671	rs192428314	3:48074671				0.170131	1.61497	1.37178
3	48075622	rs77008171	3:48075622				0.169471	1.61742	1.3739
3	48077701	rs4392441	3:48077701	Imputed	T	C	0.249301	0.267922	1.15205		intronic	MAP4			C	T	2.77319	0.31	1.37988	0.688
3	48077723	rs11721050	3:48077723	Imputed	T	A	0.703684	-0.126109	-0.380353		intronic	MAP4
3	48079518	rs11354043	3:48079518:AT_A	Imputed	D	R	0.261895	0.265779	1.12192	7
3	48079577	rs6442094	3:48079577	Imputed	G	C	0.273763	0.246699	1.09444		intronic	MAP4
3	48082861	rs4858876	3:48082861	Imputed	T	C	0.42866	0.1881	0.791486		intronic	MAP4
3	48085348	rs112259535	3:48085348:TA_T	Imputed	R	D	0.0790268	-0.494443	-1.75636
3	48085349	rs11919665	3:48085349	Imputed	T	A	0.257703	0.267775	1.13184		intronic	MAP4
3	48086398	rs6442096	3:48086398	Imputed	C	T	0.283641	0.244463	1.07218		intronic	MAP4
3	48090485	rs115974143	3:48090485	Imputed	G	A	0.0268486	-1.23091	-2.21371		intronic	MAP4
3	48090946	rs34197745	3:48090946:CA_C	Imputed	D	R	0.379376	0.208664	0.879047	5
3	48091207	rs9828959	3:48091207	Imputed	T	C	0.515022	0.150705	0.651038		intronic	MAP4
3	48092017	rs4858887	3:48092017	Imputed	A	C	0.299738	0.229543	1.03699		intronic	MAP4			C	A	2.94468	0.28	1.37851	0.729
3	48092335	rs35979968	3:48092335	Imputed	C	T	0.610944	0.131107	0.508727		intronic	MAP4
3	48093050	rs200813942	3:48093050:TG_T	Imputed	D	R	0.428399	0.191536	0.791934	6
3	48093050	rs200813942	3:48093050:TG_T	Imputed	D	R	0.428399	0.191536	0.791934	6
3	48093050	rs200813942	3:48093050:TG_T	Imputed	D	R	0.428399	0.191536	0.791934	6
3	48093050	rs200813942	3:48093050:TG_T	Imputed	D	R	0.428399	0.191536	0.791934	6
3	48093050	rs34863231	3:48093050:TG_T	Imputed	D	R	0.428399	0.191536	0.791934	6
3	48093050	rs34863231	3:48093050:TG_T	Imputed	D	R	0.428399	0.191536	0.791934	6
3	48093050	rs34863231	3:48093050:TG_T	Imputed	D	R	0.428399	0.191536	0.791934	6
3	48093050	rs34863231	3:48093050:TG_T	Imputed	D	R	0.428399	0.191536	0.791934	6
3	48093052	rs201316039	3:48093052:A_AT	Imputed	I	R	0.428688	0.191323	0.791439	6
3	48093052	rs201316039	3:48093052:A_AT	Imputed	I	R	0.428688	0.191323	0.791439	6
3	48093052	rs7627568	3:48093052:A_AT	Imputed	I	R	0.428688	0.191323	0.791439	6
3	48093052	rs7627568	3:48093052:A_AT	Imputed	I	R	0.428688	0.191323	0.791439	6
3	48093133	rs7627645	3:48093133	Imputed	T	A	0.25266	0.264567	1.14391		intronic	MAP4
3	48094859	rs5848846	3:48094859:C_CA	Imputed	I	R	0.337227	0.218899	0.959658	5
3	48095416	rs201161141	3:48095416:G_GTT	Imputed	R	I	0.236534	0.678134	1.18369	7
3	48096735	rs62260830	3:48096735	Imputed	C	T	0.378817	0.221266	0.880078		intronic	MAP4
3	48099750	rs7642590	3:48099750	Imputed	A	G	0.303074	0.226885	1.02986		intronic	MAP4			G	A	2.91538	0.28	1.37713	0.715
3	48101802	rs62260850	3:48101802	Imputed	C	T	0.351958	-0.631057	-0.930798		intronic	MAP4
3	48104449	rs4858880	3:48104449	Imputed	A	C	0.267033	0.247459	1.10992		intronic	MAP4
3	48105528	rs7651237	3:48105528	Imputed	G	A	0.431777	0.192691	0.786155		intronic	MAP4			A	G	NA	NA	1.31521	0.45
3	48108442	rs6771917	3:48108442	Imputed	C	T	0.350716	0.224029	0.933201		intronic	MAP4
3	48108775	rs79692835	3:48108775	Imputed	A	C	0.241556	0.660661	1.17111		intronic	MAP4
3	48109566	rs11711129	3:48109566	Imputed	G	A	0.490473	0.152286	0.689556		intronic	MAP4
3	48109969	rs7620736	3:48109969	Imputed	T	C	0.269643	0.246767	1.10389	7	intronic	MAP4
3	48110414	rs148321995	3:48110414	Imputed	T	C	0.45431	-2.76778	-0.748249		intronic	MAP4
3	48113624	rs11924107	3:48113624	Imputed	G	A	0.443788	0.177739	0.765812		intronic	MAP4
3	48114877	rs78662837	3:48114877:GGAT_	Imputed	R	D	0.71226	-0.229469	-0.368823	6
3	48115088	rs6791834	3:48115088	Imputed	A	C	0.272843	0.243471	1.09654		intronic	MAP4
3	48115740	rs56067795	3:48115740	Imputed	C	T	0.404542	0.194901	0.833538		intronic	MAP4
3	48115978	rs59476975	3:48115978:TTA_T	Imputed	D	R	0.337367	0.208182	0.95938	5
3	48116165	rs200984349	3:48116165:A_ATT	Imputed	I	R	0.275153	0.241379	1.09127	5
3	48116168	rs200738224	3:48116168	Imputed	T	G	0.244338	0.295805	1.16421		intronic	MAP4
3	48117970	rs6768318	3:48117970	Imputed	C	T	0.490915	0.150849	0.688854		intronic	MAP4
3	48118193	rs12486033	3:48118193	Imputed	G	A	0.873104	0.0511797	0.159717		intronic	MAP4			G	A	4.57223	0.13	0.696282	0.305
3	48118703	rs7618163	3:48118703	Imputed	C	T	0.476268	0.158995	0.712317		intronic	MAP4
3	48118837	rs183759441	3:48118837	Imputed	A	C	0.220995	0.72008	1.22389		intronic	MAP4
3	48119763	rs35689209	3:48119763	Imputed	G	A	0.269453	0.246657	1.10432		intronic	MAP4
3	48121072	rs13081463	3:48121072	Imputed	A	G	0.458052	0.172441	0.742058		intronic	MAP4
3	48122410	rs6442099	3:48122410	Imputed	C	A	0.466946	0.171445	0.727457		intronic	MAP4
3	48123540	rs6803741	3:48123540	Imputed	T	C	0.319589	0.209264	0.995302		intronic	MAP4			C	T	3.22199	0.24	1.37988	0.697
3	48123796	rs4858881	3:48123796	Imputed	G	C	0.464683	0.174898	0.731157		intronic	MAP4
3	48124166	rs181397612	3:48124166	Imputed	T	C	0.270007	0.706505	1.10305		intronic	MAP4
3	48126957	rs78674049	3:48126957	Imputed	T	A	0.96456	-0.0666732	-0.0444325		intronic	MAP4
3	48130893	rs6442101	3:48130893	Genotyped	T	C	0.308906	0.209922	1.01752		upstream	MAP4			C	T	2.97427	0.28	1.37713	0.707
3	48131151	rs11268924	3:48131151:G_GCC	Imputed	I	R	0.450443	0.176408	0.754677	5
3	48131170	rs7630685	3:48131170	Imputed	C	G	0.454674	0.170188	0.747645		upstream	MAP4
3	48132142	rs58377311	3:48132142:ATT_A	Imputed	D	R	0.502013	0.146745	0.671325	6
3	48132142	rs79447884	3:48132142:ATT_A	Imputed	D	R	0.502013	0.146745	0.671325	6
3	48132202	rs62260855	3:48132202	Imputed	T	G	0.350524	-0.59513	-0.933573		intergenic	MAP4(dist=1433),CDC25A(dist=66466)
3	48132270	rs114233097	3:48132270	Imputed	C	T	0.243804	-1.29724	-1.16553		intergenic	MAP4(dist=1501),CDC25A(dist=66398)
3	48132431	rs4858882	3:48132431	Imputed	A	G	0.548019	0.130429	0.600731		intergenic	MAP4(dist=1662),CDC25A(dist=66237)
3	48133266	rs200657511	3:48133266:A_ATG	Imputed	I	R	0.533794	0.138668	0.622225	7
3	48133269	rs142701383	3:48133269:C_CCT	Imputed	I	R	0.337046	0.204919	0.960017	7
3	48134137	rs13085054	3:48134137	Imputed	T	C	0.90087	0.0264667	0.124562	5	intergenic	MAP4(dist=3368),CDC25A(dist=64531)
3	48138082	rs9825114	3:48138082	Genotyped	G	A	0.855634	0.0354945	0.181935		intergenic	MAP4(dist=7313),CDC25A(dist=60586)			A	G	2.43513	0.37	0.519962	0.959
3	48139522	rs138164952	3:48139522	Imputed	C	T	0.00547179	-1.4935	-2.77786		intergenic	MAP4(dist=8753),CDC25A(dist=59146)
3	48140231	rs13089844	3:48140231	Imputed	A	G	0.928838	0.0186764	0.0893063		intergenic	MAP4(dist=9462),CDC25A(dist=58437)
3	48140428	rs11130155	3:48140428	Imputed	C	A	0.79436	0.0533904	0.260653		intergenic	MAP4(dist=9659),CDC25A(dist=58240)
3	48140634	rs11720151	3:48140634	Imputed	A	G	0.834212	0.0412674	0.209303		intergenic	MAP4(dist=9865),CDC25A(dist=58034)			G	A	2.4596	0.37	0.520482	0.994
3	48140920	rs35276294	3:48140920:CT_C	Imputed	D	R	0.827576	0.0448954	0.217811	7
3	48140920	rs35276294	3:48140920:CT_C	Imputed	D	R	0.827576	0.0448954	0.217811	7
3	48141758	rs6793477	3:48141758	Imputed	C	A	0.856629	0.0373906	0.180667		intergenic	MAP4(dist=10989),CDC25A(dist=56910)
3	48141864	rs6804520	3:48141864	Imputed	C	G	0.952955	-0.0124909	-0.0589959		intergenic	MAP4(dist=11095),CDC25A(dist=56804)
3	48143415	rs114205489	3:48143415				0.273351	-1.31029	-1.09538
3	48143538	rs12493348	3:48143538	Imputed	T	A	0.820562	0.0467906	0.226822		intergenic	MAP4(dist=12769),CDC25A(dist=55130)
3	48144829	rs11710866	3:48144829	Imputed	G	A	0.82206	0.0459342	0.224896		intergenic	MAP4(dist=14060),CDC25A(dist=53839)
3	48145224	rs6766641	3:48145224	Imputed	A	G	0.865562	0.0334618	0.169298		intergenic	MAP4(dist=14455),CDC25A(dist=53444)
3	48146676	rs11720973	3:48146676	Imputed	G	A	0.913294	-0.0239139	-0.108885		intergenic	MAP4(dist=15907),CDC25A(dist=51992)
3	48148237	rs79350839	3:48148237	Imputed	T	C	0.32147	1.7152	0.991441	7	intergenic	MAP4(dist=17468),CDC25A(dist=50431)
3	48148331	rs75088835	3:48148331	Imputed	G	A	0.449258	-2.5908	-0.756652		intergenic	MAP4(dist=17562),CDC25A(dist=50337)
3	48148700	rs12486714	3:48148700	Imputed	G	C	0.848527	0.040955	0.190998		intergenic	MAP4(dist=17931),CDC25A(dist=49968)
3	48149863	rs67536946	3:48149863	Imputed	G	A	0.874083	-0.035928	-0.158475		intergenic	MAP4(dist=19094),CDC25A(dist=48805)
3	48151062	rs13080997	3:48151062	Imputed	T	C	0.848587	0.0410438	0.190922	6	intergenic	MAP4(dist=20293),CDC25A(dist=47606)
3	48151105	rs11926049	3:48151105	Imputed	A	T	0.762656	-0.185653	-0.301995	6	intergenic	MAP4(dist=20336),CDC25A(dist=47563)
3	48151105	rs201321182	3:48151105	Imputed	A	T	0.762656	-0.185653	-0.301995	6	intergenic	MAP4(dist=20336),CDC25A(dist=47563)
3	48152562	rs6442102	3:48152562	Imputed	G	A	0.853146	0.039437	0.185106		intergenic	MAP4(dist=21793),CDC25A(dist=46106)
3	48152618	rs2361684	3:48152618	Imputed	C	G	0.851078	0.0403915	0.187743		intergenic	MAP4(dist=21849),CDC25A(dist=46050)
3	48152659	rs4858883	3:48152659	Imputed	C	T	0.659925	-0.272043	-0.440016		intergenic	MAP4(dist=21890),CDC25A(dist=46009)			T	C	1	NA	1.03458	0.595
3	48152716	rs2361683	3:48152716	Imputed	T	C	0.851346	0.0403218	0.187401		intergenic	MAP4(dist=21947),CDC25A(dist=45952)
3	48153826	rs34597784	3:48153826	Imputed	T	C	0.850352	0.0406895	0.188669		intergenic	MAP4(dist=23057),CDC25A(dist=44842)
3	48155569	rs6777081	3:48155569	Imputed	C	T	0.903432	0.02501	0.121327		intergenic	MAP4(dist=24800),CDC25A(dist=43099)
3	48156635	rs11714518	3:48156635	Imputed	C	T	0.853976	0.0392918	0.184047		intergenic	MAP4(dist=25866),CDC25A(dist=42033)
3	48158239	rs7427648	3:48158239	Imputed	T	C	0.853653	0.0397692	0.184459		intergenic	MAP4(dist=27470),CDC25A(dist=40429)
3	48159232	rs11720680	3:48159232	Imputed	A	G	0.305678	0.521847	1.02433		intergenic	MAP4(dist=28463),CDC25A(dist=39436)
3	48160366	rs6773254	3:48160366	Imputed	G	A	0.926021	0.0258418	0.0928523		intergenic	MAP4(dist=29597),CDC25A(dist=38302)
3	48167281	rs936428	3:48167281	Imputed	G	A	0.867628	0.036196	0.166672		intergenic	MAP4(dist=36512),CDC25A(dist=31387)
3	48168390	rs7374482	3:48168390	Imputed	G	A	0.857429	0.039249	0.179648		intergenic	MAP4(dist=37621),CDC25A(dist=30278)
3	48170521	rs10446426	3:48170521	Imputed	G	C	0.862309	0.0376263	0.173436		intergenic	MAP4(dist=39752),CDC25A(dist=28147)
3	48170778	rs13094658	3:48170778	Imputed	C	T	0.00438916	-1.50285	-2.84875		intergenic	MAP4(dist=40009),CDC25A(dist=27890)
3	48170802	rs2034963	3:48170802	Imputed	C	G	0.96791	0.00852092	0.0402301		intergenic	MAP4(dist=40033),CDC25A(dist=27866)
3	48172687	rs7374376	3:48172687	Imputed	C	T	0.821131	-0.0522952	-0.22609		intergenic	MAP4(dist=41918),CDC25A(dist=25981)
3	48173069	rs35942721	3:48173069	Imputed	C	T	0.553204	-0.148635	-0.592966		intergenic	MAP4(dist=42300),CDC25A(dist=25599)
3	48173653	rs34513961	3:48173653	Imputed	T	C	0.54668	-0.151396	-0.602743		intergenic	MAP4(dist=42884),CDC25A(dist=25015)
3	48174210	rs6800730	3:48174210	Imputed	G	A	0.810108	-0.0553093	-0.240287		intergenic	MAP4(dist=43441),CDC25A(dist=24458)			A	G	1.49182	0.69	0.515819	0.884
3	48174513	rs11130157	3:48174513	Imputed	T	G	0.762043	-0.0708798	-0.302799		intergenic	MAP4(dist=43744),CDC25A(dist=24155)
3	48175411	rs34687996	3:48175411	Imputed	A	C	0.812176	-0.0600915	-0.23762		intergenic	MAP4(dist=44642),CDC25A(dist=23257)
3	48175418	rs35648078	3:48175418	Imputed	T	C	0.72801	-0.0893835	-0.347774		intergenic	MAP4(dist=44649),CDC25A(dist=23250)
3	48176440	rs62262998	3:48176440	Imputed	A	G	0.770188	-0.0692798	-0.292129		intergenic	MAP4(dist=45671),CDC25A(dist=22228)
3	48176747	rs12493256	3:48176747	Imputed	T	C	0.939416	-0.0177474	-0.0760038		intergenic	MAP4(dist=45978),CDC25A(dist=21921)
3	48177829	rs58853735	3:48177829	Imputed	C	T	0.952837	-0.0220973	-0.0591447		intergenic	MAP4(dist=47060),CDC25A(dist=20839)
3	48178029	rs12494304	3:48178029	Imputed	T	C	0.80649	-0.0568691	-0.244956		intergenic	MAP4(dist=47260),CDC25A(dist=20639)
3	48178293	rs12494396	3:48178293	Imputed	C	G	0.893449	-0.0310483	-0.133941		intergenic	MAP4(dist=47524),CDC25A(dist=20375)
3	48179178	rs12495221	3:48179178	Imputed	T	C	0.808689	-0.0562609	-0.242117		intergenic	MAP4(dist=48409),CDC25A(dist=19490)			C	T	1.44773	0.71	0.516851	0.876
3	48179938	rs17647531	3:48179938	Imputed	G	A	0.219905	-1.29073	-1.22678		intergenic	MAP4(dist=49169),CDC25A(dist=18730)			G	A	1	NA	2.59348	0.0286
3	48181333	rs9822496	3:48181333	Imputed	T	C	0.795048	-0.060547	-0.259762		intergenic	MAP4(dist=50564),CDC25A(dist=17335)
3	48182326	rs6442105	3:48182326	Imputed	G	A	0.741338	-0.0749394	-0.330083		intergenic	MAP4(dist=51557),CDC25A(dist=16342)
3	48182462	rs143815076	3:48182462	Imputed	C	T	0.553015	-0.378249	-0.593249		intergenic	MAP4(dist=51693),CDC25A(dist=16206)
3	48182589	rs6766754	3:48182589	Imputed	C	T	0.80274	-0.0576021	-0.249803		intergenic	MAP4(dist=51820),CDC25A(dist=16079)
3	48182620	rs6775114	3:48182620	Imputed	C	G	0.507296	-0.161554	-0.663054		intergenic	MAP4(dist=51851),CDC25A(dist=16048)
3	48185266	rs9832957	3:48185266	Imputed	G	A	0.749317	-0.0730368	-0.31954		intergenic	MAP4(dist=54497),CDC25A(dist=13402)
3	48185955	rs4858891	3:48185955	Imputed	A	G	0.730489	-0.083436	-0.344475		intergenic	MAP4(dist=55186),CDC25A(dist=12713)
3	48186267	rs12496784	3:48186267	Genotyped	T	C	0.797173	-0.0598477	-0.257008		intergenic	MAP4(dist=55498),CDC25A(dist=12401)
3	48186979	rs34422222	3:48186979	Imputed	T	C	0.745642	-0.0775045	-0.324391		intergenic	MAP4(dist=56210),CDC25A(dist=11689)
3	48187647	rs7431293	3:48187647	Imputed	A	G	0.796412	-0.0602088	-0.257993		intergenic	MAP4(dist=56878),CDC25A(dist=11021)
3	48187679	rs7429594	3:48187679	Imputed	G	A	0.739875	-0.0817673	-0.332019		intergenic	MAP4(dist=56910),CDC25A(dist=10989)
3	48187743	rs35142214	3:48187743	Imputed	A	G	0.794044	-0.0608416	-0.261063		intergenic	MAP4(dist=56974),CDC25A(dist=10925)
3	48187942	rs148628456	3:48187942	Imputed	G	A	0.198028	0.806838	1.28719		intergenic	MAP4(dist=57173),CDC25A(dist=10726)
3	48188042	rs62263001	3:48188042	Imputed	G	A	0.744631	-0.0771187	-0.325726		intergenic	MAP4(dist=57273),CDC25A(dist=10626)
3	48188261	rs4858892	3:48188261	Imputed	C	T	0.726095	-0.0820105	-0.350325		intergenic	MAP4(dist=57492),CDC25A(dist=10407)
3	48188671	rs79233059	3:48188671	Imputed	C	T	0.250973	0.63478	1.14799		intergenic	MAP4(dist=57902),CDC25A(dist=9997)
3	48189870	rs34576750	3:48189870:G_GC	Imputed	I	R	0.72531	-0.0807692	-0.351371	6
3	48189870	rs71268908	3:48189870:G_GC	Imputed	I	R	0.72531	-0.0807692	-0.351371	6
3	48190272	rs117069643	3:48190272	Imputed	C	T	0.251021	0.634636	1.14787		intergenic	MAP4(dist=59503),CDC25A(dist=8396)
3	48190802	rs73072351	3:48190802	Imputed	C	T	0.00438413	2.66544	2.84911		intergenic	MAP4(dist=60033),CDC25A(dist=7866)
3	48190815	rs6442106	3:48190815	Imputed	A	G	0.790955	-0.061934	-0.265071		intergenic	MAP4(dist=60046),CDC25A(dist=7853)			A	G	1	NA	1.94838	0.632
3	48190914	rs6442107	3:48190914	Imputed	C	T	0.731057	-0.0806816	-0.34372		intergenic	MAP4(dist=60145),CDC25A(dist=7754)
3	48191032	rs79276316	3:48191032	Imputed	G	A	0.790926	-0.0619441	-0.265109		intergenic	MAP4(dist=60263),CDC25A(dist=7636)
3	48192959	rs6442108	3:48192959	Imputed	C	G	0.72138	-0.0819967	-0.356615		intergenic	MAP4(dist=62190),CDC25A(dist=5709)
3	48192981	rs6442109	3:48192981	Imputed	A	G	0.721484	-0.0819688	-0.356477		intergenic	MAP4(dist=62212),CDC25A(dist=5687)			G	A	1.43333	0.72	0.515303	0.703
3	48193170	rs11711766	3:48193170	Imputed	C	G	0.721991	-0.0818982	-0.355799		intergenic	MAP4(dist=62401),CDC25A(dist=5498)
3	48193515	rs7617773	3:48193515	Genotyped	T	C	0.783231	-0.0635649	-0.275111		intergenic	MAP4(dist=62746),CDC25A(dist=5153)			C	T	1.43333	0.72	0.515303	0.701
3	48194242	rs6771787	3:48194242	Imputed	T	C	0.699717	-0.0919822	-0.385702		intergenic	MAP4(dist=63473),CDC25A(dist=4426)
3	48194326	rs6771889	3:48194326	Imputed	T	C	0.721055	-0.0821938	-0.357049		intergenic	MAP4(dist=63557),CDC25A(dist=4342)			T	C	1	NA	1.95228	0.646
3	48194646	rs116033001	3:48194646	Imputed	C	A	0.00392927	2.77224	2.88379		intergenic	MAP4(dist=63877),CDC25A(dist=4022)
3	48194666	rs9839446	3:48194666	Imputed	A	T	0.676027	-0.0976635	-0.417891	6	intergenic	MAP4(dist=63897),CDC25A(dist=4002)
3	48194666	rs9839446	3:48194666	Imputed	A	T	0.676027	-0.0976635	-0.417891	6	intergenic	MAP4(dist=63897),CDC25A(dist=4002)
3	48194667	rs9839447	3:48194667	Imputed	C	T	0.674387	-0.0982447	-0.420134		intergenic	MAP4(dist=63898),CDC25A(dist=4001)
3	48194850	rs34082492	3:48194850:CTAAT	Imputed	D	R	0.790522	-0.0624704	-0.265633	6
3	48197614	rs6797587	3:48197614	Imputed	G	A	0.771598	-0.0671	-0.290286		intergenic	MAP4(dist=66845),CDC25A(dist=1054)			A	G	1.11628	0.91	0.511709	0.703
3	48202440	rs9862131	3:48202440	Imputed	G	A	0.65264	-0.112448	-0.450098		intronic	CDC25A
3	48204768	rs13099560	3:48204768	Imputed	T	C	0.942282	-0.016861	-0.0724026		intronic	CDC25A
3	48206102	rs3731555	3:48206102	Imputed	G	A	0.684801	-0.100487	-0.405921		intronic	CDC25A
3	48206148	rs3731553	3:48206148	Imputed	G	T	0.366926	-0.4527	-0.902247		intronic	CDC25A
3	48206208	rs139070788	3:48206208	Imputed	T	C	0.0132419	-1.47084	-2.4772		intronic	CDC25A
3	48206583	rs3731550	3:48206583	Imputed	A	C	0.68774	-0.09943	-0.401924		intronic	CDC25A
3	48207696	rs3731545	3:48207696:C_CA	Imputed	R	I	0.683386	-0.100507	-0.407847	7
3	48207997	rs3731544	3:48207997	Genotyped	C	A	0.36734	-0.446401	-0.901467		intronic	CDC25A			C	A	5.05309	0.1	0.931462	0.318
3	48211777	rs3731534	3:48211777	Imputed	C	T	0.682378	-0.10073	-0.40922		intronic	CDC25A
3	48212185	rs3731532	3:48212185	Imputed	C	T	0.806445	0.0960812	0.245015		intronic	CDC25A			T	C	4.13712	0.16	1.03666	0.0289
3	48213498	rs3731529	3:48213498	Imputed	A	T	0.546262	-0.249567	-0.603371	6	intronic	CDC25A
3	48214438	rs9831531	3:48214438	Imputed	A	G	0.695727	-0.0966986	-0.391096		intronic	CDC25A
3	48215253	rs936426	3:48215253	Imputed	G	A	0.695679	-0.0966894	-0.39116		intronic	CDC25A			A	G	1.63232	0.63	0.50409	0.492
3	48217657	rs3731515	3:48217657	Imputed	T	C	0.6811	-0.100903	-0.410963		intronic	CDC25A
3	48219537	rs3731513	3:48219537	Imputed	A	G	0.68017	-0.101124	-0.412231		intronic	CDC25A
3	48221109	rs3731510	3:48221109	Imputed	G	A	0.603847	-0.178586	-0.518876		intronic	CDC25A
3	48221902	rs3731508	3:48221902	Imputed	A	G	0.216702	0.716384	1.23535		intronic	CDC25A
3	48225509	rs3731503	3:48225509	Imputed	T	C	0.710813	0.126812	0.370765		intronic	CDC25A			C	T	1	NA	1.35256	0.984
3	48226553	rs3731497	3:48226553	Imputed	T	G	0.678692	-0.101397	-0.414249		intronic	CDC25A
3	48227082	rs5848848	3:48227082:A_AG	Imputed	R	I	0.965222	0.00978389	0.0436011	5
3	48227462	rs1380053	3:48227462	Imputed	A	C	0.820371	0.0886961	0.227068		intronic	CDC25A			C	A	3.35349	0.23	1.03666	0.0573
3	48228906	rs3731489	3:48228906	Imputed	C	A	0.675012	-0.102254	-0.41928		intronic	CDC25A
3	48228994	rs3729577	3:48228994	Imputed	A	C	0.675823	-0.102026	-0.418169		intronic	CDC25A
3	48229624	rs3731487	3:48229624	Imputed	C	T	0.674306	-0.102485	-0.420245		UTR5	CDC25A(NM_001789:c.-187G>A,NM_201567:c.-187G>A)
3	48230060	rs3731484	3:48230060				0.166116	1.58636	1.38479
3	48233128	rs7628197	3:48233128	Imputed	T	A	0.701626	-0.199789	-0.383127		intergenic	CDC25A(dist=3327),MIR4443(dist=4926)
3	48233185	rs10671233	3:48233185:C_CAT	Imputed	R	I	0.966411	-0.00956342	-0.0421095	6
3	48233185	rs71074218	3:48233185:C_CAT	Imputed	R	I	0.966411	-0.00956342	-0.0421095	6
3	48233267	rs139356646	3:48233267	Imputed	A	G	0.587061	-0.158877	-0.543101		intergenic	CDC25A(dist=3466),MIR4443(dist=4787)
3	48233270	rs149915320	3:48233270	Imputed	T	C	0.585919	-0.159043	-0.544759		intergenic	CDC25A(dist=3469),MIR4443(dist=4784)
3	48233335	rs71074221	3:48233335:C_CAT	Imputed	R	I	0.964866	0.00983576	0.0440482	6
3	48234070	rs144170082	3:48234070	Imputed	C	A	0.248522	0.639508	1.15395		intergenic	CDC25A(dist=4269),MIR4443(dist=3984)
3	48234492	rs9844505	3:48234492	Imputed	A	G	0.551971	-0.258641	-0.594809		intergenic	CDC25A(dist=4691),MIR4443(dist=3562)
3	48234764	rs74942266	3:48234764	Imputed	G	A	0.820446	0.0883465	0.226971		intergenic	CDC25A(dist=4963),MIR4443(dist=3290)
3	48236507	rs7647817	3:48236507	Imputed	G	A	0.673988	-0.102376	-0.420681		intergenic	CDC25A(dist=6706),MIR4443(dist=1547)
3	48237087	rs11707606	3:48237087	Imputed	A	C	0.673459	-0.102492	-0.421405		upstream	MIR4443
3	48237104	rs6796490	3:48237104	Imputed	T	G	0.981144	0.0052875	0.0236346		upstream	MIR4443			G	T	3.15819	0.25	1.42618	0.957
3	48239202	rs2361685	3:48239202	Imputed	T	C	0.688742	-0.0979183	-0.400564		intergenic	MIR4443(dist=1096),CAMP(dist=25635)
3	48239352	rs146582580	3:48239352	Imputed	C	T	0.227944	0.690487	1.20567		intergenic	MIR4443(dist=1246),CAMP(dist=25485)
3	48239826	rs77839556	3:48239826	Imputed	G	A	0.822209	0.0871472	0.224704		intergenic	MIR4443(dist=1720),CAMP(dist=25011)
3	48240289	rs13087929	3:48240289	Imputed	G	A	0.673012	-0.102338	-0.422018		intergenic	MIR4443(dist=2183),CAMP(dist=24548)
3	48240723	rs116769734	3:48240723				0.160981	1.5658	1.40178
3	48241930	rs114113231	3:48241930	Imputed	G	A	0.479156	-1.35878	-0.70766		intergenic	MIR4443(dist=3824),CAMP(dist=22907)
3	48242660	rs181967218	3:48242660	Imputed	T	G	0.375173	0.644299	0.886826		intergenic	MIR4443(dist=4554),CAMP(dist=22177)
3	48242748	rs139604705	3:48242748	Imputed	G	A	0.821809	0.0872755	0.225218		intergenic	MIR4443(dist=4642),CAMP(dist=22089)
3	48243101	rs36064160	3:48243101	Imputed	C	G	0.683673	-0.0972938	-0.407456		intergenic	MIR4443(dist=4995),CAMP(dist=21736)
3	48244149	rs139294222	3:48244149	Imputed	G	T	0.228198	0.688338	1.20501		intergenic	MIR4443(dist=6043),CAMP(dist=20688)
3	48245489	rs117895054	3:48245489	Imputed	G	A	0.954629	0.0545486	0.0568947		intergenic	MIR4443(dist=7383),CAMP(dist=19348)
3	48245687	rs28759711	3:48245687	Imputed	A	G	0.731701	-0.0829843	-0.342864		intergenic	MIR4443(dist=7581),CAMP(dist=19150)
3	48245784	rs143169990	3:48245784				0.159588	1.55949	1.40646
3	48246679	rs11720622	3:48246679	Imputed	G	A	0.990643	0.0025775	0.011728		intergenic	MIR4443(dist=8573),CAMP(dist=18158)
3	48248644	rs73072366	3:48248644	Imputed	C	T	0.00351235	2.40396	2.91893		intergenic	MIR4443(dist=10538),CAMP(dist=16193)
3	48249420	rs17786132	3:48249420	Imputed	C	G	0.647716	-0.109287	-0.456938		intergenic	MIR4443(dist=11314),CAMP(dist=15417)
3	48249597	rs58582477	3:48249597	Imputed	G	A	0.835363	0.0798642	0.207829		intergenic	MIR4443(dist=11491),CAMP(dist=15240)
3	48250899	rs35456569	3:48250899	Imputed	T	A	0.644744	-0.109506	-0.461076		intergenic	MIR4443(dist=12793),CAMP(dist=13938)
3	48251214	rs202005781	3:48251214:T_TTT	Imputed	R	I	0.0851907	0.508082	1.72133
3	48251216	rs113337906	3:48251216:T_TA	Imputed	I	R	0.104933	-0.475913	-1.6214
3	48251216	rs61036924	3:48251216:T_TA	Imputed	I	R	0.104933	-0.475913	-1.6214
3	48252000	rs144066916	3:48252000	Imputed	G	A	0.229179	-1.21284	-1.20248		intergenic	MIR4443(dist=13894),CAMP(dist=12837)
3	48255220	rs11715799	3:48255220	Imputed	A	G	0.680897	-0.0944002	-0.41124		intergenic	MIR4443(dist=17114),CAMP(dist=9617)
3	48255577	rs148663309	3:48255577	Imputed	T	A	0.970636	0.0466998	0.0368101		intergenic	MIR4443(dist=17471),CAMP(dist=9260)
3	48256462	rs140011703	3:48256462:CA_C	Imputed	R	D	0.691978	-0.0909847	-0.396172	5
3	48256462	rs140011703	3:48256462:CA_C	Imputed	R	D	0.691978	-0.0909847	-0.396172	5
3	48258638	rs36020562	3:48258638	Imputed	A	G	0.626981	-0.111348	-0.48598		intergenic	MIR4443(dist=20532),CAMP(dist=6199)
3	48259108	rs34728236	3:48259108	Imputed	A	G	0.633837	-0.108891	-0.476333		intergenic	MIR4443(dist=21002),CAMP(dist=5729)
3	48259423	rs147278437	3:48259423	Imputed	C	T	0.254842	0.623114	1.13867		intergenic	MIR4443(dist=21317),CAMP(dist=5414)
3	48259631	rs11130161	3:48259631	Genotyped	G	A	0.865726	0.0637379	0.16909		intergenic	MIR4443(dist=21525),CAMP(dist=5206)			A	G	4.57222	0.13	1.03562	0.0278
3	48259667	rs79310258	3:48259667	Imputed	C	G	0.633692	-0.108893	-0.476536		intergenic	MIR4443(dist=21561),CAMP(dist=5170)
3	48259712	rs117345564	3:48259712	Imputed	T	G	0.254826	0.623148	1.1387		intergenic	MIR4443(dist=21606),CAMP(dist=5125)
3	48260304	rs62263023	3:48260304	Imputed	T	A	0.348432	-0.471941	-0.937634		intergenic	MIR4443(dist=22198),CAMP(dist=4533)
3	48261401	rs9852381	3:48261401				0.13674	1.36573	1.48804						T	C	NA	NA	1.00602	0.708
3	48261866	rs57994790	3:48261866	Imputed	C	T	0.855259	0.0688783	0.182413		intergenic	MIR4443(dist=23760),CAMP(dist=2971)
3	48261969	rs36019664	3:48261969	Imputed	C	T	0.0518158	-1.0871	-1.94466		intergenic	MIR4443(dist=23863),CAMP(dist=2868)
3	48262304	rs77948161	3:48262304				0.522285	-0.622363	-0.639827
3	48262667	rs9862161	3:48262667				0.136451	1.36325	1.48914						A	G	NA	NA	1.00602	0.831
3	48267414	rs75225498	3:48267414	Imputed	G	C	0.353343	0.557107	0.928124		downstream	CAMP
3	48267825	rs13097450	3:48267825	Imputed	T	C	0.636039	-0.106919	-0.473245		downstream	CAMP
3	48268509	rs2889854	3:48268509	Imputed	T	G	0.43903	-0.297463	-0.773832		intergenic	CAMP(dist=1528),ZNF589(dist=14087)			G	T	1.20925	0.85	0.465799	0.0076
3	48268987	rs75635329	3:48268987	Imputed	C	T	0.272021	1.22238	1.09842		intergenic	CAMP(dist=2006),ZNF589(dist=13609)
3	48270751	rs77022771	3:48270751:T_TA	Imputed	R	I	0.449077	0.27214	0.756955	7
3	48270803	rs9821028	3:48270803				0.136607	1.33221	1.48855
3	48270955	rs7636461	3:48270955	Imputed	T	C	0.644165	-0.104253	-0.461884		intergenic	CAMP(dist=3974),ZNF589(dist=11641)
3	48272536	rs745116	3:48272536	Genotyped	T	G	0.642857	-0.104459	-0.463708		intergenic	CAMP(dist=5555),ZNF589(dist=10060)			T	G	1	NA	1.98774	0.37
3	48272659	rs78206331	3:48272659	Imputed	C	T	0.604897	0.583493	0.517371		intergenic	CAMP(dist=5678),ZNF589(dist=9937)
3	48275457	rs75129591	3:48275457	Imputed	T	G	0.858287	0.0678126	0.178555		intergenic	CAMP(dist=8476),ZNF589(dist=7139)
3	48276077	rs6806112	3:48276077	Imputed	A	T	0.971307	0.00745455	0.0359687		intergenic	CAMP(dist=9096),ZNF589(dist=6519)
3	48276409	rs73831561	3:48276409	Imputed	C	A	0.859376	0.0671342	0.177168		intergenic	CAMP(dist=9428),ZNF589(dist=6187)
3	48276720	rs6796956	3:48276720	Imputed	C	A	0.878531	-0.0454413	-0.152831		intergenic	CAMP(dist=9739),ZNF589(dist=5876)
3	48279272	rs143299891	3:48279272:A_AT	Imputed	R	I	0.537356	-0.148675	-0.616816	6
3	48279272	rs201121524	3:48279272:A_AT	Imputed	R	I	0.537356	-0.148675	-0.616816	6
3	48279814	rs34762142	3:48279814:A_AC	Imputed	R	I	0.656084	-0.100315	-0.445326	7
3	48279814	rs71281890	3:48279814:A_AC	Imputed	R	I	0.656084	-0.100315	-0.445326	7
3	48280170	rs35974605	3:48280170:AAGG_	Imputed	R	D	0.63485	-0.105317	-0.474912	5
3	48280492	rs11719365	3:48280492	Imputed	C	T	0.631743	-0.107731	-0.479276		intergenic	CAMP(dist=13511),ZNF589(dist=2104)
3	48280916	rs71323388	3:48280916	Imputed	C	T	0.88231	0.065565	0.148041		intergenic	CAMP(dist=13935),ZNF589(dist=1680)
3	48282021	rs6796343	3:48282021	Imputed	C	A	0.634894	-0.105202	-0.47485		upstream	ZNF589
3	48282494	rs9830016	3:48282494	Imputed	T	C	0.640838	-0.103207	-0.466528		upstream	ZNF589			C	T	1.76827	0.57	0.50409	0.489
3	48282651	rs35806621	3:48282651:TGCGC	Imputed	R	D	0.647434	-0.101932	-0.457329	2b
3	48282695	rs9847953	3:48282695	Imputed	A	G	0.645182	-0.101884	-0.460466		exonic	ZNF589	nonsynonymous SNV	ZNF589:NM_016089:exon1:c.A34G:p.T12A,
3	48282885	rs141578968	3:48282885:TCTCC	Imputed	R	D	0.84944	0.0722151	0.189833	2a
3	48283246	rs150751569	3:48283246	Imputed	T	G	0.164202	-1.46652	-1.39108		intronic	ZNF589
3	48286765	rs11928691	3:48286765	Imputed	C	T	0.658919	-0.0976938	-0.441407		intronic	ZNF589
3	48287449	rs13100815	3:48287449	Imputed	A	C	0.555014	-0.131231	-0.590264		intronic	ZNF589
3	48287879	rs13059037	3:48287879	Genotyped	A	G	0.628676	-0.106178	-0.483591		intronic	ZNF589			G	A	1.87761	0.53	0.503586	0.48
3	48291033	rs77945157	3:48291033	Imputed	A	G	0.162281	-1.50687	-1.39744		intronic	ZNF589
3	48293078	rs9311421	3:48293078	Imputed	G	A	0.670659	-0.0948614	-0.425244		intronic	ZNF589			G	A	1	NA	1.98377	0.211
3	48293524	rs35414021	3:48293524	Imputed	G	C	0.605675	-0.114012	-0.516257		intronic	ZNF589
3	48294229	rs74564838	3:48294229	Imputed	C	T	0.843795	0.0751578	0.197042		intronic	ZNF589
3	48294816	rs35010013	3:48294816	Imputed	C	G	0.0332316	-1.1634	-2.12927		intronic	ZNF589
3	48295392	rs143347129	3:48295392	Imputed	G	A	0.279517	-0.847487	-1.08141		intronic	ZNF589
3	48295700	rs71323391	3:48295700	Imputed	C	T	0.635651	-0.106305	-0.473789		intronic	ZNF589
3	48297441	rs148917764	3:48297441				0.351449	-1.12679	-0.931782
3	48297560	rs11710861	3:48297560	Genotyped	C	T	0.641336	-0.10261	-0.465831		intronic	ZNF589			T	C	1.80399	0.55	0.50409	0.312
3	48297611	rs11130162	3:48297611	Imputed	A	G	0.933278	0.0170282	0.0837208		intronic	ZNF589
3	48297746	rs73831563	3:48297746	Imputed	G	A	0.842592	0.0757905	0.198579		intronic	ZNF589
3	48297992	rs34885035	3:48297992:TG_T	Imputed	R	D	0.628676	-0.106178	-0.483591	5
3	48299079	rs7644414	3:48299079	Imputed	A	T	0.801603	-0.0566759	-0.251273		intronic	ZNF589
3	48299439	rs6787500	3:48299439	Imputed	T	C	0.935712	0.0164083	0.0806607		intronic	ZNF589			C	T	4.4371	0.14	0.525187	0.805
3	48301074	rs936427	3:48301074	Imputed	G	A	0.628676	-0.106178	-0.483591		intronic	ZNF589			A	G	1.87761	0.53	1.36889	0.572
3	48301172	rs9850672	3:48301172	Imputed	C	A	0.642211	-0.102317	-0.46461		intronic	ZNF589			A	C	1.93479	0.51	0.504595	0.342
3	48301614	rs13068265	3:48301614	Genotyped	A	C	0.628676	-0.106178	-0.483591		intronic	ZNF589			A	C	1	NA	1.98774	0.199
3	48303669	rs11709691	3:48303669	Imputed	A	G	0.628879	-0.106121	-0.483306		intronic	ZNF589			G	A	2.2034	0.43	0.502078	0.257
3	48305456	rs17647717	3:48305456	Imputed	C	T	0.632951	-0.105082	-0.477578		intronic	ZNF589			C	T	1	NA	2.00171	0.273
3	48306040	rs149502526	3:48306040	Imputed	C	T	0.588892	0.38294	0.540442		intronic	ZNF589
3	48306531	rs36092070	3:48306531	Imputed	T	G	0.642525	-0.102246	-0.464171		intronic	ZNF589
3	48306835	rs6442110	3:48306835	Imputed	A	G	0.92805	0.0183285	0.0902991		intronic	ZNF589
3	48308888	rs199796707	3:48308888:G_GA	Imputed	R	I	0.630965	-0.105907	-0.480369	5
3	48308891	rs34225441	3:48308891	Imputed	T	A	0.621831	-0.109486	-0.493257		intronic	ZNF589
3	48309270	rs73072383	3:48309270	Imputed	T	C	0.00189365	2.32962	3.10642		intronic	ZNF589
3	48309828	rs11718329	3:48309828	Imputed	C	G	0.649347	-0.100321	-0.45467		exonic	ZNF589	nonsynonymous SNV	ZNF589:NM_016089:exon4:c.C647G:p.T216R,
3	48312060	rs6442111	3:48312060	Imputed	G	C	0.644905	-0.10157	-0.460852		UTR3	ZNF589(NM_016089:c.*1784G>C)
3	48312229	rs1045482	3:48312229	Genotyped	A	G	0.922957	0.0196121	0.09671		UTR3	ZNF589(NM_016089:c.*1953A>G)			G	A	4.71147	0.12	1.42761	0.994
3	48312402	rs3937	3:48312402	Genotyped	T	C	0.645302	-0.101548	-0.460299		UTR3	ZNF589(NM_016089:c.*2126T>C)			T	C	1	NA	1.98973	0.333
3	48312658	rs11130163	3:48312658	Imputed	T	C	0.926032	0.0188498	0.0928386		downstream	ZNF589
3	48313208	rs12629366	3:48313208	Imputed	G	C	0.44621	0.254182	0.761749		downstream	ZNF589
3	48313418	rs6775179	3:48313418	Imputed	T	C	0.647287	-0.101065	-0.457535		downstream	ZNF589
3	48313551	rs116635399	3:48313551	Imputed	C	T	0.990545	-0.0112984	-0.0118503		intergenic	ZNF589(dist=1072),NME6(dist=22038)
3	48316034	rs6442112	3:48316034	Imputed	G	A	0.43399	-0.239761	-0.782383		intergenic	ZNF589(dist=3555),NME6(dist=19555)			A	G	1.27125	0.81	0.48384	0.0313
3	48316272	rs60305502	3:48316272	Imputed	A	G	0.83803	0.078652	0.204414		intergenic	ZNF589(dist=3793),NME6(dist=19317)
3	48316877	rs35285112	3:48316877:CGA_C	Imputed	R	D	0.638373	-0.103926	-0.469974	4
3	48319558	rs9819094	3:48319558	Imputed	C	T	0.657941	-0.0986594	-0.442758		intergenic	ZNF589(dist=7079),NME6(dist=16031)			T	C	1.76827	0.57	0.503083	0.411
3	48320332	rs13072018	3:48320332	Imputed	G	A	0.647186	-0.101618	-0.457675		intergenic	ZNF589(dist=7853),NME6(dist=15257)
3	48322023	rs62263027	3:48322023	Imputed	G	A	0.45623	-0.529193	-0.745069		intergenic	ZNF589(dist=9544),NME6(dist=13566)
3	48323133	rs2125482	3:48323133	Imputed	T	G	0.653133	-0.100167	-0.449415		intergenic	ZNF589(dist=10654),NME6(dist=12456)
3	48323364	rs35944878	3:48323364	Imputed	T	C	0.654323	-0.100259	-0.447764		intergenic	ZNF589(dist=10885),NME6(dist=12225)
3	48323489	rs13094727	3:48323489	Imputed	G	A	0.649081	-0.101282	-0.455039		intergenic	ZNF589(dist=11010),NME6(dist=12100)
3	48323890	rs6800492	3:48323890	Imputed	G	A	0.655579	-0.0995078	-0.446025		intergenic	ZNF589(dist=11411),NME6(dist=11699)
3	48324000	rs12633518	3:48324000	Imputed	G	A	0.83478	0.080622	0.208575		intergenic	ZNF589(dist=11521),NME6(dist=11589)
3	48324466	rs9837228	3:48324466	Imputed	T	A	0.663213	-0.0973114	-0.435481		intergenic	ZNF589(dist=11987),NME6(dist=11123)			A	T	1.78604	0.57	0.50258	0.707
3	48325281	rs9818937	3:48325281	Imputed	G	A	0.656137	-0.0994358	-0.445253		intergenic	ZNF589(dist=12802),NME6(dist=10308)
3	48326433	rs6801801	3:48326433	Imputed	T	C	0.664029	-0.0972061	-0.434358		intergenic	ZNF589(dist=13954),NME6(dist=9156)			C	T	1.75067	0.57	0.503083	0.445
3	48327450	rs9833309	3:48327450	Imputed	C	T	0.6574	-0.0992153	-0.443505		intergenic	ZNF589(dist=14971),NME6(dist=8139)
3	48327513	rs78727303	3:48327513	Imputed	T	C	0.418655	-2.11674	-0.808757		intergenic	ZNF589(dist=15034),NME6(dist=8076)
3	48327563	rs34618864	3:48327563:GT_G	Imputed	R	D	0.586602	-0.132043	-0.543766	5
3	48327643	rs114867964	3:48327643				0.343012	-1.14547	-0.94823
3	48327729	rs9853804	3:48327729	Imputed	T	C	0.658318	-0.0989889	-0.442236		intergenic	ZNF589(dist=15250),NME6(dist=7860)
3	48327751	rs9834095	3:48327751	Imputed	G	A	0.658062	-0.0990772	-0.44259		intergenic	ZNF589(dist=15272),NME6(dist=7838)
3	48328812	rs4131361	3:48328812	Imputed	T	C	0.659341	-0.0987607	-0.440824		intergenic	ZNF589(dist=16333),NME6(dist=6777)
3	48329036	rs4131362	3:48329036	Imputed	A	C	0.659264	-0.0988072	-0.440929		intergenic	ZNF589(dist=16557),NME6(dist=6553)
3	48329092	rs10616527	3:48329092:AAAAT	Imputed	R	D	0.656204	-0.100082	-0.44516	6
3	48329092	rs10616527	3:48329092:AAAAT	Imputed	R	D	0.656204	-0.100082	-0.44516	6
3	48329092	rs146509788	3:48329092:AAAAT	Imputed	R	D	0.656204	-0.100082	-0.44516	6
3	48329092	rs146509788	3:48329092:AAAAT	Imputed	R	D	0.656204	-0.100082	-0.44516	6
3	48329900	rs6791930	3:48329900	Imputed	A	G	0.660612	-0.0984976	-0.439068		intergenic	ZNF589(dist=17421),NME6(dist=5689)
3	48330037	rs6794644	3:48330037	Imputed	T	C	0.66076	-0.0984618	-0.438865		intergenic	ZNF589(dist=17558),NME6(dist=5552)
3	48331286	rs77957078	3:48331286	Imputed	G	C	0.653592	-0.100852	-0.448778		intergenic	ZNF589(dist=18807),NME6(dist=4303)
3	48331694	rs151189550	3:48331694	Imputed	G	T	0.408626	-0.941315	-0.826315		intergenic	ZNF589(dist=19215),NME6(dist=3895)
3	48331751	rs13068288	3:48331751	Imputed	A	T	0.843594	-0.0487443	-0.197299	6	intergenic	ZNF589(dist=19272),NME6(dist=3838)
3	48333342	rs7648720	3:48333342	Imputed	T	C	0.669697	-0.0972773	-0.426564		intergenic	ZNF589(dist=20863),NME6(dist=2247)
3	48333446	rs7614532	3:48333446	Imputed	G	A	0.67168	-0.0984065	-0.423843		intergenic	ZNF589(dist=20967),NME6(dist=2143)
3	48333477	rs62263029	3:48333477	Imputed	G	C	0.216803	0.65674	1.23507		intergenic	ZNF589(dist=20998),NME6(dist=2112)
3	48333502	rs78420413	3:48333502	Imputed	G	T	0.240063	-0.720302	-1.17483		intergenic	ZNF589(dist=21023),NME6(dist=2087)
3	48333506	rs7651151	3:48333506	Imputed	T	C	0.926244	-0.0246014	-0.0925716		intergenic	ZNF589(dist=21027),NME6(dist=2083)
3	48333546	rs7651161	3:48333546	Imputed	T	C	0.493711	-0.179055	-0.684418	7	intergenic	ZNF589(dist=21067),NME6(dist=2043)
3	48334248	rs184126877	3:48334248	Imputed	C	T	0.280284	-0.845977	-1.07968		intergenic	ZNF589(dist=21769),NME6(dist=1341)
3	48335808	rs1134867	3:48335808	Imputed	T	C	0.864826	0.0358671	0.170234		UTR3	NME6(NM_005793:c.*319A>G)
3	48335857	rs3197223	3:48335857	Genotyped	C	T	0.674683	-0.095865	-0.419729		UTR3	NME6(NM_005793:c.*270G>A)			C	T	1	NA	1.9997	0.318
3	48336124	rs74477624	3:48336124				0.339243	-1.15274	-0.955661
3	48337188	rs9874212	3:48337188				0.128914	1.19615	1.5184
3	48337206	rs13067450	3:48337206	Imputed	C	T	0.67619	-0.0954165	-0.417668		intronic	NME6
3	48338173	rs4479622	3:48338173	Imputed	C	T	0.676864	-0.0952624	-0.416746		intronic	NME6			T	C	2.07508	0.47	0.500574	0.488
3	48338487	rs34946886	3:48338487	Imputed	A	G	0.676996	-0.0952322	-0.416565		intronic	NME6
3	48339360	rs13079728	3:48339360	Imputed	A	G	0.677452	-0.0951902	-0.415942		intronic	NME6
3	48339549	rs34589064	3:48339549	Imputed	G	A	0.678121	-0.094948	-0.415028		intronic	NME6
3	48339601	rs35512171	3:48339601	Imputed	A	G	0.0367524	-1.14002	-2.0885		intronic	NME6
3	48339618	rs2541	3:48339618	Imputed	A	G	0.678282	-0.0949199	-0.414809		intronic	NME6
3	48339699	rs13084616	3:48339699	Imputed	C	T	0.678442	-0.0948761	-0.41459	5	intronic	NME6			T	C	2.2034	0.43	0.499074	0.556
3	48340045	rs13085251	3:48340045	Imputed	C	T	0.679024	-0.0947211	-0.413796		intronic	NME6			T	C	2.07508	0.47	0.500074	0.496
3	48341999	rs114236308	3:48341999	Imputed	A	T	0.411033	-1.83765	-0.822076		intronic	NME6
3	48342669	rs34523942	3:48342669	Imputed	C	T	0.692838	-0.0908809	-0.395007		intronic	NME6
3	48342882	rs35297395	3:48342882	Imputed	C	T	0.681579	-0.0940672	-0.410309		upstream	NME6
3	48343006	rs34373799	3:48343006	Imputed	T	G	0.837454	0.0810887	0.205152		upstream	NME6
3	48343087	rs36075665	3:48343087	Imputed	C	T	0.680768	-0.0943222	-0.411415		upstream	NME6
3	48343261	rs34630841	3:48343261	Imputed	G	A	0.680963	-0.0942895	-0.411149		upstream	NME6
3	48343290	rs35190747	3:48343290	Imputed	C	T	0.681029	-0.0943311	-0.411059		upstream	NME6
3	48343307	rs34146962	3:48343307	Imputed	C	G	0.838077	0.0808931	0.204353		upstream	NME6
3	48343708	rs7621785	3:48343708	Imputed	T	C	0.682828	-0.0937594	-0.408607		upstream	NME6			C	T	2.07508	0.47	0.500574	0.485
3	48343821	rs13318895	3:48343821				0.128887	1.19779	1.51851
3	48343858	rs4511915	3:48343858	Imputed	G	A	0.682453	-0.0939293	-0.409118		intergenic	NME6(dist=1010),SPINK8(dist=4478)			A	G	2.05443	0.47	0.501576	0.455
3	48343877	rs13066758	3:48343877	Imputed	G	A	0.683368	-0.093679	-0.407872		intergenic	NME6(dist=1029),SPINK8(dist=4459)
3	48343920	rs4392440	3:48343920	Imputed	C	T	0.688439	-0.0924449	-0.400974		intergenic	NME6(dist=1072),SPINK8(dist=4416)
3	48344234	rs35493895	3:48344234:C_CCT	Imputed	R	I	0.922947	0.0213197	0.0967217	5
3	48344234	rs5848850	3:48344234:C_CCT	Imputed	R	I	0.922947	0.0213197	0.0967217	5
3	48344675	rs13082859	3:48344675	Imputed	C	T	0.689404	-0.0922173	-0.399664		intergenic	NME6(dist=1827),SPINK8(dist=3661)
3	48345449	rs35802497	3:48345449	Imputed	A	T	0.691811	-0.0916927	-0.396399		intergenic	NME6(dist=2601),SPINK8(dist=2887)
3	48345499	rs180820795	3:48345499	Imputed	C	T	0.276667	-0.853747	-1.08784		intergenic	NME6(dist=2651),SPINK8(dist=2837)
3	48345511	rs36121690	3:48345511	Imputed	C	T	0.692083	-0.091617	-0.396029		intergenic	NME6(dist=2663),SPINK8(dist=2825)
3	48345545	rs62263031	3:48345545	Imputed	A	G	0.406953	-0.585009	-0.829267		intergenic	NME6(dist=2697),SPINK8(dist=2791)
3	48345681	rs34136919	3:48345681	Imputed	C	T	0.762262	0.118058	0.302512		intergenic	NME6(dist=2833),SPINK8(dist=2655)
3	48346955	rs34644650	3:48346955:GCAAT	Imputed	R	D	0.79345	-0.062465	-0.261834	5
3	48346985	rs35778847	3:48346985	Imputed	G	T	0.700253	-0.0894457	-0.384978		intergenic	NME6(dist=4137),SPINK8(dist=1351)
3	48347168	rs34749846	3:48347168	Imputed	T	G	0.697878	-0.0901163	-0.388186		intergenic	NME6(dist=4320),SPINK8(dist=1168)
3	48347522	rs78528639	3:48347522	Imputed	C	T	0.294625	1.08544	1.04803		downstream	SPINK8
3	48347786	rs187943658	3:48347786	Imputed	T	C	0.445282	-2.12696	-0.763305		downstream	SPINK8
3	48348163	rs7632297	3:48348163	Imputed	A	C	0.993891	0.00172283	0.00765661		downstream	SPINK8
3	48348564	rs79089926	3:48348564	Imputed	A	C	0.700228	-0.0894773	-0.385013		intronic	SPINK8
3	48349314	rs77044321	3:48349314	Imputed	C	T	0.699463	-0.0898054	-0.386045		intronic	SPINK8
3	48349503	rs13070210	3:48349503	Imputed	G	A	0.699748	-0.0899283	-0.385661		intronic	SPINK8
3	48350366	rs4511916	3:48350366	Imputed	G	A	0.703152	-0.0887315	-0.381069		intronic	SPINK8			A	G	2.22554	0.43	0.500574	0.534
3	48350375	rs7624450	3:48350375	Imputed	A	G	0.702464	-0.0889626	-0.381996		intronic	SPINK8
3	48351560	rs6793150	3:48351560	Imputed	G	A	0.702539	-0.088969	-0.381896		intronic	SPINK8
3	48351618	rs6793239	3:48351618	Imputed	G	T	0.70341	-0.0887151	-0.380722		intronic	SPINK8
3	48351662	rs73831566	3:48351662	Imputed	C	T	0.840516	0.0804646	0.201234		intronic	SPINK8
3	48351683	rs6782166	3:48351683	Imputed	A	G	0.703811	-0.0886065	-0.380181		intronic	SPINK8
3	48352055	rs34109387	3:48352055:TC_T	Imputed	R	D	0.703911	-0.0885886	-0.380046	7
3	48352313	rs4130522	3:48352313	Imputed	G	A	0.704707	-0.0884009	-0.378974		intronic	SPINK8
3	48353292	rs115979122	3:48353292	Imputed	A	G	0.169726	-1.6323	-1.37308		intronic	SPINK8
3	48353543	rs4371540	3:48353543	Imputed	G	A	0.704153	-0.0886584	-0.37972		intronic	SPINK8
3	48353626	rs4404473	3:48353626	Imputed	A	G	0.595485	-0.127146	-0.530905		intronic	SPINK8
3	48354211	rs13095983	3:48354211	Imputed	G	A	0.704948	-0.0883816	-0.37865		intronic	SPINK8
3	48355024	rs13069029	3:48355024	Imputed	A	G	0.706695	-0.0878868	-0.376299		intronic	SPINK8
3	48356797	rs13081169	3:48356797	Imputed	G	A	0.707955	-0.0875652	-0.374604		intronic	SPINK8
3	48357208	rs71323394	3:48357208	Imputed	C	T	0.709931	-0.0870057	-0.371949		intronic	SPINK8
3	48357281	rs13081633	3:48357281	Imputed	A	G	0.706927	-0.0879141	-0.375987		intronic	SPINK8
3	48358255	rs4130995	3:48358255	Imputed	C	T	0.845942	0.0415896	0.194298		intronic	SPINK8
3	48358653	rs191201528	3:48358653	Imputed	A	G	0.277788	-0.849104	-1.0853		intronic	SPINK8
3	48358715	rs144045934	3:48358715				0.129626	1.20391	1.51558
3	48358754	rs7652233	3:48358754	Imputed	T	G	0.978882	0.00599545	0.0264709		intronic	SPINK8
3	48358815	rs189184815	3:48358815				0.129625	1.21467	1.51558
3	48359654	rs145457342	3:48359654	Imputed	G	A	0.310303	0.636232	1.01459		intronic	SPINK8
3	48360017	rs35411187	3:48360017	Imputed	C	G	0.711751	-0.0865737	-0.369505		intronic	SPINK8
3	48360433	rs11706277	3:48360433	Imputed	A	G	0.712029	-0.0865036	-0.369132		intronic	SPINK8			G	A	2.55998	0.35	0.500574	0.506
3	48360574	rs76081488	3:48360574	Imputed	G	C	0.259348	0.612566	1.12793		intronic	SPINK8
3	48360862	rs11714176	3:48360862	Imputed	C	T	0.712692	-0.0863198	-0.368243		intronic	SPINK8
3	48360992	rs11718350	3:48360992	Imputed	T	G	0.712337	-0.0865103	-0.368719		exonic	SPINK8	nonsynonymous SNV	SPINK8:NM_001080525:exon3:c.A234C:p.K78N,	G	T	2.91538	0.28	0.499574	0.549
3	48361497	rs9854800	3:48361497				0.12917	1.21554	1.51738
3	48361853	rs150625463	3:48361853	Imputed	C	T	0.293717	0.668953	1.05		intronic	SPINK8
3	48362097	rs7653152	3:48362097	Imputed	G	C	0.965466	0.00987237	0.0432958		intronic	SPINK8
3	48362369	rs7645425	3:48362369	Imputed	A	T	0.720787	-0.0842483	-0.357408		intronic	SPINK8
3	48362750	rs11716371	3:48362750	Genotyped	C	T	0.583332	-0.129395	-0.548525		intronic	SPINK8			T	C	3.12677	0.26	0.499074	0.589
3	48363595	rs6804986	3:48363595	Imputed	A	G	0.732216	-0.0812166	-0.34218		intronic	SPINK8
3	48364101	rs6793223	3:48364101	Imputed	C	T	0.722215	-0.0838767	-0.3555		intronic	SPINK8
3	48364677	rs4420898	3:48364677	Imputed	C	T	0.723164	-0.0836165	-0.354233		intronic	SPINK8
3	48365218	rs4541431	3:48365218	Imputed	G	C	0.723952	-0.0833644	-0.353182		intronic	SPINK8
3	48366895	rs35738994	3:48366895:AT_A	Imputed	R	D	0.726203	-0.0827703	-0.35018	6
3	48366971	rs11714944	3:48366971	Imputed	C	A	0.719074	-0.0849412	-0.359696		intronic	SPINK8
3	48367537	rs13071960	3:48367537	Imputed	A	G	0.725874	-0.0828552	-0.350619		intronic	SPINK8
3	48367819	rs4632568	3:48367819	Imputed	C	T	0.726601	-0.0826516	-0.34965		intronic	SPINK8
3	48367835	rs4619808	3:48367835	Imputed	C	T	0.726676	-0.0826294	-0.34955		intronic	SPINK8
3	48369034	rs11130164	3:48369034	Imputed	G	A	0.727168	-0.0825005	-0.348895		intronic	SPINK8
3	48369464	rs7653336	3:48369464	Imputed	T	A	0.726608	-0.0827169	-0.349641		intronic	SPINK8
3	48370416	rs34076262	3:48370416	Imputed	C	T	0.728934	-0.0820635	-0.346544		upstream	SPINK8
3	48370424	rs62263033	3:48370424	Imputed	T	C	0.574552	0.479823	0.56136		upstream	SPINK8
3	48370580	rs7619865	3:48370580	Imputed	G	A	0.828306	0.0469273	0.216874		upstream	SPINK8			A	G	8.08492	0.036	1.42191	0.839
3	48370769	rs13090538	3:48370769	Imputed	A	C	0.729733	-0.081817	-0.34548		upstream	SPINK8			C	A	2.85765	0.29	0.500074	0.527
3	48372282	rs9825637	3:48372282	Imputed	T	C	0.739193	-0.0792925	-0.332922		intergenic	SPINK8(dist=2451),FBXW12(dist=41427)
3	48372470	rs13082158	3:48372470	Imputed	T	C	0.733018	-0.0809298	-0.341114		intergenic	SPINK8(dist=2639),FBXW12(dist=41239)
3	48372646	rs13060020	3:48372646	Imputed	C	T	0.731133	-0.0814511	-0.343618		intergenic	SPINK8(dist=2815),FBXW12(dist=41063)
3	48373214	rs11710257	3:48373214	Imputed	T	G	0.732032	-0.0811956	-0.342424		intergenic	SPINK8(dist=3383),FBXW12(dist=40495)
3	48373262	rs11706221	3:48373262	Imputed	G	A	0.732084	-0.0811856	-0.342354		intergenic	SPINK8(dist=3431),FBXW12(dist=40447)
3	48373343	rs13061269	3:48373343	Imputed	C	T	0.730979	-0.0815083	-0.343823		intergenic	SPINK8(dist=3512),FBXW12(dist=40366)
3	48373689	rs112073313	3:48373689	Imputed	A	G	0.730735	-0.0816368	-0.344148		intergenic	SPINK8(dist=3858),FBXW12(dist=40020)
3	48374077	rs71323395	3:48374077	Imputed	G	A	0.731607	-0.0813943	-0.342988		intergenic	SPINK8(dist=4246),FBXW12(dist=39632)
3	48374374	rs150487903	3:48374374:G_GA	Imputed	R	I	0.733099	-0.0809869	-0.341006	5
3	48374374	rs71281885	3:48374374:G_GA	Imputed	R	I	0.733099	-0.0809869	-0.341006	5
3	48374734	rs71323396	3:48374734	Imputed	T	G	0.743715	-0.0782297	-0.326937		intergenic	SPINK8(dist=4903),FBXW12(dist=38975)
3	48374791	rs150979059	3:48374791	Imputed	C	T	0.410808	-1.06615	-0.822473		intergenic	SPINK8(dist=4960),FBXW12(dist=38918)
3	48374874	rs71323397	3:48374874	Imputed	A	G	0.732989	-0.081098	-0.341152		intergenic	SPINK8(dist=5043),FBXW12(dist=38835)
3	48375344	rs71323398	3:48375344	Imputed	C	T	0.382783	0.322258	0.872779		intergenic	SPINK8(dist=5513),FBXW12(dist=38365)
3	48375434	rs11713476	3:48375434	Imputed	C	T	0.839707	-0.0439183	-0.202268		intergenic	SPINK8(dist=5603),FBXW12(dist=38275)
3	48375685	rs9846818	3:48375685	Imputed	C	T	0.823074	0.0485238	0.223593		intergenic	SPINK8(dist=5854),FBXW12(dist=38024)
3	48375740	rs11717716	3:48375740	Imputed	T	C	0.736008	-0.0801546	-0.337145		intergenic	SPINK8(dist=5909),FBXW12(dist=37969)
3	48377276	rs13066044	3:48377276	Imputed	C	T	0.736607	-0.0800302	-0.33635	6	intergenic	SPINK8(dist=7445),FBXW12(dist=36433)
3	48377611	rs11715776	3:48377611	Imputed	G	C	0.735596	-0.0809649	-0.337691		intergenic	SPINK8(dist=7780),FBXW12(dist=36098)
3	48377637	rs11924352	3:48377637	Imputed	G	A	0.378224	0.317593	0.881174		intergenic	SPINK8(dist=7806),FBXW12(dist=36072)
3	48377875	rs11707997	3:48377875	Imputed	A	G	0.73768	-0.0797456	-0.334927		intergenic	SPINK8(dist=8044),FBXW12(dist=35834)
3	48377921	rs11720026	3:48377921	Imputed	T	C	0.751044	-0.0791383	-0.317263	7	intergenic	SPINK8(dist=8090),FBXW12(dist=35788)
3	48377922	rs11715876	3:48377922	Imputed	G	A	0.749533	-0.0796226	-0.319256		intergenic	SPINK8(dist=8091),FBXW12(dist=35787)
3	48378051	rs148654174	3:48378051	Imputed	A	G	0.260938	0.608299	1.12418		intergenic	SPINK8(dist=8220),FBXW12(dist=35658)
3	48378147	rs35297486	3:48378147	Imputed	T	A	0.679981	-0.0991426	-0.412489		intergenic	SPINK8(dist=8316),FBXW12(dist=35562)
3	48378345	rs7642363	3:48378345	Imputed	G	A	0.37847	0.317743	0.880718		intergenic	SPINK8(dist=8514),FBXW12(dist=35364)
3	48378497	rs188308446	3:48378497	Imputed	C	T	0.33861	-2.63429	-0.956915	7	intergenic	SPINK8(dist=8666),FBXW12(dist=35212)
3	48378500	rs11716848	3:48378500	Imputed	G	A	0.741268	-0.0787224	-0.330175		intergenic	SPINK8(dist=8669),FBXW12(dist=35209)
3	48379787	rs67263422	3:48379787:CT_C	Imputed	R	D	0.6831	-0.099123	-0.408237	5
3	48381148	rs13069884	3:48381148	Imputed	T	A	0.39742	-0.195191	-0.846239		intergenic	SPINK8(dist=11317),FBXW12(dist=32561)
3	48381826	rs13095891	3:48381826	Imputed	G	T	0.412589	0.290754	0.819346		intergenic	SPINK8(dist=11995),FBXW12(dist=31883)			T	G	16.6099	0.0049	1.05548	0.00481
3	48382261	rs2017859	3:48382261	Imputed	G	A	0.397584	-0.195144	-0.845944		intergenic	SPINK8(dist=12430),FBXW12(dist=31448)
3	48382282	rs2017858	3:48382282	Imputed	G	T	0.397647	-0.195128	-0.845832		intergenic	SPINK8(dist=12451),FBXW12(dist=31427)
3	48382538	rs34008503	3:48382538	Imputed	G	A	0.431817	-0.184539	-0.786086		intergenic	SPINK8(dist=12707),FBXW12(dist=31171)
3	48382919	rs12185901	3:48382919	Imputed	G	T	0.402763	-0.193307	-0.836697		intergenic	SPINK8(dist=13088),FBXW12(dist=30790)
3	48383264	rs13082217	3:48383264	Imputed	T	C	0.402763	-0.193307	-0.836697		intergenic	SPINK8(dist=13433),FBXW12(dist=30445)
3	48383445	rs201172132	3:48383445:AAAAA	Imputed	R	D	0.163355	-0.355045	-1.39387	6
3	48383446	rs11283390	3:48383446:AAAAA	Imputed	R	D	0.215718	-0.323098	-1.23799	6
3	48383446	rs147075506	3:48383446:AAAAA	Imputed	R	D	0.215718	-0.323098	-1.23799	6
3	48383446	rs66488069	3:48383446:AAAAA	Imputed	R	D	0.215718	-0.323098	-1.23799	6
3	48383992	rs11706939	3:48383992	Imputed	G	T	0.402819	-0.193282	-0.836596		intergenic	SPINK8(dist=14161),FBXW12(dist=29717)
3	48384289	rs34807733	3:48384289:GAT_G	Imputed	R	D	0.427362	-0.188937	-0.793713	6
3	48384388	rs6779517	3:48384388	Genotyped	C	T	0.403408	-0.194684	-0.835549		intergenic	SPINK8(dist=14557),FBXW12(dist=29321)			C	T	1.55271	0.66	1.83308	0.238
3	48384721	rs11130165	3:48384721	Imputed	G	T	0.402485	-0.193389	-0.837191		intergenic	SPINK8(dist=14890),FBXW12(dist=28988)
3	48384895	rs1471217	3:48384895	Imputed	A	C	0.4025	-0.193371	-0.837164		intergenic	SPINK8(dist=15064),FBXW12(dist=28814)			A	C	1.91554	0.51	1.83859	0.26
3	48385557	rs35703936	3:48385557	Imputed	C	T	0.258616	-0.789968	-1.12967		intergenic	SPINK8(dist=15726),FBXW12(dist=28152)
3	48385718	rs7640221	3:48385718	Imputed	A	T	0.857844	-0.0390643	-0.179119		intergenic	SPINK8(dist=15887),FBXW12(dist=27991)
3	48387050	rs13094496	3:48387050	Imputed	G	C	0.404123	-0.192558	-0.83428		intergenic	SPINK8(dist=17219),FBXW12(dist=26659)
3	48387334	rs17593974	3:48387334	Imputed	G	T	0.404222	-0.19253	-0.834105		intergenic	SPINK8(dist=17503),FBXW12(dist=26375)
3	48387709	rs1459247	3:48387709	Imputed	G	A	0.856494	0.0743939	0.180839		intergenic	SPINK8(dist=17878),FBXW12(dist=26000)
3	48388056	rs11130166	3:48388056	Imputed	A	G	0.4048	-0.192287	-0.83308		intergenic	SPINK8(dist=18225),FBXW12(dist=25653)
3	48388170	rs115854006	3:48388170	Imputed	C	T	0.380014	0.56029	0.877871		intergenic	SPINK8(dist=18339),FBXW12(dist=25539)
3	48388253	rs12498074	3:48388253	Imputed	G	A	0.393946	-0.204015	-0.852483		intergenic	SPINK8(dist=18422),FBXW12(dist=25456)
3	48390016	rs12486944	3:48390016	Imputed	G	A	0.405986	-0.192327	-0.830978		intergenic	SPINK8(dist=20185),FBXW12(dist=23693)
3	48390164	rs12486935	3:48390164	Imputed	C	T	0.404805	-0.192243	-0.833071		intergenic	SPINK8(dist=20333),FBXW12(dist=23545)			C	T	1.97388	0.5	1.84043	0.233
3	48391508	rs876597	3:48391508	Imputed	T	C	0.856787	0.0742629	0.180465		intergenic	SPINK8(dist=21677),FBXW12(dist=22201)			C	T	8.75825	0.03	1.03769	0.00366
3	48391569	rs62263035	3:48391569	Imputed	C	T	0.404642	-0.19229	-0.83336		intergenic	SPINK8(dist=21738),FBXW12(dist=22140)
3	48392085	rs35460860	3:48392085	Imputed	A	T	0.395088	-0.196919	-0.850426		intergenic	SPINK8(dist=22254),FBXW12(dist=21624)
3	48392274	rs13082269	3:48392274	Imputed	G	A	0.404809	-0.192206	-0.833063		intergenic	SPINK8(dist=22443),FBXW12(dist=21435)
3	48392800	rs13087050	3:48392800	Imputed	C	T	0.404857	-0.192164	-0.832979		intergenic	SPINK8(dist=22969),FBXW12(dist=20909)			C	T	1.93479	0.51	1.83859	0.273
3	48393144	rs71323399	3:48393144	Imputed	T	C	0.401441	-0.195343	-0.839051		intergenic	SPINK8(dist=23313),FBXW12(dist=20565)
3	48393176	rs62263037	3:48393176	Imputed	G	A	0.392233	-0.199267	-0.855575		intergenic	SPINK8(dist=23345),FBXW12(dist=20533)
3	48393187	rs62263038	3:48393187	Imputed	A	G	0.388772	-0.199612	-0.861847		intergenic	SPINK8(dist=23356),FBXW12(dist=20522)
3	48393556	rs6804828	3:48393556	Imputed	A	G	0.389985	-0.208197	-0.859645		intergenic	SPINK8(dist=23725),FBXW12(dist=20153)
3	48394419	rs1459246	3:48394419	Imputed	A	G	0.906456	-0.0635604	-0.11751		intergenic	SPINK8(dist=24588),FBXW12(dist=19290)
3	48394649	rs115164444	3:48394649	Imputed	C	T	0.507917	-0.73264	-0.662085		intergenic	SPINK8(dist=24818),FBXW12(dist=19060)
3	48395322	rs986742	3:48395322	Imputed	A	G	0.857007	0.0743075	0.180185		intergenic	SPINK8(dist=25491),FBXW12(dist=18387)			G	A	8.08492	0.037	1.03769	0.0117
3	48395332	rs986741	3:48395332	Imputed	T	C	0.848471	0.078142	0.19107		intergenic	SPINK8(dist=25501),FBXW12(dist=18377)
3	48395372	rs7610524	3:48395372	Imputed	A	G	0.670657	0.0886758	0.425247		intergenic	SPINK8(dist=25541),FBXW12(dist=18337)			A	G	9.11572	0.027	1.74194	0.663
3	48395397	rs986740	3:48395397	Imputed	A	G	0.853156	0.0755972	0.185093		intergenic	SPINK8(dist=25566),FBXW12(dist=18312)
3	48395539	rs986739	3:48395539	Imputed	G	C	0.853163	0.0755915	0.185084		intergenic	SPINK8(dist=25708),FBXW12(dist=18170)			C	G	7.53835	0.043	1.04081	0.00334
3	48395629	rs34138269	3:48395629	Imputed	G	C	0.857353	0.0741206	0.179745		intergenic	SPINK8(dist=25798),FBXW12(dist=18080)
3	48396202	rs34840747	3:48396202:C_CA	Imputed	R	I	0.870408	0.0671311	0.16314	6
3	48396309	rs11708617	3:48396309	Genotyped	G	A	0.676769	0.0848208	0.416877		intergenic	SPINK8(dist=26478),FBXW12(dist=17400)			G	A	10.6974	0.018	1.75418	0.562
3	48396343	rs34537842	3:48396343	Imputed	T	G	0.859605	0.0728622	0.176877		intergenic	SPINK8(dist=26512),FBXW12(dist=17366)
3	48396351	rs34857497	3:48396351	Imputed	G	C	0.859605	0.0728622	0.176877		intergenic	SPINK8(dist=26520),FBXW12(dist=17358)
3	48396428	rs17080119	3:48396428	Genotyped	A	G	0.859605	0.0728622	0.176877		intergenic	SPINK8(dist=26597),FBXW12(dist=17281)			G	A	8.33111	0.034	1.03769	0.00823
3	48396896	rs1459245	3:48396896	Imputed	C	A	0.840294	0.0831013	0.201518		intergenic	SPINK8(dist=27065),FBXW12(dist=16813)			A	C	1	NA	1.03769	0.28
3	48397046	rs1841178	3:48397046	Imputed	G	A	0.675313	0.0873924	0.418868		intergenic	SPINK8(dist=27215),FBXW12(dist=16663)			G	A	9.58309	0.024	1.74194	0.518
3	48397356	rs1459244	3:48397356	Imputed	T	C	0.850894	0.0776796	0.187977		intergenic	SPINK8(dist=27525),FBXW12(dist=16353)
3	48397539	rs1380260	3:48397539	Imputed	G	A	0.8591	0.0731352	0.17752		intergenic	SPINK8(dist=27708),FBXW12(dist=16170)
3	48398459	rs1870441	3:48398459	Imputed	T	A	0.8591	0.0731352	0.17752		intergenic	SPINK8(dist=28628),FBXW12(dist=15250)
3	48398586	rs7630053	3:48398586	Genotyped	G	A	0.668444	0.0884838	0.428285		intergenic	SPINK8(dist=28755),FBXW12(dist=15123)			G	A	9.20733	0.026	1.74194	0.573
3	48399828	rs2362451	3:48399828	Imputed	T	C	0.624495	0.09386	0.48949		intergenic	SPINK8(dist=29997),FBXW12(dist=13881)
3	48400060	rs11130167	3:48400060	Imputed	A	G	0.669437	0.0885536	0.426921		intergenic	SPINK8(dist=30229),FBXW12(dist=13649)
3	48401003	rs35354187	3:48401003:AC_A	Imputed	D	R	0.862091	0.0716993	0.173713	6
3	48401003	rs35354187	3:48401003:AC_A	Imputed	D	R	0.862091	0.0716993	0.173713	6
3	48401307	rs4312673	3:48401307	Imputed	C	T	0.846921	0.0798015	0.193048		intergenic	SPINK8(dist=31476),FBXW12(dist=12402)			T	C	1	NA	1.03769	0.000775
3	48401620	rs11714929	3:48401620	Imputed	G	C	0.457756	-0.38559	-0.742546		intergenic	SPINK8(dist=31789),FBXW12(dist=12089)
3	48401949	rs1824362	3:48401949	Imputed	T	C	0.62541	0.0945149	0.488198		intergenic	SPINK8(dist=32118),FBXW12(dist=11760)
3	48403302	rs13073692	3:48403302	Imputed	C	T	0.675974	0.0883883	0.417963		intergenic	SPINK8(dist=33471),FBXW12(dist=10407)
3	48403846	rs1114776	3:48403846	Imputed	G	A	0.844501	0.081312	0.19614		intergenic	SPINK8(dist=34015),FBXW12(dist=9863)
3	48404592	rs6763435	3:48404592	Imputed	A	C	0.842944	0.0820842	0.19813		intergenic	SPINK8(dist=34761),FBXW12(dist=9117)
3	48404925	rs11712486	3:48404925	Imputed	C	G	0.667273	0.0905236	0.429893		intergenic	SPINK8(dist=35094),FBXW12(dist=8784)
3	48405021	rs141601454	3:48405021:TAAGG	Imputed	R	D	0.430085	-0.415612	-0.789047	6
3	48405021	rs141601454	3:48405021:TAAGG	Imputed	R	D	0.430085	-0.415612	-0.789047	6
3	48405149	rs7611415	3:48405149	Imputed	C	T	0.667331	0.0905422	0.429814		intergenic	SPINK8(dist=35318),FBXW12(dist=8560)
3	48405431	rs4858813	3:48405431	Imputed	G	A	0.842382	0.0824625	0.198847		intergenic	SPINK8(dist=35600),FBXW12(dist=8278)
3	48405519	rs4858814	3:48405519	Imputed	T	G	0.842382	0.0824625	0.198847		intergenic	SPINK8(dist=35688),FBXW12(dist=8190)
3	48405661	rs75815271	3:48405661	Imputed	T	C	0.2203	-0.589879	-1.22573		intergenic	SPINK8(dist=35830),FBXW12(dist=8048)
3	48405765	rs35516531	3:48405765	Imputed	C	T	0.654068	0.0953487	0.448118		intergenic	SPINK8(dist=35934),FBXW12(dist=7944)
3	48406144	rs9809695	3:48406144	Imputed	G	A	0.663835	0.0876212	0.434625		intergenic	SPINK8(dist=36313),FBXW12(dist=7565)
3	48406397	rs1903144	3:48406397	Imputed	T	A	0.666638	0.090955	0.430767		intergenic	SPINK8(dist=36566),FBXW12(dist=7312)
3	48406646	rs1459243	3:48406646	Imputed	G	A	0.816299	0.0972232	0.232308		intergenic	SPINK8(dist=36815),FBXW12(dist=7063)
3	48407462	rs4558783	3:48407462	Genotyped	T	C	0.611876	0.101206	0.507397		intergenic	SPINK8(dist=37631),FBXW12(dist=6247)			T	C	NA	NA	1.66863	0.314
3	48407479	rs34449759	3:48407479:C_CAA	Imputed	I	R	0.60619	0.103692	0.51552	5
3	48407479	rs78293703	3:48407479:C_CAA	Imputed	I	R	0.60619	0.103692	0.51552	5
3	48407729	rs149643136	3:48407729	Imputed	A	T	0.257902	0.61323	1.13136		intergenic	SPINK8(dist=37898),FBXW12(dist=5980)
3	48408221	rs12630599	3:48408221	Imputed	A	G	0.804912	0.103476	0.246995		intergenic	SPINK8(dist=38390),FBXW12(dist=5488)
3	48408264	rs12630604	3:48408264:TA_T	Imputed	R	D	0.412078	0.416012	0.820242	3a
3	48408264	rs12630604	3:48408264:TA_T	Imputed	R	D	0.412078	0.416012	0.820242	3a
3	48408264	rs71625869	3:48408264:TA_T	Imputed	R	D	0.412078	0.416012	0.820242	3a
3	48408264	rs71625869	3:48408264:TA_T	Imputed	R	D	0.412078	0.416012	0.820242	3a
3	48408345	rs11715932	3:48408345	Imputed	C	A	0.66933	0.092598	0.427067		intergenic	SPINK8(dist=38514),FBXW12(dist=5364)
3	48409500	rs11130168	3:48409500	Imputed	C	A	0.679162	0.0913311	0.413607		intergenic	SPINK8(dist=39669),FBXW12(dist=4209)
3	48410084	rs34571806	3:48410084	Imputed	C	T	0.676926	0.0920741	0.416661		intergenic	SPINK8(dist=40253),FBXW12(dist=3625)
3	48410341	rs17648188	3:48410341	Imputed	A	G	0.678734	0.0914894	0.414192		intergenic	SPINK8(dist=40510),FBXW12(dist=3368)
3	48410774	rs9817960	3:48410774	Imputed	C	T	0.607154	0.10596	0.514141		intergenic	SPINK8(dist=40943),FBXW12(dist=2935)
3	48411577	rs141717072	3:48411577:G_GAA	Imputed	R	I	0.81041	0.100465	0.239898	5
3	48411735	rs12487765	3:48411735	Imputed	C	T	0.306608	0.23824	1.02237		intergenic	SPINK8(dist=41904),FBXW12(dist=1974)
3	48412246	rs56023037	3:48412246	Imputed	G	A	0.554637	-0.235466	-0.590826		intergenic	SPINK8(dist=42415),FBXW12(dist=1463)
3	48412260	rs200936725	3:48412260:AC_A	Imputed	R	D	0.753273	-0.0870737	-0.314327
3	48412263	rs202061221	3:48412263:CCG_C	Imputed	R	D	0.920138	0.0288423	0.10026
3	48412263	rs80306201	3:48412263:CCG_C	Imputed	R	D	0.920138	0.0288423	0.10026
3	48412264	rs35404483	3:48412264:CG_C	Imputed	R	D	0.99699	-0.0010824	-0.0037722
3	48412354	rs141650285	3:48412354	Imputed	G	C	0.374682	0.685797	0.887737		intergenic	SPINK8(dist=42523),FBXW12(dist=1355)
3	48412671	rs10565492	3:48412671:CCT_C	Imputed	D	R	0.332494	0.192935	0.969102	7
3	48412671	rs35295240	3:48412671:CCT_C	Imputed	D	R	0.332494	0.192935	0.969102	7
3	48413179	rs898225	3:48413179	Imputed	T	G	0.316938	0.198686	1.00077		upstream	FBXW12			G	T	1	NA	1.5952	0.398
3	48413537	rs1459242	3:48413537	Genotyped	T	C	0.317179	0.198383	1.00027		upstream	FBXW12			T	C	1.52196	0.68	0.631284	0.158
3	48414215	rs9815103	3:48414215	Imputed	G	A	0.315703	0.198736	1.00333		UTR5	FBXW12(NM_207102:c.-43G>A,NM_001159927:c.-43G>A)			G	A	1.63232	0.62	0.631915	0.175
3	48414274	rs17080138	3:48414274	Genotyped	C	T	0.0665172	3.75058	1.83492		exonic	FBXW12	nonsynonymous SNV	FBXW12:NM_207102:exon2:c.C17T:p.P6L,FBXW12:NM_001159927:exon2:c.C17T:p.P6L,	T	C	10.2779	0.02	1.02224	0.00396
3	48415007	rs4858793	3:48415007	Imputed	G	C	0.318327	0.196432	0.997903		intronic	FBXW12			G	C	1.73325	0.58	1.71258	0.78
3	48415903	rs6442116	3:48415903	Imputed	C	T	0.312193	0.200791	1.01063		intronic	FBXW12
3	48416186	rs6779262	3:48416186	Imputed	G	A	0.314104	0.199686	1.00665		intronic	FBXW12
3	48416756	rs4858817	3:48416756	Imputed	G	A	0.318188	0.196446	0.998188		intronic	FBXW12
3	48416779	rs80007105	3:48416779	Imputed	A	G	0.26268	0.607708	1.12008		intronic	FBXW12
3	48418214	rs2362452	3:48418214	Genotyped	A	G	0.312536	0.199252	1.00992		intronic	FBXW12			A	G	1.2214	0.84	0.629393	0.22
3	48418219	rs2885509	3:48418219	Imputed	T	G	0.315926	0.198623	1.00287		intronic	FBXW12
3	48418226	rs2885510	3:48418226	Imputed	T	C	0.315806	0.19871	1.00311		intronic	FBXW12
3	48418377	rs36066692	3:48418377:AT_A	Imputed	D	R	0.303294	0.20916	1.0294	6
3	48418377	rs36066692	3:48418377:AT_A	Imputed	D	R	0.303294	0.20916	1.0294	6
3	48418571	rs725310	3:48418571	Imputed	T	C	0.306148	0.206698	1.02334		intronic	FBXW12			T	C	1.66529	0.61	0.631915	0.21
3	48418708	rs725309	3:48418708	Imputed	G	A	0.30793	0.206141	1.01958		intronic	FBXW12
3	48419689	rs7653691	3:48419689	Imputed	T	C	0.305392	0.207552	1.02494		intronic	FBXW12
3	48419723	rs7630741	3:48419723	Imputed	G	T	0.305361	0.207383	1.025		intronic	FBXW12
3	48419897	rs6442117	3:48419897	Genotyped	T	C	0.308549	0.205197	1.01827	7	exonic	FBXW12	synonymous SNV	FBXW12:NM_207102:exon6:c.C496C:p.R166R,FBXW12:NM_001159929:exon5:c.C439C:p.R147R,
3	48419898	rs79525977	3:48419898	Imputed	G	A	0.103433	1.03065	1.62844		exonic	FBXW12	nonsynonymous SNV	FBXW12:NM_207102:exon6:c.G497A:p.R166Q,FBXW12:NM_001159929:exon5:c.G440A:p.R147Q,
3	48420308	rs9311423	3:48420308	Imputed	C	A	0.308048	0.205635	1.01933		intronic	FBXW12
3	48420314	rs9311424	3:48420314	Imputed	C	T	0.307968	0.205692	1.01949		intronic	FBXW12
3	48421258	rs7634377	3:48421258	Imputed	G	A	0.307608	0.20602	1.02025		intronic	FBXW12
3	48421387	rs7636782	3:48421387	Imputed	G	T	0.297153	0.212669	1.04256		intronic	FBXW12
3	48422235	rs6784322	3:48422235	Imputed	T	A	0.306956	0.206455	1.02163		exonic	FBXW12	nonsynonymous SNV	FBXW12:NM_207102:exon8:c.T818A:p.V273D,FBXW12:NM_001159927:exon7:c.T608A:p.V203D,FBXW12:NM_001159929:exon7:c.T761A:p.V254D,	T	A	1.59999	0.64	0.630653	0.592
3	48422574	rs6784541	3:48422574	Imputed	A	G	0.306653	0.206415	1.02227		intronic	FBXW12
3	48423656	rs7635522	3:48423656	Imputed	T	G	0.299975	0.21088	1.03649		intronic	FBXW12
3	48423886	rs192968718	3:48423886				0.14586	1.77736	1.45431
3	48425675	rs28824259	3:48425675	Imputed	T	C	0.309632	0.204459	1.016		intronic	FBXW12
3	48426076	rs12487542	3:48426076	Imputed	C	G	0.308331	0.205403	1.01873		intronic	FBXW12
3	48426766	rs9864371	3:48426766	Imputed	A	C	0.309348	0.204633	1.01659		intronic	FBXW12
3	48426887	rs59881712	3:48426887:TC_T	Imputed	R	D	0.309229	0.204716	1.01684	7
3	48427247	rs73074358	3:48427247	Imputed	T	A	0.308905	0.205065	1.01752		intronic	FBXW12
3	48427979	rs34761139	3:48427979	Imputed	C	T	0.308817	0.205015	1.01771		intronic	FBXW12
3	48427990	rs192176546	3:48427990	Imputed	G	A	0.456104	-2.08949	-0.745277		intronic	FBXW12
3	48428911	rs9875280	3:48428911	Imputed	A	G	0.308591	0.205149	1.01818		intronic	FBXW12
3	48429038	rs143975953	3:48429038:A_AGT	Imputed	R	I	0.308492	0.205208	1.01839	5
3	48429038	rs57149656	3:48429038:A_AGT	Imputed	R	I	0.308492	0.205208	1.01839	5
3	48429038	rs71869249	3:48429038:A_AGT	Imputed	R	I	0.308492	0.205208	1.01839	5
3	48430465	rs6796491	3:48430465	Imputed	T	G	0.308061	0.205452	1.0193		intronic	FBXW12
3	48430617	rs6804774	3:48430617	Imputed	G	C	0.307618	0.205679	1.02023		intronic	FBXW12
3	48433635	rs9826195	3:48433635	Imputed	A	C	0.307481	0.205741	1.02052		intronic	FBXW12			A	C	1.64872	0.62	0.633814	0.133
3	48434063	rs9864815	3:48434063	Imputed	G	A	0.307647	0.205654	1.02017		intronic	FBXW12
3	48434398	rs9809843	3:48434398	Imputed	T	C	0.307524	0.205711	1.02043		intronic	FBXW12
3	48434748	rs6810060	3:48434748	Imputed	T	C	0.306636	0.206691	1.02231		intronic	FBXW12
3	48435090	rs56298324	3:48435090	Imputed	A	T	0.204382	0.278874	1.26917		intronic	FBXW12
3	48435123	rs6770470	3:48435123	Imputed	G	C	0.303611	0.207636	1.02872		intronic	FBXW12
3	48435272	rs11712561	3:48435272	Imputed	C	A	0.307517	0.20608	1.02045		intronic	FBXW12
3	48436794	rs1563736	3:48436794	Genotyped	G	A	0.307159	0.205596	1.0212		downstream	FBXW12			G	A	1.63232	0.62	0.633814	0.134
3	48438189	rs13071337	3:48438189	Imputed	A	G	0.304548	0.206819	1.02673		intergenic	FBXW12(dist=1999),PLXNB1(dist=7072)
3	48438571	rs9862575	3:48438571	Imputed	G	A	0.307116	0.205625	1.02129		intergenic	FBXW12(dist=2381),PLXNB1(dist=6690)
3	48438879	rs199606232	3:48438879:TG_T	Imputed	R	D	0.308083	0.206342	1.01925	6
3	48438879	rs199606232	3:48438879:TG_T	Imputed	R	D	0.308083	0.206342	1.01925	6
3	48438879	rs199606232	3:48438879:TG_T	Imputed	R	D	0.308083	0.206342	1.01925	6
3	48440047	rs6442118	3:48440047	Imputed	G	A	0.305608	0.206561	1.02448		intergenic	FBXW12(dist=3857),PLXNB1(dist=5214)			G	A	1.63232	0.62	0.633814	0.132
3	48440178	rs6442119	3:48440178	Imputed	G	T	0.305405	0.206638	1.02491		intergenic	FBXW12(dist=3988),PLXNB1(dist=5083)			G	T	1.66529	0.61	0.633814	0.126
3	48442959	rs1975844	3:48442959	Imputed	T	A	0.264055	0.229671	1.11686		intergenic	FBXW12(dist=6769),PLXNB1(dist=2302)
3	48444651	rs80084916	3:48444651	Imputed	C	T	0.259468	0.611842	1.12765	3a	downstream	PLXNB1
3	48446237	rs73074378	3:48446237	Imputed	C	T	0.0033041	1.78966	2.93793		intronic	PLXNB1
3	48448914	rs9812647	3:48448914	Imputed	C	G	0.306637	0.205934	1.0223		intronic	PLXNB1			C	G	1.46228	0.71	0.631284	0.496
3	48449149	rs13314659	3:48449149	Imputed	C	T	0.306973	0.205715	1.02159		intronic	PLXNB1			C	T	1.63232	0.62	0.633814	0.131
3	48449897	rs11130170	3:48449897	Imputed	C	T	0.307081	0.205672	1.02137		intronic	PLXNB1
3	48449943	rs144714180	3:48449943				0.144905	1.7898	1.45777
3	48449956	rs10470686	3:48449956	Genotyped	C	T	0.307029	0.205684	1.02148		intronic	PLXNB1			C	T	1.63232	0.63	0.633814	0.13
3	48450706	rs3217706	3:48450706:TC_T	Imputed	R	D	0.314195	0.202024	1.00646	5
3	48451300	rs3214871	3:48451300:AG_A	Imputed	R	D	0.296955	0.21204	1.04299	5
3	48451306	rs202206751	3:48451306:CA_C	Imputed	R	D	0.29266	0.579345	1.0523
3	48454468	rs3214041	3:48454468	Genotyped	C	T	0.307089	0.20568	1.02135		intronic	PLXNB1			C	T	1.68203	0.6	0.633814	0.128
3	48455626	rs6794875	3:48455626	Genotyped	A	G	0.307159	0.205596	1.0212		intronic	PLXNB1			A	G	1.59999	0.64	0.631284	0.163
3	48456870	rs115869055	3:48456870	Imputed	T	G	0.957394	-0.059968	-0.0534242		intronic	PLXNB1
3	48459828	rs11712752	3:48459828	Imputed	C	T	0.290491	1.01726	1.05704		intronic	PLXNB1
3	48461313	rs2362450	3:48461313	Imputed	C	G	0.302525	0.21135	1.03103		exonic	PLXNB1	synonymous SNV	PLXNB1:NM_001130082:exon11:c.G2382C:p.P794P,PLXNB1:NM_002673:exon11:c.G2382C:p.P794P,
3	48462461	rs11130171	3:48462461	Imputed	A	G	0.3149	0.202813	1.00499		intronic	PLXNB1			A	G	1.68203	0.61	0.632547	0.187
3	48463618	rs9883759	3:48463618	Imputed	T	A	0.314912	0.202808	1.00497		intronic	PLXNB1
3	48463711	rs9883927	3:48463711	Imputed	T	C	0.314781	0.202875	1.00524		intronic	PLXNB1			C	T	1	NA	1.58725	0.345
3	48463856	rs142527941	3:48463856	Imputed	G	A	0.408654	-0.97581	-0.826264		exonic	PLXNB1	nonsynonymous SNV	PLXNB1:NM_001130082:exon5:c.C1303T:p.P435S,PLXNB1:NM_002673:exon5:c.C1303T:p.P435S,
3	48464503	rs6442120	3:48464503	Imputed	C	T	0.314912	0.202808	1.00497		intronic	PLXNB1			C	T	1.59999	0.64	0.632547	0.165
3	48467902	rs1037773	3:48467902	Imputed	C	T	0.307158	0.205597	1.0212		intronic	PLXNB1
3	48468124	rs150983703	3:48468124	Imputed	T	C	0.45376	0.845863	0.749162		intronic	PLXNB1
3	48468798	rs149130226	3:48468798	Imputed	A	C	0.0940238	1.27603	1.67454		intronic	PLXNB1
3	48470756	rs9817615	3:48470756	Imputed	T	C	0.328987	0.205752	0.976156		UTR5	PLXNB1(NM_002673:c.-4736A>G)
3	48473204	rs2290822	3:48473204	Genotyped	A	G	0.307159	0.205596	1.0212		downstream	CCDC51			A	G	1.69893	0.6	0.632547	0.197
3	48474249	rs2279077	3:48474249	Imputed	A	G	0.307158	0.205597	1.0212		exonic	CCDC51	synonymous SNV	CCDC51:NM_001256969:exon4:c.T478C:p.L160L,CCDC51:NM_001256966:exon4:c.T478C:p.L160L,CCDC51:NM_001256967:exon4:c.T478C:p.L160L,CCDC51:NM_001256965:exon4:c.T478C:p.L160L,CCDC51:NM_001256964:exon4:c.T805C:p.L269L,CCDC51:NM_024661:exon4:c.T805C:p.L269L,CCDC51:NM_001256968:exon4:c.T478C:p.L160L,	A	G	1.58407	0.64	0.633814	0.183
3	48475353	rs149306159	3:48475353	Imputed	G	A	0.0166042	-1.39107	-2.39536		UTR5	CCDC51(NM_001256965:c.-87C>T)
3	48477344	rs137927897	3:48477344	Imputed	G	A	0.0165718	-1.39164	-2.39607		intronic	CCDC51
3	48478039	rs13069724	3:48478039	Imputed	C	T	0.288871	0.219651	1.0606		intronic	CCDC51			T	C	1	NA	1.56674	0.0376
3	48478088	rs4858819	3:48478088	Imputed	C	T	0.387436	-0.222986	-0.864277		intronic	CCDC51
3	48479039	rs13076076	3:48479039	Imputed	G	A	0.307113	0.205635	1.0213		intronic	CCDC51			G	A	1.61607	0.63	0.63318	0.179
3	48479207	rs1109227	3:48479207	Imputed	C	T	0.300633	0.20909	1.03508		intronic	CCDC51
3	48479618	rs1459249	3:48479618	Imputed	C	T	0.295666	0.213937	1.04577		intronic	CCDC51
3	48479730	rs201217151	3:48479730:G_GT	Imputed	R	I	0.31101	0.211251	1.0131	6
3	48479737	rs1459250	3:48479737	Imputed	A	T	0.297241	0.213817	1.04237		intronic	CCDC51
3	48481434	rs9876891	3:48481434	Imputed	G	T	0.307159	0.205596	1.0212		UTR5	CCDC51(NM_001256967:c.-6168C>A,NM_001256965:c.-6168C>A,NM_001256966:c.-6168C>A,NM_001256964:c.-4896C>A)
3	48481647	rs3774808	3:48481647	Genotyped	G	A	0.307159	0.205596	1.0212		upstream	CCDC51,TMA7			G	A	1.63232	0.63	0.633814	0.186
3	48482506	rs7639743	3:48482506	Imputed	G	A	0.281077	0.222148	1.0779		intronic	TMA7
3	48483432	rs9849509	3:48483432	Genotyped	A	G	0.307159	0.205596	1.0212		intronic	TMA7			A	G	1.63232	0.62	0.63318	0.17
3	48483442	rs111605879	3:48483442:C_CA	Imputed	R	I	0.305681	0.206257	1.02433	3a
3	48483445	rs60512868	3:48483445	Imputed	T	G	0.307159	0.205596	1.0212		intronic	TMA7
3	48483681	rs199829895	3:48483681:AG_A	Imputed	R	D	0.292742	0.215067	1.05213	2b
3	48483681	rs199829895	3:48483681:AG_A	Imputed	R	D	0.292742	0.215067	1.05213	2b
3	48483681	rs77479473	3:48483681:AG_A	Imputed	R	D	0.292742	0.215067	1.05213	2b
3	48483681	rs77479473	3:48483681:AG_A	Imputed	R	D	0.292742	0.215067	1.05213	2b
3	48484006	rs183467902	3:48484006	Imputed	G	A	0.241473	0.653006	1.17131		intronic	TMA7
3	48484016	rs4858820	3:48484016	Imputed	A	T	0.417808	-0.212123	-0.810229		intronic	TMA7
3	48484021	rs35215722	3:48484021	Imputed	G	C	0.272359	0.227389	1.09765		intronic	TMA7
3	48484241	rs116058485	3:48484241	Imputed	G	T	0.453017	0.83893	0.750394		intronic	TMA7
3	48484560	rs7636044	3:48484560	Imputed	A	G	0.307266	0.205551	1.02098		intronic	TMA7
3	48484683	rs4490383	3:48484683	Imputed	T	C	0.299743	0.212076	1.03698		intronic	TMA7
3	48484890	rs13324374	3:48484890	Imputed	C	T	0.307266	0.205551	1.02098		intronic	TMA7
3	48484983	rs77701454	3:48484983	Imputed	T	A	0.254687	0.618419	1.13904		intronic	TMA7
3	48485493	rs7126	3:48485493	Imputed	A	G	0.307159	0.205596	1.0212		UTR3	TMA7(NM_015933:c.*203A>G)
3	48485522	rs138163950	3:48485522	Imputed	A	G	0.212469	0.708452	1.24681		UTR3	TMA7(NM_015933:c.*232A>G)
3	48486773	rs1870444	3:48486773	Imputed	G	C	0.238213	0.239473	1.17946		intergenic	TMA7(dist=1236),ATRIP(dist=1341)
3	48487048	rs730566	3:48487048	Imputed	C	A	0.425275	-0.205508	-0.797304		intergenic	TMA7(dist=1511),ATRIP(dist=1066)			A	C	1.71601	0.59	0.479505	0.0384
3	48487338	rs9876781	3:48487338	Imputed	G	A	0.307159	0.205596	1.0212		upstream	ATRIP			G	A	1.50682	0.68	0.63318	0.153
3	48487353	rs9838618	3:48487353	Genotyped	A	C	0.307159	0.205596	1.0212		upstream	ATRIP			A	C	1.58407	0.64	0.633814	0.168
3	48487795	rs12497634	3:48487795	Imputed	G	C	0.251417	-0.369264	-1.14691		upstream	ATRIP
3	48487911	rs9881491	3:48487911	Imputed	G	A	0.296008	0.212001	1.04503		upstream	ATRIP
3	48488149	rs116253015	3:48488149				0.706569	0.560622	0.376468
3	48488192	rs72622933	3:48488192	Imputed	G	C	0.170986	-0.434134	-1.36904		UTR5	ATRIP(NM_130384:c.-58G>C,NM_032166:c.-58G>C,NM_001271022:c.-4943G>C)
3	48489398	rs922075	3:48489398	Imputed	G	A	0.309838	0.209039	1.01556		intronic	ATRIP			A	G	1	NA	1.58883	0.35
3	48490556	rs146409117	3:48490556	Imputed	T	C	0.0150433	-1.41306	-2.43133		intronic	ATRIP
3	48490608	rs1824363	3:48490608	Imputed	C	G	0.56584	0.131731	0.574188		intronic	ATRIP
3	48490841	rs34846048	3:48490841	Imputed	A	G	0.332291	0.206705	0.969509	6	intronic	ATRIP
3	48490841	rs66513848	3:48490841	Imputed	A	G	0.332291	0.206705	0.969509	6	intronic	ATRIP
3	48491101	rs144851158	3:48491101	Imputed	A	G	0.247016	-0.843203	-1.15763		intronic	ATRIP
3	48492541	rs6800475	3:48492541	Imputed	A	G	0.307019	0.205675	1.0215		intronic	ATRIP
3	48494014	rs138253538	3:48494014	Imputed	T	C	0.250233	0.624899	1.14978		intronic	ATRIP
3	48494098	rs13091785	3:48494098	Imputed	C	T	0.307164	0.205615	1.02119		intronic	ATRIP
3	48494542	rs2045554	3:48494542	Imputed	T	C	0.295119	0.214464	1.04696		intronic	ATRIP
3	48496302	rs13072012	3:48496302	Imputed	T	A	0.309586	0.210326	1.01609		intronic	ATRIP
3	48496758	rs6776700	3:48496758	Imputed	G	A	0.307164	0.205615	1.02119		intronic	ATRIP			G	A	1.53726	0.67	0.633814	0.183
3	48497145	rs9826247	3:48497145	Imputed	G	A	0.30697	0.205755	1.0216		intronic	ATRIP
3	48497839	rs59752619	3:48497839:AT_A	Imputed	D	R	0.295233	0.214415	1.04671	6
3	48497839	rs59752619	3:48497839:AT_A	Imputed	D	R	0.295233	0.214415	1.04671	6
3	48498456	rs7618883	3:48498456	Imputed	A	T	0.318058	0.202919	0.998456		intronic	ATRIP
3	48499964	rs185839482	3:48499964				0.34716	-1.438	-0.940112
3	48500286	rs6442123	3:48500286	Imputed	G	A	0.306608	0.205866	1.02237		intronic	ATRIP
3	48502606	rs747654	3:48502606	Imputed	C	T	0.930556	0.0668929	0.0871457		intronic	ATRIP
3	48505302	rs6442124	3:48505302	Imputed	A	G	0.337963	0.194295	0.958199		intronic	ATRIP
3	48505964	rs2242150	3:48505964	Genotyped	C	A	0.307159	0.205596	1.0212		intronic	ATRIP			C	A	1.50682	0.68	0.63318	0.193
3	48506698	rs149258162	3:48506698				0.141324	1.83682	1.47088
3	48507667	rs3135941	3:48507667	Imputed	T	C	0.167683	-0.445091	-1.37969		UTR5	TREX1(NM_016381:c.-223T>C,NM_033629:c.-388T>C)			T	C	1	NA	2.25241	0.249
3	48508585	rs11797	3:48508585	Imputed	C	T	0.270829	0.233295	1.10116		exonic	TREX1	synonymous SNV	TREX1:NM_007248:exon2:c.C501T:p.Y167Y,TREX1:NM_016381:exon1:c.C696T:p.Y232Y,TREX1:NM_033629:exon2:c.C531T:p.Y177Y,	C	T	2.03399	0.48	0.645971	0.21
3	48509189	rs201690173	3:48509189:A_AAA	Imputed	R	I	0.202728	-0.607806	-1.27382	4
3	48509189	rs3135948	3:48509189:A_AAA	Imputed	R	I	0.202728	-0.607806	-1.27382	4
3	48509515	rs73076330	3:48509515	Imputed	T	G	0.59106	-0.452774	-0.537301		UTR3	SHISA5(NM_001272083:c.*1222A>C,NM_016479:c.*991A>C,NM_001272066:c.*991A>C,NM_001272082:c.*991A>C,NM_001272068:c.*991A>C,NM_001272067:c.*991A>C,NM_001272065:c.*991A>C)
3	48510210	rs3135952	3:48510210	Imputed	C	T	0.811582	0.220547	0.238386		UTR3	SHISA5(NM_001272083:c.*527G>A,NM_016479:c.*296G>A,NM_001272066:c.*296G>A,NM_001272082:c.*296G>A,NM_001272068:c.*296G>A,NM_001272067:c.*296G>A,NM_001272065:c.*296G>A)
3	48512195	rs6764415	3:48512195	Imputed	A	G	0.141085	0.302319	1.47176		intronic	SHISA5
3	48512379	rs116488231	3:48512379	Imputed	T	C	0.241997	0.635491	1.17001		intronic	SHISA5
3	48512818	rs149972548	3:48512818:TAAAA	Imputed	R	D	0.139644	0.310657	1.47712	6
3	48512984	rs199983750	3:48512984:AACT_	Imputed	R	D	0.191462	0.288729	1.30627	6
3	48513323	rs190474605	3:48513323	Imputed	A	C	0.456746	-2.03979	-0.744216		intronic	SHISA5
3	48513987	rs34349867	3:48513987:A_ATG	Imputed	R	I	0.264085	-0.396334	-1.11679	2b
3	48515079	rs4858795	3:48515079	Genotyped	T	C	0.217952	0.266954	1.23199		intronic	SHISA5			T	C	1.1853	0.86	0.640184	0.0679
3	48515947	rs9815088	3:48515947	Imputed	T	C	0.435469	0.170287	0.779868		intronic	SHISA5
3	48516849	rs145777753	3:48516849				0.140487	1.85175	1.47398
3	48517349	rs114582462	3:48517349	Imputed	A	G	0.0997612	1.31875	1.64601		intronic	SHISA5
3	48519639	rs11707229	3:48519639	Imputed	G	A	0.0994936	1.31985	1.64731		intronic	SHISA5
3	48519821	rs734071	3:48519821	Imputed	A	C	0.436845	0.170142	0.777533		intronic	SHISA5			A	C	2.88637	0.29	0.66034	0.146
3	48519905	rs76134549	3:48519905	Imputed	C	G	0.43708	0.170064	0.777134		intronic	SHISA5
3	48520289	rs9311428	3:48520289	Imputed	A	G	0.436958	0.170217	0.77734		intronic	SHISA5			A	G	2.91538	0.28	0.66034	0.156
3	48521104	rs138711410	3:48521104	Imputed	C	T	0.455098	-2.08234	-0.746943		intronic	SHISA5
3	48521406	rs9822677	3:48521406	Imputed	G	A	0.0464379	0.883613	1.99139		intronic	SHISA5
3	48522402	rs6785845	3:48522402	Imputed	T	G	0.0450162	0.88803	2.0045		intronic	SHISA5
3	48522829	rs28881595	3:48522829	Imputed	T	C	0.0450657	0.887886	2.00404		intronic	SHISA5
3	48522991	rs6786424	3:48522991	Imputed	T	C	0.0394305	0.934841	2.05967		intronic	SHISA5
3	48523105	rs6783952	3:48523105	Imputed	C	A	0.0950344	1.33511	1.66942		intronic	SHISA5
3	48524031	rs10049154	3:48524031	Imputed	G	A	0.0450753	0.887277	2.00395		intronic	SHISA5
3	48524582	rs13064619	3:48524582	Imputed	A	G	0.0441397	0.874476	2.01276		intronic	SHISA5
3	48524874	rs147809149	3:48524874	Imputed	T	C	0.0787835	0.665463	1.75779		intronic	SHISA5
3	48525020	rs55748512	3:48525020	Imputed	G	C	0.840964	0.0497889	0.20066		intronic	SHISA5
3	48525230	rs189386289	3:48525230				0.152316	1.6148	1.4314
3	48525955	rs6442126	3:48525955	Imputed	A	T	0.290802	0.296489	1.05636		intronic	SHISA5
3	48526885	rs200834653	3:48526885:A_AT	Imputed	R	I	0.0769753	0.887714	1.76851	6
3	48526885	rs71074251	3:48526885:A_AT	Imputed	R	I	0.0769753	0.887714	1.76851	6
3	48527050		3:48527050:T_TA	Imputed	R	I	0.0432273	0.876301	2.02151	6
3	48527473	rs35858003	3:48527473:G_GA	Imputed	R	I	0.0430936	0.876699	2.0228	6
3	48528403	rs7433168	3:48528403	Imputed	C	A	0.972743	0.0204728	0.0341683		intronic	SHISA5
3	48528850	rs9835902	3:48528850	Imputed	C	A	0.0436707	0.875075	2.01724		intronic	SHISA5			A	C	28.2191	0.00084	1.03458	0.00125
3	48529038	rs6442127	3:48529038	Imputed	G	A	0.0427978	0.877275	2.02568		intronic	SHISA5
3	48530019	rs7644771	3:48530019	Imputed	G	A	0.0432282	0.873813	2.0215		intronic	SHISA5
3	48530359	rs7623614	3:48530359	Imputed	C	T	0.0431907	0.873819	2.02186		intronic	SHISA5
3	48530578	rs150630255	3:48530578:A_AT	Imputed	R	I	0.190912	-0.619539	-1.30789	6
3	48530953	rs6442128	3:48530953	Imputed	C	T	0.0969021	1.32404	1.66006		intronic	SHISA5
3	48531227	rs12491849	3:48531227	Imputed	C	T	0.840745	-0.0496064	-0.20094		intronic	SHISA5			C	T	12.4286	0.012	0.675704	0.606
3	48531591	rs9851743	3:48531591	Imputed	G	C	0.0430352	0.874983	2.02337		intronic	SHISA5
3	48531687	rs9871608	3:48531687	Imputed	T	C	0.0431175	0.873923	2.02257		intronic	SHISA5
3	48531740	rs9851771	3:48531740	Imputed	C	T	0.0429546	0.87435	2.02415		intronic	SHISA5			T	C	33.7845	0.00043	1.03252	0.00121
3	48532673	rs62264271	3:48532673	Imputed	C	T	0.517138	-0.174114	-0.647763		intronic	SHISA5
3	48533296	rs71074253	3:48533296:GAGT_				0.125135	1.04203	1.53357
3	48534815	rs142063845	3:48534815	Imputed	G	C	0.0395191	0.907643	2.05874		intronic	SHISA5
3	48535894	rs9882605	3:48535894	Imputed	A	G	0.0416861	0.882473	2.03664		intronic	SHISA5
3	48535896	rs6809981	3:48535896	Imputed	A	G	0.0417164	0.882317	2.03634		intronic	SHISA5
3	48536077	rs13100178	3:48536077	Imputed	C	T	0.0427929	0.874506	2.02573		intronic	SHISA5
3	48536456	rs12492271	3:48536456	Imputed	T	C	0.0154316	0.81169	2.42209		intronic	SHISA5
3	48536615	rs13062576	3:48536615	Imputed	A	T	0.0408005	0.879933	2.04555		intronic	SHISA5
3	48536675	rs189393786	3:48536675	Imputed	C	A	0.465868	0.74353	0.729219		intronic	SHISA5
3	48537255	rs6765317	3:48537255	Imputed	A	G	0.055489	0.907606	1.91503	7	intronic	SHISA5
3	48539056	rs150665862	3:48539056				0.15337	1.58833	1.42773
3	48539493	rs139516920	3:48539493	Imputed	G	A	0.338806	0.861164	0.956527		intronic	SHISA5
3	48539536	rs11706087	3:48539536	Imputed	T	C	0.105048	1.28079	1.62086		intronic	SHISA5
3	48540149	rs35755371	3:48540149				0.120796	1.05513	1.55144
3	48541016	rs7434077	3:48541016	Imputed	A	C	0.0136247	0.85052	2.46701		intronic	SHISA5			C	A	60.3403	4.1e-05	1.06396	0.00197
3	48541182	rs7434107	3:48541182	Imputed	A	G	0.0135721	0.850966	2.46839		UTR5	SHISA5(NM_001272068:c.-2473T>C)
3	48542386	rs141582556	3:48542386	Imputed	C	T	0.442757	-1.88385	-0.767545		upstream	SHISA5
3	48544169	rs6807104	3:48544169	Imputed	C	T	0.0991004	1.30744	1.64923		intergenic	SHISA5(dist=1910),PFKFB4(dist=10948)
3	48544284	rs13063742	3:48544284				0.121175	1.04717	1.54986
3	48545777	rs7428949	3:48545777	Imputed	A	G	0.0114303	0.880939	2.52926		intergenic	SHISA5(dist=3518),PFKFB4(dist=9340)
3	48547195	rs9875911	3:48547195				0.121066	1.03469	1.55032						T	C	1	NA	1.02122	0.023
3	48547601	rs57243855	3:48547601:TTTTT	Imputed	R	D	0.112234	1.2865	1.58823	6
3	48547832	rs7640031	3:48547832	Imputed	G	C	0.0146454	0.844301	2.44103	7	intergenic	SHISA5(dist=5573),PFKFB4(dist=7285)
3	48549762	rs9835827	3:48549762	Imputed	T	C	0.040146	0.878959	2.05224		intergenic	SHISA5(dist=7503),PFKFB4(dist=5355)			C	T	32.1368	0.00052	1.03252	0.00163
3	48549948	rs4858821	3:48549948	Imputed	G	A	0.849836	-0.0470901	-0.189328		intergenic	SHISA5(dist=7689),PFKFB4(dist=5169)
3	48550196	rs62261464	3:48550196	Imputed	G	A	0.623709	0.416736	0.4906		intergenic	SHISA5(dist=7937),PFKFB4(dist=4921)
3	48550253	rs9816942	3:48550253	Imputed	G	C	0.0400128	0.879514	2.05362		intergenic	SHISA5(dist=7994),PFKFB4(dist=4864)
3	48550896	rs145803412	3:48550896	Imputed	A	G	0.465807	0.736038	0.729318		intergenic	SHISA5(dist=8637),PFKFB4(dist=4221)
3	48551897	rs62261465	3:48551897	Imputed	G	A	0.73468	0.210028	0.338907	7	intergenic	SHISA5(dist=9638),PFKFB4(dist=3220)
[truncated: 5,158 more rows]
