# Supplementary material for: High-Throughput Characterization of Blood Serum Proteomics of IBD Patients with Respect to Aging and Genetic Factors
Source: PLoS Genet. 2017 Jan 27;13(1):e1006565. doi: 10.1371/journal.pgen.1006565 (PMC5271178; doi:10.1371/journal.pgen.1006565)
Supplement: S7 Table — (XLSX) [file pgen.1006565.s015.xlsx]

## Sheet: TableS7_pQTLs_chr3_49Mb-51Mb_co
SNPID	marginal_pvalue	marginal_beta	marginal_t_test	allele_effective	allele_alternative	conditioning_IBD_SNP_rs3197999_pvalue	conditioning_IBD_SNP_rs3197999_beta	conditioning_IBD_SNP_rs3197999_t_test	conditioning_pSNP_rs9836291_pvalue	conditioning_pSNP_rs9836291_beta	conditioning_pSNP_rs9836291_t_test
3:48000363	0.229574	0.703895	1.20146	G	A	0.17486	0.594109	1.35675	0.828325	0.0952642	0.216851
3:48001558	0.533401	0.367099	0.622823	T	C	0.48076	0.311429	0.705081	0.402709	0.354746	0.836793
3:48002640	0.239202	0.276349	1.17698	T	C	0.754415	-0.0585639	-0.312823	0.503775	-0.121452	-0.668562
3:48005673	0.240349	0.27536	1.17412	A	C	0.753502	-0.0587093	-0.314025	0.502965	-0.121516	-0.669831
3:48006520	0.229903	0.702803	1.20061	C	T	0.174678	0.593828	1.35733	0.827131	0.0958447	0.218383
3:48008624	0.303228	0.250712	1.02954	T	G	0.544044	-0.117628	-0.60671	0.314551	-0.188907	-1.00572
3:48008819	0.248735	0.271617	1.15343	C	T	0.74837	-0.0601237	-0.32079	0.49477	-0.124175	-0.682742
3:48008886	0.23626	0.279418	1.18439	C	T	0.756589	-0.0583389	-0.309963	0.505147	-0.12172	-0.666413
3:48009467	0.498065	-0.48815	-0.677538	C	T	0.918148	-0.0562859	-0.102766	0.967895	0.0212598	0.040249
3:48011638	0.23629	0.27941	1.18431	A	G	0.756164	-0.0584472	-0.310522	0.504604	-0.121882	-0.667264
3:48012797	0.241116	0.274901	1.1722	C	T	0.754126	-0.0585411	-0.313203	0.502868	-0.121517	-0.669984
3:48014205	0.325174	0.250728	0.983881	C	T	0.456936	-0.15107	-0.743902	0.488136	-0.134413	-0.693277
3:48016172	0.243548	0.273055	1.16617	T	C	0.751625	-0.0590395	-0.316498	0.50132	-0.121705	-0.672415
3:48017150	0.269442	0.710035	1.10435	A	T	0.170715	0.65611	1.36991	0.836926	0.0986257	0.205827
3:48017617	0.236148	0.279437	1.18467	A	G	0.757296	-0.058153	-0.309033	0.504583	-0.121867	-0.667296
3:48017711	0.230519	0.701504	1.19902	C	T	0.174414	0.593829	1.35816	0.825965	0.0964346	0.21988
3:48019232	0.236213	0.279464	1.1845	G	A	0.757182	-0.0581944	-0.309183	0.50438	-0.121954	-0.667614
3:48019258	0.236357	0.279391	1.18414	G	A	0.756846	-0.0582795	-0.309625	0.504078	-0.122044	-0.668087
3:48019346	0.971589	0.0341872	0.0356154	A	C	0.468343	-0.523314	-0.725178	0.582008	-0.381635	-0.550454
3:48021018	0.236375	0.279374	1.1841	A	G	0.757013	-0.0582361	-0.309406	0.504056	-0.122047	-0.668121
3:48021282	0.73755	0.117127	0.335099	C	T	0.251211	0.298837	1.14741	0.154245	0.355543	1.4247
3:48022573	0.243507	0.273257	1.16627	C	A	0.751519	-0.0591051	-0.316637	0.500647	-0.121982	-0.673472
3:48022707	0.236443	0.279365	1.18392	C	T	0.756808	-0.0582932	-0.309675	0.503814	-0.122129	-0.668501
3:48023924	0.0825235	-0.588659	-1.73623	G	C	0.606229	-0.140727	-0.515463	0.738098	-0.0884534	-0.334374
3:48024629	0.232435	0.282566	1.19411	T	A	0.763577	-0.0568116	-0.300786	0.506546	-0.121794	-0.664226
3:48027832	0.697802	0.0956941	0.38829	T	G	0.433276	-0.147389	-0.783598	0.239054	-0.213419	-1.17735
3:48027851	0.235383	0.280754	1.18661	T	G	0.750492	-0.0600569	-0.31799	0.496995	-0.124506	-0.679225
3:48027964	0.0215395	-1.28345	-2.29839	G	A	0.0841604	-0.755805	-1.72704	0.0820456	-0.731727	-1.73894
3:48028144	0.239777	0.276728	1.17554	A	T	0.749992	-0.0598171	-0.31865	0.497149	-0.123696	-0.678982
3:48028636	0.231141	0.70001	1.19743	T	C	0.173738	0.594212	1.36029	0.823777	0.097568	0.22269
3:48029118	0.251887	0.268138	1.14578	C	A	0.738717	-0.0621177	-0.333553	0.489217	-0.124943	-0.691554
3:48030351	0.2885	0.239894	1.06142	G	T	0.734993	-0.0604419	-0.338491	0.489771	-0.119566	-0.690673
3:48032357	0.240929	0.276174	1.17267	T	G	0.750182	-0.0597801	-0.318399	0.495171	-0.1243	-0.682108
3:48034175	0.710832	-0.246508	-0.370738	T	C	0.126279	-0.754748	-1.52894	0.146988	-0.687783	-1.45025
3:48037078	0.245786	0.271639	1.16065	A	G	0.750279	-0.059318	-0.318272	0.496204	-0.123078	-0.680474
3:48038714	0.240137	0.276796	1.17465	T	C	0.753867	-0.0589002	-0.313545	0.497383	-0.123741	-0.678613
3:48040283	0.292171	0.457699	1.05337	C	T	0.225458	0.393707	1.21214	0.227761	0.377051	1.20615
3:48042753	0.268833	0.710623	1.10575	T	G	0.168646	0.658893	1.37657	0.831405	0.101954	0.2129
3:48043058	0.287365	0.240879	1.06392	C	T	0.740104	-0.0593322	-0.331716	0.491924	-0.119195	-0.687252
3:48043736:AG_A	0.385208	0.19766	0.868341	D	R	0.694908	-0.0695946	-0.392203	0.420431	-0.138633	-0.805674
3:48043737	0.472738	0.166215	0.718031	A	G	0.550599	-0.107202	-0.596863	0.339262	-0.165845	-0.955624
3:48044258:T_TTA	0.222648	0.28714	1.21952	I	R	0.773908	-0.0540832	-0.287267	0.507623	-0.121177	-0.662543
3:48044259:T_TAC	0.223072	0.287828	1.2184	I	R	0.778885	-0.0530147	-0.280772	0.512278	-0.120202	-0.655295
3:48045137	0.239849	0.276784	1.17536	A	C	0.756357	-0.0582421	-0.310268	0.498808	-0.123249	-0.676367
3:48046825:T_TG	0.269766	0.251788	1.1036	I	R	0.738326	-0.0604263	-0.33407	0.488827	-0.121435	-0.692176
3:48046900	0.239985	0.276737	1.17502	C	A	0.756009	-0.0583344	-0.310727	0.498404	-0.123378	-0.677003
3:48047874	0.243787	0.272925	1.16557	T	C	0.754266	-0.0583806	-0.31302	0.49692	-0.122987	-0.679344
3:48048794	0.382552	-0.708644	-0.873203	A	G	0.872899	-0.0994793	-0.159977	0.976205	-0.0178903	-0.0298266
3:48054460:TG_T	0.251868	0.277239	1.14582	D	R	0.823561	-0.0427298	-0.222968	0.568704	-0.106004	-0.569961
3:48054553	0.181818	0.318228	1.33518	G	A	0.868284	-0.0317745	-0.165838	0.585479	-0.101691	-0.545399
3:48056409	0.188502	0.315675	1.31502	C	T	0.862873	-0.0332765	-0.172718	0.582061	-0.103163	-0.550377
3:48057147	0.532954	0.266552	0.623503	A	C	0.983107	0.00687861	0.0211743	0.441095	-0.244347	-0.770345
3:48059646	0.278788	-0.996786	-1.08304	C	T	0.0476766	-1.3326	-1.98024	0.0485579	-1.27608	-1.97245
3:48062789	0.703265	-0.252488	-0.380916	T	C	0.116831	-0.771271	-1.56821	0.137049	-0.702511	-1.48687
3:48064367	0.381261	0.224227	0.875576	C	T	0.721625	-0.0710804	-0.356287	0.782848	-0.0526167	-0.27561
3:48065828	0.0184595	-1.28795	-2.35627	A	T	0.0889758	-0.73368	-1.70083	0.0787878	-0.726689	-1.75776
3:48066400	0.273709	0.24827	1.09456	C	A	0.733882	-0.0611007	-0.339966	0.483505	-0.122143	-0.700677
3:48068308	0.288598	0.239596	1.0612	C	T	0.743723	-0.0582886	-0.326928	0.492321	-0.118723	-0.686621
3:48068610	0.459088	-0.512825	-0.74035	C	T	0.810748	-0.126009	-0.239461	0.921232	-0.0502005	-0.0988822
3:48069242	0.241711	0.275399	1.17072	T	C	0.75628	-0.0581748	-0.310369	0.497021	-0.123589	-0.679185
3:48069648	0.245862	0.271403	1.16046	G	A	0.752867	-0.0586314	-0.314861	0.494254	-0.12356	-0.683558
3:48069949	0.931672	0.0814489	0.0857412	G	T	0.420763	-0.576094	-0.805099	0.532436	-0.428882	-0.624291
3:48070413	0.708301	-0.247769	-0.374139	G	A	0.1155	-0.77349	-1.57395	0.134993	-0.705596	-1.4947
3:48071488	0.372271	0.242006	0.892228	A	T	0.785162	-0.0575108	-0.272598	0.856744	-0.0364433	-0.18052
3:48071489:AT_A	0.12606	0.386035	1.52983	D	R	0.971693	0.00726298	0.0354854	0.674175	-0.084271	-0.420425
3:48071490	0.163533	0.359055	1.39329	A	T	0.882102	-0.030874	-0.148305	0.597359	-0.107058	-0.528202
3:48074547	0.242634	0.274069	1.16843	T	C	0.755576	-0.0581707	-0.311295	0.49235	-0.12458	-0.686575
3:48077701	0.249301	0.267922	1.15205	T	C	0.751542	-0.0585845	-0.316607	0.489786	-0.124071	-0.690649
3:48077723	0.703684	-0.126109	-0.380353	T	A	0.536975	0.155747	0.617394	0.33377	0.235059	0.966548
3:48079518:AT_A	0.261895	0.265779	1.12192	D	R	0.750469	-0.059785	-0.318021	0.483793	-0.127809	-0.700214
3:48079577	0.273763	0.246699	1.09444	G	C	0.742759	-0.058591	-0.328202	0.476093	-0.123498	-0.7126
3:48082861	0.42866	0.1881	0.791486	T	C	0.543122	-0.112773	-0.608099	0.32134	-0.177866	-0.991709
3:48085348:TA_T	0.0790268	-0.494443	-1.75636	R	D	0.767118	-0.0681925	-0.296147	0.924965	0.0212391	0.0941819
3:48085349	0.257703	0.267775	1.13184	T	A	0.723947	-0.066466	-0.353189	0.465018	-0.133449	-0.730609
3:48086398	0.283641	0.244463	1.07218	C	T	0.758395	-0.0553909	-0.30759	0.489299	-0.120872	-0.691424
3:48090485	0.0268486	-1.23091	-2.21371	G	A	0.0853722	-0.744676	-1.72033	0.0766653	-0.735184	-1.77037
3:48090946:CA_C	0.379376	0.208664	0.879047	D	R	0.607208	-0.0955846	-0.514064	0.363617	-0.163607	-0.908494
3:48091207	0.515022	0.150705	0.651038	T	C	0.550664	-0.106693	-0.596766	0.334907	-0.166545	-0.964276
3:48092017	0.299738	0.229543	1.03699	A	C	0.739096	-0.0581126	-0.333051	0.477041	-0.120375	-0.71107
3:48092335	0.610944	0.131107	0.508727	C	T	0.5917	-0.10571	-0.536374	0.638816	-0.0887002	-0.469355
3:48093050:TG_T	0.428399	0.191536	0.791934	D	R	0.537778	-0.116325	-0.616176	0.312861	-0.184293	-1.00924
3:48093052:A_AT	0.428688	0.191323	0.791439	I	R	0.538032	-0.11619	-0.615792	0.313062	-0.184118	-1.00882
3:48093133	0.25266	0.264567	1.14391	T	A	0.746764	-0.0593945	-0.322909	0.479336	-0.126353	-0.707371
3:48094859:C_CA	0.337227	0.218899	0.959658	I	R	0.583193	-0.0988152	-0.548726	0.334346	-0.168525	-0.965396
3:48095416:G_GTT	0.236534	0.678134	1.18369	R	I	0.167595	0.590088	1.37997	0.794089	0.1118	0.261005
3:48096735	0.378817	0.221266	0.880078	C	T	0.590599	-0.106039	-0.537968	0.370813	-0.170656	-0.894952
3:48099750	0.303074	0.226885	1.02986	A	G	0.739025	-0.0578194	-0.333144	0.472904	-0.120881	-0.717761
3:48101802	0.351958	-0.631057	-0.930798	C	T	0.754746	-0.162009	-0.312388	0.863764	-0.0859043	-0.171585
3:48104449	0.267033	0.247459	1.10992	A	C	0.745008	-0.0574975	-0.325229	0.466723	-0.125006	-0.727822
3:48105528	0.431777	0.192691	0.786155	G	A	0.721487	-0.0676428	-0.356473	0.738448	-0.060761	-0.333909
3:48108442	0.350716	0.224029	0.933201	C	T	0.505966	-0.126296	-0.665132	0.248831	-0.212439	-1.15319
3:48108775	0.241556	0.660661	1.17111	A	C	0.164862	0.584421	1.3889	0.775935	0.119846	0.28462
3:48109566	0.490473	0.152286	0.689556	G	A	0.56754	-0.0976991	-0.571678	0.335786	-0.159046	-0.962525
3:48109969	0.269643	0.246767	1.10389	T	C	0.731426	-0.0608536	-0.343229	0.456477	-0.128238	-0.74466
3:48110414	0.45431	-2.76778	-0.748249	T	C	0.785591	-0.764073	-0.27204	0.818922	-0.618987	-0.228932
3:48113624	0.443788	0.177739	0.765812	G	A	0.555095	-0.106619	-0.590142	0.324163	-0.17231	-0.985939
3:48114877:GGAT_	0.71226	-0.229469	-0.368823	R	D	0.10203	-0.754657	-1.63509	0.117744	-0.693281	-1.56431
3:48115088	0.272843	0.243471	1.09654	A	C	0.728592	-0.0610768	-0.346999	0.453629	-0.128111	-0.749378
3:48115740	0.404542	0.194901	0.833538	C	T	0.55526	-0.107923	-0.589896	0.326164	-0.173829	-0.98187
3:48115978:TTA_T	0.337367	0.208182	0.95938	D	R	0.735924	-0.0573366	-0.337256	0.461852	-0.121376	-0.7358
3:48116165:A_ATT	0.275153	0.241379	1.09127	I	R	0.733388	-0.059683	-0.340622	0.4589	-0.126039	-0.74066
3:48116168	0.244338	0.295805	1.16421	T	G	0.790906	-0.0535401	-0.265135	0.502994	-0.131513	-0.669787
3:48117970	0.490915	0.150849	0.688854	C	T	0.563755	-0.0978339	-0.577273	0.331076	-0.159273	-0.971949
3:48118193	0.873104	0.0511797	0.159717	G	A	0.359096	0.219927	0.917089	0.19501	0.298098	1.2959
3:48118703	0.476268	0.158995	0.712317	C	T	0.575856	-0.0967497	-0.559449	0.345436	-0.157772	-0.943479
3:48118837	0.220995	0.72008	1.22389	A	C	0.18379	0.585523	1.32917	0.868871	0.0730962	0.165092
3:48119763	0.269453	0.246657	1.10432	G	A	0.73738	-0.0593853	-0.335324	0.460156	-0.127065	-0.738591
3:48121072	0.458052	0.172441	0.742058	A	G	0.536334	-0.111754	-0.618366	0.309317	-0.177685	-1.01666
3:48122410	0.466946	0.171445	0.727457	C	A	0.535193	-0.113541	-0.620098	0.308506	-0.180305	-1.01836
3:48123540	0.319589	0.209264	0.995302	T	C	0.731548	-0.0566854	-0.343068	0.456818	-0.11933	-0.744097
3:48123796	0.464683	0.174898	0.731157	G	C	0.299314	-0.195223	-1.03791	0.306911	-0.183676	-1.02173
3:48124166	0.270007	0.706505	1.10305	T	C	0.191942	0.623837	1.30486	0.889567	0.0664302	0.138852
3:48126957	0.96456	-0.0666732	-0.0444325	T	A	0.359924	1.03398	0.915511	0.299392	1.12572	1.03774
3:48130893	0.308906	0.209922	1.01752	T	C	0.762282	-0.0490556	-0.302486	0.445514	-0.120359	-0.762915
3:48131151:G_GCC	0.450443	0.176408	0.754677	I	R	0.620866	-0.0896798	-0.494623	0.395758	-0.148886	-0.849221
3:48131170	0.454674	0.170188	0.747645	C	G	0.568163	-0.100945	-0.570759	0.341995	-0.162514	-0.95023
3:48132142:ATT_A	0.502013	0.146745	0.671325	D	R	0.527754	-0.106845	-0.631439	0.305419	-0.1676	-1.02488
3:48132202	0.350524	-0.59513	-0.933573	T	G	0.729612	-0.168394	-0.345641	0.838878	-0.0956416	-0.203329
3:48132270	0.243804	-1.29724	-1.16553	C	T	0.0690837	-1.48809	-1.81787	0.0367734	-1.62916	-2.08827
3:48132431	0.548019	0.130429	0.600731	A	G	0.541291	-0.102139	-0.610862	0.322708	-0.159703	-0.988908
3:48133266:A_ATG	0.533794	0.138668	0.622225	I	R	0.554736	-0.101465	-0.590678	0.328148	-0.162305	-0.97785
3:48133269:C_CCT	0.337046	0.204919	0.960017	I	R	0.733565	-0.0569335	-0.340388	0.463721	-0.118893	-0.732734
3:48134137	0.90087	0.0264667	0.124562	T	C	0.345606	-0.151319	-0.943146	0.170516	-0.21136	-1.37055
3:48138082	0.855634	0.0354945	0.181935	G	A	0.397689	-0.124787	-0.845756	0.202743	-0.180824	-1.27378
3:48139522	0.00547179	-1.4935	-2.77786	C	T	0.057716	-0.826823	-1.89785	0.0642131	-0.778316	-1.8507
3:48140231	0.928838	0.0186764	0.0893063	A	G	0.335218	-0.151977	-0.963657	0.168433	-0.208693	-1.37726
3:48140428	0.79436	0.0533904	0.260653	C	A	0.387623	-0.134334	-0.863936	0.193265	-0.194749	-1.30098
3:48140634	0.834212	0.0412674	0.209303	A	G	0.386218	-0.129384	-0.866497	0.194576	-0.186382	-1.29716
3:48140920:CT_C	0.827576	0.0448954	0.217811	D	R	0.375578	-0.138398	-0.886073	0.186303	-0.198632	-1.3216
3:48141758	0.856629	0.0373906	0.180667	C	A	0.443259	-0.119906	-0.766702	0.209902	-0.188789	-1.25384
3:48141864	0.952955	-0.0124909	-0.0589959	C	G	0.301531	-0.164136	-1.03316	0.158232	-0.215089	-1.41104
3:48143538	0.820562	0.0467906	0.226822	T	A	0.378198	-0.137802	-0.881222	0.187602	-0.198301	-1.31771
3:48144829	0.82206	0.0459342	0.224896	G	A	0.379764	-0.135974	-0.878332	0.189208	-0.195601	-1.31293
3:48145224	0.865562	0.0334618	0.169298	A	G	0.397937	-0.126287	-0.845311	0.201123	-0.183739	-1.27836
3:48146676	0.913294	-0.0239139	-0.108885	G	A	0.397846	-0.139128	-0.845475	0.370035	-0.141745	-0.896409
3:48148237	0.32147	1.7152	0.991441	T	C	0.559141	-0.801058	-0.584118	0.596648	-0.693495	-0.529226
3:48148331	0.449258	-2.5908	-0.756652	G	A	0.785938	-0.706357	-0.271589	0.825247	-0.552919	-0.220801
3:48148700	0.848527	0.040955	0.190998	G	C	0.377174	-0.143317	-0.883115	0.18072	-0.209002	-1.33854
3:48149863	0.874083	-0.035928	-0.158475	G	A	0.38189	-0.148374	-0.87442	0.351486	-0.151912	-0.93171
3:48151062	0.848587	0.0410438	0.190922	T	C	0.376527	-0.143882	-0.884314	0.180054	-0.209861	-1.34059
3:48151105	0.762656	-0.185653	-0.301995	A	T	0.0805653	-0.79804	-1.74742	0.100068	-0.720761	-1.64452
3:48152562	0.853146	0.039437	0.185106	G	A	0.377755	-0.142186	-0.88204	0.181114	-0.207409	-1.33733
3:48152618	0.851078	0.0403915	0.187743	C	G	0.376739	-0.143908	-0.88392	0.180084	-0.209973	-1.3405
3:48152659	0.659925	-0.272043	-0.440016	C	T	0.090572	-0.774235	-1.69239	0.107591	-0.707174	-1.60912
3:48152716	0.851346	0.0403218	0.187401	T	C	0.376837	-0.14389	-0.88374	0.180098	-0.209983	-1.34045
3:48153826	0.850352	0.0406895	0.188669	T	C	0.376585	-0.144311	-0.884206	0.179626	-0.210717	-1.34191
3:48155569	0.903432	0.02501	0.121327	C	T	0.398749	-0.131233	-0.843858	0.194318	-0.194121	-1.29791
3:48156635	0.853976	0.0392918	0.184047	C	T	0.377396	-0.14258	-0.882704	0.180642	-0.208049	-1.33878
3:48158239	0.853653	0.0397692	0.184459	T	C	0.37564	-0.144528	-0.885958	0.178927	-0.210946	-1.34407
3:48159232	0.305678	0.521847	1.02433	A	G	0.234486	0.4527	1.18888	0.249419	0.422487	1.15176
3:48160366	0.926021	0.0258418	0.0928523	G	A	0.493891	-0.14335	-0.684134	0.226237	-0.243996	-1.21011
3:48167281	0.867628	0.036196	0.166672	G	A	0.374397	-0.145851	-0.888268	0.176245	-0.21361	-1.35241
3:48168390	0.857429	0.039249	0.179648	G	A	0.366132	-0.149391	-0.903742	0.171829	-0.217271	-1.36635
3:48170521	0.862309	0.0376263	0.173436	G	C	0.366761	-0.148108	-0.902558	0.1726	-0.215288	-1.3639
3:48170778	0.00438916	-1.50285	-2.84875	C	T	0.0398305	-0.873709	-2.0555	0.0472124	-0.816156	-1.98439
3:48170802	0.96791	0.00852092	0.0402301	C	G	0.375453	-0.141251	-0.886305	0.179358	-0.205605	-1.34273
3:48172687	0.821131	-0.0522952	-0.22609	C	T	0.234431	-0.205353	-1.18902	0.0876373	-0.28218	-1.70799
3:48173069	0.553204	-0.148635	-0.592966	C	T	0.252649	-0.21323	-1.14394	0.215767	-0.221521	-1.23786
3:48173653	0.54668	-0.151396	-0.602743	T	C	0.251952	-0.213979	-1.14562	0.215278	-0.222209	-1.23918
3:48174210	0.810108	-0.0553093	-0.240287	G	A	0.23645	-0.203409	-1.18391	0.0885046	-0.279916	-1.70334
3:48174513	0.762043	-0.0708798	-0.302799	T	G	0.217296	-0.215203	-1.23375	0.0829826	-0.289037	-1.73364
3:48175411	0.812176	-0.0600915	-0.23762	A	C	0.268968	-0.208745	-1.10544	0.108968	-0.28967	-1.60285
3:48175418	0.72801	-0.0893835	-0.347774	T	C	0.237524	-0.226106	-1.1812	0.0930363	-0.307243	-1.67959
3:48176440	0.770188	-0.0692798	-0.292129	A	G	0.238366	-0.20848	-1.17908	0.0890046	-0.28746	-1.70067
3:48176747	0.939416	-0.0177474	-0.0760038	T	C	0.279013	-0.189586	-1.08254	0.106412	-0.271041	-1.61453
3:48177829	0.952837	-0.0220973	-0.0591447	C	T	0.398061	0.237675	0.845089	0.213015	0.336618	1.24532
3:48178029	0.80649	-0.0568691	-0.244956	T	C	0.229761	-0.208078	-1.20097	0.0853455	-0.285074	-1.72048
3:48178293	0.893449	-0.0310483	-0.133941	C	G	0.215321	-0.21502	-1.23907	0.0787828	-0.291987	-1.75779
3:48179178	0.808689	-0.0562609	-0.242117	T	C	0.230893	-0.207779	-1.19806	0.0855672	-0.285161	-1.71926
3:48179938	0.219905	-1.29073	-1.22678	G	A	0.0452862	-1.5415	-2.00199	0.02413	-1.65471	-2.25505
3:48181333	0.795048	-0.060547	-0.259762	T	C	0.22519	-0.210887	-1.21284	0.083649	-0.287606	-1.7299
3:48182326	0.741338	-0.0749394	-0.330083	G	A	0.252929	-0.193425	-1.14327	0.0951719	-0.269809	-1.66872
3:48182462	0.553015	-0.378249	-0.593249	C	T	0.0806229	-0.820876	-1.74708	0.100883	-0.741445	-1.64059
3:48182589	0.80274	-0.0576021	-0.249803	C	T	0.234848	-0.20442	-1.18796	0.0874087	-0.281277	-1.70923
3:48182620	0.507296	-0.161554	-0.663054	C	G	0.0783632	-0.315642	-1.76026	0.0677009	-0.314155	-1.82699
3:48185266	0.749317	-0.0730368	-0.31954	G	A	0.25587	-0.193576	-1.13621	0.0964464	-0.270694	-1.66233
3:48185955	0.730489	-0.083436	-0.344475	A	G	0.238325	-0.212735	-1.17918	0.0920963	-0.290392	-1.68444
3:48186267	0.797173	-0.0598477	-0.257008	T	C	0.2328	-0.207301	-1.19318	0.0858645	-0.285352	-1.71763
3:48186979	0.745642	-0.0775045	-0.324391	T	C	0.231235	-0.213099	-1.19718	0.0875434	-0.290626	-1.7085
3:48187647	0.796412	-0.0602088	-0.257993	A	G	0.234614	-0.20695	-1.18856	0.0868571	-0.285082	-1.71221
3:48187679	0.739875	-0.0817673	-0.332019	G	A	0.240611	-0.215307	-1.17346	0.0965971	-0.29143	-1.66158
3:48187743	0.794044	-0.0608416	-0.261063	A	G	0.231886	-0.207854	-1.19551	0.0853705	-0.285989	-1.72034
3:48187942	0.198028	0.806838	1.28719	G	A	0.133443	0.701483	1.50066	0.903238	0.0577218	0.121572
3:48188042	0.744631	-0.0771187	-0.325726	G	A	0.247791	-0.20391	-1.15573	0.096642	-0.280184	-1.66136
3:48188261	0.726095	-0.0820105	-0.350325	C	T	0.254949	-0.198541	-1.13841	0.0956515	-0.277657	-1.66631
3:48188671	0.250973	0.63478	1.14799	C	T	0.157435	0.582209	1.41375	0.742815	0.135011	0.328127
3:48189870:G_GC	0.72531	-0.0807692	-0.351371	I	R	0.250165	-0.196909	-1.14995	0.0929258	-0.274855	-1.68016
3:48190272	0.251021	0.634636	1.14787	C	T	0.157315	0.582294	1.41416	0.742356	0.13524	0.328735
3:48190802	0.00438413	2.66544	2.84911	C	T	0.0727327	1.38333	1.7945	0.0217828	1.63282	2.29413
3:48190815	0.790955	-0.061934	-0.265071	A	G	0.22967	-0.209354	-1.20121	0.0841653	-0.287777	-1.72701
3:48190914	0.731057	-0.0806816	-0.34372	C	T	0.228264	-0.210612	-1.20484	0.086043	-0.286701	-1.71665
3:48191032	0.790926	-0.0619441	-0.265109	G	A	0.229634	-0.209374	-1.2013	0.0841516	-0.287795	-1.72709
3:48192959	0.72138	-0.0819967	-0.356615	C	G	0.249731	-0.197125	-1.151	0.0925766	-0.275178	-1.68196
3:48192981	0.721484	-0.0819688	-0.356477	A	G	0.249852	-0.197084	-1.15071	0.0926235	-0.275153	-1.68172
3:48193170	0.721991	-0.0818982	-0.355799	C	G	0.249455	-0.197456	-1.15167	0.0925315	-0.275521	-1.68219
3:48193515	0.783231	-0.0635649	-0.275111	T	C	0.233957	-0.205097	-1.19023	0.0860632	-0.282785	-1.71654
3:48194242	0.699717	-0.0919822	-0.385702	T	C	0.244374	-0.206674	-1.16412	0.0891715	-0.288151	-1.69978
3:48194326	0.721055	-0.0821938	-0.357049	T	C	0.249341	-0.197519	-1.15195	0.0924607	-0.275597	-1.68256
3:48194646	0.00392927	2.77224	2.88379	C	A	0.066619	1.45361	1.83424	0.0201499	1.70106	2.32355
3:48194666	0.676027	-0.0976635	-0.417891	A	T	0.252488	-0.19905	-1.14433	0.096884	-0.27573	-1.66015
3:48194667	0.674387	-0.0982447	-0.420134	C	T	0.251597	-0.199531	-1.14648	0.0962068	-0.276425	-1.66353
3:48194850:CTAAT	0.790522	-0.0624704	-0.265633	D	R	0.227053	-0.2119	-1.20798	0.0829166	-0.290803	-1.73401
3:48197614	0.771598	-0.0671	-0.290286	G	A	0.231752	-0.206083	-1.19586	0.084624	-0.28405	-1.72446
3:48202440	0.65264	-0.112448	-0.450098	G	A	0.23094	-0.222552	-1.19794	0.22553	-0.216368	-1.21195
3:48204768	0.942282	-0.016861	-0.0724026	T	C	0.262003	-0.195944	-1.12167	0.108715	-0.268602	-1.604
3:48206102	0.684801	-0.100487	-0.405921	G	A	0.248326	-0.212713	-1.15442	0.231543	-0.211771	-1.19639
3:48206148	0.366926	-0.4527	-0.902247	G	T	0.684241	-0.155415	-0.406683	0.782726	-0.101721	-0.275768
3:48206208	0.0132419	-1.47084	-2.4772	T	C	0.0644046	-0.866857	-1.84937	0.069348	-0.821091	-1.81615
3:48206583	0.68774	-0.09943	-0.401924	A	C	0.249161	-0.212208	-1.15239	0.230921	-0.211914	-1.19799
3:48207696:C_CA	0.683386	-0.100507	-0.407847	R	I	0.249632	-0.211169	-1.15124	0.230865	-0.211111	-1.19813
3:48207997	0.36734	-0.446401	-0.901467	C	A	0.681239	-0.154903	-0.410773	0.779148	-0.102072	-0.280429
3:48211777	0.682378	-0.10073	-0.40922	C	T	0.249413	-0.21102	-1.15178	0.230969	-0.21082	-1.19787
3:48212185	0.806445	0.0960812	0.245015	C	T	0.966107	-0.0125303	-0.0424912	0.44814	-0.216371	-0.758519
3:48213498	0.546262	-0.249567	-0.603371	A	T	0.287958	0.342186	1.06261	0.15502	0.440739	1.42202
3:48214438	0.695727	-0.0966986	-0.391096	A	G	0.248188	-0.212554	-1.15476	0.232678	-0.211039	-1.19349
3:48215253	0.695679	-0.0966894	-0.39116	G	A	0.24825	-0.212471	-1.15461	0.232619	-0.211011	-1.19364
3:48217657	0.6811	-0.100903	-0.410963	T	C	0.250034	-0.210208	-1.15027	0.231415	-0.210084	-1.19672
3:48219537	0.68017	-0.101124	-0.412231	A	G	0.250139	-0.209972	-1.15001	0.231403	-0.209899	-1.19675
3:48221109	0.603847	-0.178586	-0.518876	G	A	0.303185	0.27395	1.02963	0.159906	0.359953	1.40539
3:48221902	0.216702	0.716384	1.23535	A	G	0.175734	0.587616	1.35401	0.847327	0.084001	0.192531
3:48225509	0.710813	0.126812	0.370765	T	C	0.372168	0.227813	0.892419	0.238456	0.288474	1.17885
3:48226553	0.678692	-0.101397	-0.414249	T	G	0.250433	-0.209379	-1.1493	0.231979	-0.209182	-1.19528
3:48227082:A_AG	0.965222	0.00978389	0.0436011	R	I	0.225002	-0.205227	-1.21333	0.0939009	-0.271746	-1.67517
3:48227462	0.820371	0.0886961	0.227068	A	C	0.963693	-0.0133671	-0.0455197	0.45106	-0.213987	-0.753648
3:48228906	0.675012	-0.102254	-0.41928	C	A	0.250817	-0.208438	-1.14837	0.232253	-0.20829	-1.19457
3:48228994	0.675823	-0.102026	-0.418169	A	C	0.250673	-0.20859	-1.14872	0.231785	-0.208584	-1.19577
3:48229624	0.674306	-0.102485	-0.420245	C	T	0.250408	-0.208604	-1.14936	0.231835	-0.208462	-1.19565
3:48233128	0.701626	-0.199789	-0.383127	T	A	0.306335	-0.397627	-1.02294	0.298095	-0.388768	-1.04053
3:48233185:C_CAT	0.966411	-0.00956342	-0.0421095	R	I	0.180417	-0.22855	-1.33947	0.0751586	-0.290801	-1.7795
3:48233267	0.587061	-0.158877	-0.543101	A	G	0.0685337	-0.392669	-1.82148	0.0847314	-0.357176	-1.72387
3:48233270	0.585919	-0.159043	-0.544759	T	C	0.0678074	-0.392874	-1.82628	0.0839761	-0.357292	-1.72807
3:48233335:C_CAT	0.964866	0.00983576	0.0440482	R	I	0.225017	-0.204219	-1.2133	0.0950813	-0.269455	-1.66918
3:48234070	0.248522	0.639508	1.15395	C	A	0.156233	0.585232	1.41786	0.743471	0.135011	0.32726
3:48234492	0.551971	-0.258641	-0.594809	A	G	0.243066	0.395886	1.16736	0.131009	0.492345	1.51014
3:48234764	0.820446	0.0883465	0.226971	G	A	0.964926	-0.0128674	-0.043973	0.450533	-0.213484	-0.754526
3:48236507	0.673988	-0.102376	-0.420681	G	A	0.251033	-0.207895	-1.14784	0.232352	-0.207797	-1.19432
3:48237087	0.673459	-0.102492	-0.421405	A	C	0.251361	-0.207629	-1.14705	0.232621	-0.207556	-1.19364
3:48237104	0.981144	0.0052875	0.0236346	T	G	0.215844	-0.208548	-1.23766	0.0900242	-0.273882	-1.69527
3:48239202	0.688742	-0.0979183	-0.400564	T	C	0.247753	-0.210314	-1.15582	0.232062	-0.2089	-1.19506
3:48239352	0.227944	0.690487	1.20567	C	T	0.146385	0.619742	1.45242	0.751761	0.135365	0.316318
3:48239826	0.822209	0.0871472	0.224704	G	A	0.961346	-0.0141304	-0.048465	0.449493	-0.213183	-0.756261
3:48240289	0.673012	-0.102338	-0.422018	G	A	0.250878	-0.207221	-1.14822	0.231998	-0.207213	-1.19523
3:48241930	0.479156	-1.35878	-0.70766	G	A	0.608655	-0.741113	-0.511994	0.684276	-0.567584	-0.406636
3:48242660	0.375173	0.644299	0.886826	T	G	0.214113	0.671583	1.24233	0.917423	0.0556006	0.103681
3:48242748	0.821809	0.0872755	0.225218	G	A	0.960444	-0.0144489	-0.0495969	0.449708	-0.212912	-0.755903
3:48243101	0.683673	-0.0972938	-0.407456	C	G	0.217586	-0.218972	-1.23297	0.205115	-0.216153	-1.26711
3:48244149	0.228198	0.688338	1.20501	G	T	0.146559	0.617884	1.45179	0.751575	0.135115	0.316564
3:48245489	0.954629	0.0545486	0.0568947	G	A	0.414002	-0.589422	-0.816871	0.534829	-0.430042	-0.620652
3:48245687	0.731701	-0.0829843	-0.342864	A	G	0.224617	-0.218865	-1.21434	0.215853	-0.21426	-1.23763
3:48246679	0.990643	0.0025775	0.011728	G	A	0.221162	-0.202402	-1.22345	0.0938174	-0.265781	-1.6756
3:48248644	0.00351235	2.40396	2.91893	C	T	0.06007	1.27651	1.88028	0.0176053	1.48799	2.37382
3:48249420	0.647716	-0.109287	-0.456938	C	G	0.247165	-0.2059	-1.15726	0.228356	-0.205891	-1.2046
3:48249597	0.835363	0.0798642	0.207829	G	A	0.963783	-0.0131137	-0.0454075	0.455333	-0.208374	-0.746553
3:48250899	0.644744	-0.109506	-0.461076	T	A	0.247952	-0.204119	-1.15534	0.228913	-0.204206	-1.20316
3:48251214:T_TTT	0.0851907	0.508082	1.72133	R	I	0.937797	-0.0192186	-0.0780385	0.642825	-0.111486	-0.463753
3:48251216:T_TA	0.104933	-0.475913	-1.6214	I	R	0.749105	0.0785499	0.319819	0.489592	0.165089	0.690957
3:48252000	0.229179	-1.21284	-1.20248	G	A	0.0342034	-1.5568	-2.11767	0.0195371	-1.63758	-2.33512
3:48255220	0.680897	-0.0944002	-0.41124	A	G	0.269663	-0.188681	-1.10384	0.251837	-0.188189	-1.1459
3:48255577	0.970636	0.0466998	0.0368101	T	A	0.188621	1.25329	1.31467	0.114237	1.44325	1.57943
3:48256462:CA_C	0.691978	-0.0909847	-0.396172	R	D	0.278126	-0.185534	-1.08454	0.241698	-0.192332	-1.17075
3:48258638	0.626981	-0.111348	-0.48598	A	G	0.249075	-0.196419	-1.1526	0.231616	-0.195851	-1.19621
3:48259108	0.633837	-0.108891	-0.476333	A	G	0.253699	-0.194112	-1.14141	0.233926	-0.194471	-1.19031
3:48259423	0.254842	0.623114	1.13867	C	T	0.155782	0.578236	1.4194	0.735065	0.137665	0.338396
3:48259631	0.865726	0.0637379	0.16909	G	A	0.95815	-0.0148579	-0.0524751	0.458631	-0.202623	-0.741103
3:48259667	0.633692	-0.108893	-0.476536	C	G	0.253965	-0.193925	-1.14077	0.234209	-0.194276	-1.18959
3:48259712	0.254826	0.623148	1.1387	T	G	0.155373	0.578795	1.42081	0.734089	0.138189	0.339691
3:48260304	0.348432	-0.471941	-0.937634	T	A	0.674687	-0.161113	-0.419724	0.781376	-0.10287	-0.277526
3:48261866	0.855259	0.0688783	0.182413	C	T	0.955996	-0.0156536	-0.0551788	0.457369	-0.203638	-0.743186
3:48261969	0.0518158	-1.0871	-1.94466	C	T	0.121318	-0.667401	-1.54927	0.0802237	-0.717212	-1.74939
3:48267414	0.353343	0.557107	0.928124	G	C	0.562495	-0.274007	-0.57914	0.54661	-0.273311	-0.602847
3:48267825	0.636039	-0.106919	-0.473245	T	C	0.254445	-0.191547	-1.13962	0.235012	-0.191761	-1.18755
3:48268509	0.43903	-0.297463	-0.773832	T	G	0.162657	0.427975	1.39619	0.0690037	0.535551	1.8184
3:48268987	0.272021	1.22238	1.09842	C	T	0.460756	0.62427	0.737602	0.752497	0.260459	0.315349
3:48270751:T_TA	0.449077	0.27214	0.756955	R	I	0.785588	-0.0753929	-0.272045	0.372746	-0.240621	-0.891342
3:48270955	0.644165	-0.104253	-0.461884	T	C	0.252879	-0.192006	-1.14339	0.235278	-0.191485	-1.18687
3:48272536	0.642857	-0.104459	-0.463708	T	G	0.251169	-0.192309	-1.14751	0.233334	-0.191889	-1.19182
3:48272659	0.604897	0.583493	0.517371	C	T	0.364422	0.763184	0.906972	0.66287	0.355443	0.435954
3:48275457	0.858287	0.0678126	0.178555	T	G	0.962566	-0.0133902	-0.0469334	0.458792	-0.204141	-0.740838
3:48276077	0.971307	0.00745455	0.0359687	A	T	0.212946	-0.194537	-1.24551	0.0964941	-0.24893	-1.66209
3:48276409	0.859376	0.0671342	0.177168	C	A	0.962942	-0.0132257	-0.0464625	0.460186	-0.203037	-0.73854
3:48276720	0.878531	-0.0454413	-0.152831	C	A	0.135716	-0.331776	-1.49194	0.188205	-0.280896	-1.31591
3:48279272:A_AT	0.537356	-0.148675	-0.616816	R	I	0.18885	-0.234883	-1.31399	0.204941	-0.218017	-1.2676
3:48279814:A_AC	0.656084	-0.100315	-0.445326	R	I	0.2664	-0.186351	-1.11139	0.249358	-0.185581	-1.15191
3:48280170:AAGG_	0.63485	-0.105317	-0.474912	R	D	0.252665	-0.188708	-1.1439	0.233507	-0.188818	-1.19137
3:48280492	0.631743	-0.107731	-0.479276	C	T	0.255365	-0.190201	-1.13742	0.235642	-0.190526	-1.18595
3:48280916	0.88231	0.065565	0.148041	C	T	0.483434	0.232418	0.70079	0.413885	0.260428	0.817076
3:48282021	0.634894	-0.105202	-0.47485	C	A	0.255115	-0.187569	-1.13801	0.235675	-0.187779	-1.18587
3:48282494	0.640838	-0.103207	-0.466528	T	C	0.249537	-0.189494	-1.15147	0.231617	-0.189122	-1.1962
3:48282651:TGCGC	0.647434	-0.101932	-0.457329	R	D	0.252791	-0.189642	-1.1436	0.234406	-0.189438	-1.18908
3:48282695	0.645182	-0.101884	-0.460466	A	G	0.248202	-0.190065	-1.15473	0.230747	-0.18951	-1.19844
3:48282885:TCTCC	0.84944	0.0722151	0.189833	R	D	0.965435	-0.0123857	-0.0433349	0.461205	-0.203458	-0.736864
3:48283246	0.164202	-1.46652	-1.39108	T	G	0.0376506	-1.60439	-2.07864	0.0229954	-1.6749	-2.27351
3:48286765	0.658919	-0.0976938	-0.441407	C	T	0.244724	-0.191538	-1.16326	0.228819	-0.190363	-1.20341
3:48287449	0.555014	-0.131231	-0.590264	A	C	0.252753	-0.189083	-1.14369	0.259191	-0.179432	-1.12831
3:48287879	0.628676	-0.106178	-0.483591	A	G	0.254208	-0.186229	-1.14019	0.234829	-0.186419	-1.18801
3:48291033	0.162281	-1.50687	-1.39744	A	G	0.0361513	-1.65333	-2.09522	0.0218901	-1.72623	-2.29227
3:48293078	0.670659	-0.0948614	-0.425244	G	A	0.255432	-0.18882	-1.13725	0.253489	-0.182234	-1.14192
3:48293524	0.605675	-0.114012	-0.516257	G	C	0.247156	-0.190048	-1.15728	0.234359	-0.187666	-1.18921
3:48294229	0.843795	0.0751578	0.197042	C	T	0.966886	-0.0118983	-0.0415146	0.461598	-0.203874	-0.736218
3:48294816	0.0332316	-1.1634	-2.12927	C	G	0.111589	-0.677779	-1.59109	0.0752093	-0.720936	-1.77919
3:48295392	0.279517	-0.847487	-1.08141	G	A	0.059578	-1.08251	-1.8839	0.0624581	-1.02983	-1.86303
3:48295700	0.635651	-0.106305	-0.473789	C	T	0.268377	-0.184822	-1.10681	0.254944	-0.182689	-1.13842
3:48297560	0.641336	-0.10261	-0.465831	C	T	0.248884	-0.188937	-1.15306	0.231183	-0.188481	-1.19732
3:48297611	0.933278	0.0170282	0.0837208	A	G	0.204625	-0.194901	-1.26849	0.0947893	-0.246177	-1.67066
3:48297746	0.842592	0.0757905	0.198579	G	A	0.967207	-0.0117903	-0.0411119	0.46151	-0.20405	-0.736363
3:48297992:TG_T	0.628676	-0.106178	-0.483591	R	D	0.254208	-0.186229	-1.14019	0.234829	-0.186419	-1.18801
3:48299079	0.801603	-0.0566759	-0.251273	A	T	0.078647	-0.295245	-1.75859	0.0776573	-0.283861	-1.76444
3:48299439	0.935712	0.0164083	0.0806607	T	C	0.205288	-0.194614	-1.26663	0.0950317	-0.245992	-1.66943
3:48301074	0.628676	-0.106178	-0.483591	G	A	0.254208	-0.186229	-1.14019	0.234829	-0.186419	-1.18801
3:48301172	0.642211	-0.102317	-0.46461	C	A	0.248737	-0.188952	-1.15342	0.231075	-0.188481	-1.19759
3:48301614	0.628676	-0.106178	-0.483591	A	C	0.254208	-0.186229	-1.14019	0.234829	-0.186419	-1.18801
3:48303669	0.628879	-0.106121	-0.483306	A	G	0.254172	-0.186252	-1.14028	0.234819	-0.186432	-1.18804
3:48305456	0.632951	-0.105082	-0.477578	C	T	0.254442	-0.186543	-1.13963	0.234987	-0.186761	-1.18761
3:48306040	0.588892	0.38294	0.540442	C	T	0.294478	0.553154	1.04835	0.420355	0.410488	0.805806
3:48306531	0.642525	-0.102246	-0.464171	T	G	0.248129	-0.189241	-1.15491	0.230549	-0.18874	-1.19894
3:48306835	0.92805	0.0183285	0.0902991	A	G	0.204437	-0.194647	-1.26901	0.0949633	-0.245632	-1.66978
3:48308888:G_GA	0.630965	-0.105907	-0.480369	R	I	0.247485	-0.189638	-1.15648	0.228874	-0.189554	-1.20326
3:48308891	0.621831	-0.109486	-0.493257	T	A	0.245858	-0.191557	-1.16047	0.226478	-0.191796	-1.20948
3:48309270	0.00189365	2.32962	3.10642	T	C	0.0776289	1.12834	1.76461	0.0263214	1.30883	2.22144
3:48309828	0.649347	-0.100321	-0.45467	C	G	0.245731	-0.190525	-1.16078	0.228998	-0.189688	-1.20294
3:48312060	0.644905	-0.10157	-0.460852	G	C	0.247292	-0.18968	-1.15695	0.22994	-0.189089	-1.20051
3:48312229	0.922957	0.0196121	0.09671	A	G	0.203955	-0.194742	-1.27036	0.0948993	-0.245545	-1.6701
3:48312402	0.645302	-0.101548	-0.460299	T	C	0.246248	-0.190282	-1.15951	0.228697	-0.189773	-1.20372
3:48312658	0.926032	0.0188498	0.0928386	T	C	0.204848	-0.194553	-1.26786	0.0951099	-0.245632	-1.66904
3:48313208	0.44621	0.254182	0.761749	G	C	0.274467	0.271753	1.09283	0.175035	0.322527	1.3562
3:48313418	0.647287	-0.101065	-0.457535	T	C	0.247323	-0.190098	-1.15688	0.229907	-0.189531	-1.2006
3:48313551	0.990545	-0.0112984	-0.0118503	C	T	0.512136	-0.469184	-0.655515	0.637311	-0.32439	-0.471461
3:48316034	0.43399	-0.239761	-0.782383	G	A	0.285942	0.258521	1.06707	0.154387	0.332252	1.42421
3:48316272	0.83803	0.078652	0.204414	A	G	0.977148	-0.00828156	-0.0286444	0.46559	-0.203874	-0.729673
3:48316877:CGA_C	0.638373	-0.103926	-0.469974	R	D	0.252955	-0.188067	-1.1432	0.233593	-0.188254	-1.19115
3:48319558	0.657941	-0.0986594	-0.442758	C	T	0.247035	-0.191909	-1.15758	0.228949	-0.191604	-1.20307
3:48320332	0.647186	-0.101618	-0.457675	G	A	0.254611	-0.1882	-1.13922	0.234581	-0.188642	-1.18864
3:48322023	0.45623	-0.529193	-0.745069	G	A	0.793124	-0.141452	-0.262256	0.900481	-0.0650724	-0.125053
3:48323133	0.653133	-0.100167	-0.449415	T	G	0.249622	-0.19091	-1.15127	0.230597	-0.190974	-1.19882
3:48323364	0.654323	-0.100259	-0.447764	T	C	0.244987	-0.193658	-1.16261	0.226376	-0.193576	-1.20975
3:48323489	0.649081	-0.101282	-0.455039	G	A	0.254266	-0.188805	-1.14005	0.234206	-0.189261	-1.1896
3:48323890	0.655579	-0.0995078	-0.446025	G	A	0.249968	-0.190963	-1.15043	0.230967	-0.191015	-1.19787
3:48324000	0.83478	0.080622	0.208575	G	A	0.981992	-0.00655588	-0.0225713	0.467074	-0.204159	-0.727248
3:48324466	0.663213	-0.0973114	-0.435481	T	A	0.24785	-0.192136	-1.15559	0.229592	-0.191894	-1.20141
3:48325281	0.656137	-0.0994358	-0.445253	G	A	0.249889	-0.191188	-1.15062	0.230812	-0.191271	-1.19827
3:48326433	0.664029	-0.0972061	-0.434358	T	C	0.247509	-0.192564	-1.15642	0.229192	-0.192346	-1.20244
3:48327450	0.6574	-0.0992153	-0.443505	C	T	0.249921	-0.191506	-1.15054	0.230713	-0.191642	-1.19853
3:48327513	0.418655	-2.11674	-0.808757	T	C	0.665645	0.878972	0.432133	0.567589	1.11899	0.571606
3:48327563:GT_G	0.586602	-0.132043	-0.543766	R	D	0.249418	-0.207965	-1.15176	0.229239	-0.208569	-1.20232
3:48327729	0.658318	-0.0989889	-0.442236	T	C	0.250099	-0.191549	-1.15011	0.230924	-0.19167	-1.19798
3:48327751	0.658062	-0.0990772	-0.44259	G	A	0.249944	-0.191627	-1.15048	0.230774	-0.191747	-1.19837
3:48328812	0.659341	-0.0987607	-0.440824	T	C	0.250062	-0.191737	-1.1502	0.230884	-0.191859	-1.19808
3:48329036	0.659264	-0.0988072	-0.440929	A	C	0.249331	-0.192074	-1.15198	0.230249	-0.19216	-1.19972
3:48329092:AAAAT	0.656204	-0.100082	-0.44516	R	D	0.245048	-0.194426	-1.16246	0.226646	-0.194257	-1.20904
3:48329900	0.660612	-0.0984976	-0.439068	A	G	0.249842	-0.192082	-1.15073	0.230666	-0.192204	-1.19865
3:48330037	0.66076	-0.0984618	-0.438865	T	C	0.249776	-0.192128	-1.15089	0.230601	-0.19225	-1.19881
3:48331286	0.653592	-0.100852	-0.448778	G	C	0.250325	-0.192206	-1.14956	0.23007	-0.192767	-1.20018
3:48331694	0.408626	-0.941315	-0.826315	G	T	0.659431	-0.38073	-0.440699	0.674336	-0.349366	-0.420204
3:48331751	0.843594	-0.0487443	-0.197299	A	T	0.286504	-0.196829	-1.06582	0.273326	-0.194318	-1.09543
3:48333342	0.669697	-0.0972773	-0.426564	T	C	0.245888	-0.196909	-1.1604	0.228988	-0.196102	-1.20297
3:48333446	0.67168	-0.0984065	-0.423843	G	A	0.256928	-0.195916	-1.13368	0.240255	-0.194978	-1.17435
3:48333477	0.216803	0.65674	1.23507	G	C	0.0564177	0.744836	1.9078	0.312305	0.391819	1.0104
3:48333502	0.240063	-0.720302	-1.17483	G	T	0.120245	-0.706745	-1.55375	0.145767	-0.638783	-1.45465
3:48333506	0.926244	-0.0246014	-0.0925716	T	C	0.282394	-0.214145	-1.07496	0.267585	-0.21207	-1.10864
3:48333546	0.493711	-0.179055	-0.684418	T	C	0.0230386	-0.433511	-2.27279	0.0210802	-0.421331	-2.30654
3:48334248	0.280284	-0.845977	-1.07968	C	T	0.0606927	-1.07785	-1.87573	0.0632821	-1.02658	-1.8572
3:48335808	0.864826	0.0358671	0.170234	T	C	0.207263	-0.20162	-1.26113	0.0918991	-0.258565	-1.68546
3:48335857	0.674683	-0.095865	-0.419729	C	T	0.251727	-0.194833	-1.14616	0.231967	-0.195183	-1.19531
3:48337206	0.67619	-0.0954165	-0.417668	C	T	0.25227	-0.194663	-1.14485	0.232496	-0.195014	-1.19395
3:48338173	0.676864	-0.0952624	-0.416746	C	T	0.252402	-0.194727	-1.14454	0.232563	-0.195104	-1.19378
3:48338487	0.676996	-0.0952322	-0.416565	A	G	0.252238	-0.194817	-1.14493	0.232393	-0.195197	-1.19422
3:48339360	0.677452	-0.0951902	-0.415942	A	G	0.253414	-0.194546	-1.1421	0.233069	-0.195126	-1.19249
3:48339549	0.678121	-0.094948	-0.415028	G	A	0.252768	-0.194743	-1.14365	0.232866	-0.195144	-1.19301
3:48339601	0.0367524	-1.14002	-2.0885	A	G	0.0902007	-0.714097	-1.69434	0.0596308	-0.755533	-1.88351
3:48339618	0.678282	-0.0949199	-0.414809	A	G	0.252732	-0.194803	-1.14374	0.23282	-0.195208	-1.19313
3:48339699	0.678442	-0.0948761	-0.41459	C	T	0.252748	-0.19481	-1.1437	0.232826	-0.195219	-1.19311
3:48340045	0.679024	-0.0947211	-0.413796	C	T	0.252796	-0.194847	-1.14358	0.232849	-0.195266	-1.19305
3:48341999	0.411033	-1.83765	-0.822076	A	T	0.836721	-0.351593	-0.20609	0.874263	-0.259867	-0.158246
3:48342669	0.692838	-0.0908809	-0.395007	C	T	0.246039	-0.19867	-1.16002	0.227955	-0.198341	-1.20564
3:48342882	0.681579	-0.0940672	-0.410309	C	T	0.252941	-0.195095	-1.14324	0.232844	-0.195575	-1.19307
3:48343006	0.837454	0.0810887	0.205152	T	G	0.979981	0.0074499	0.0250932	0.484642	-0.200555	-0.698855
3:48343087	0.680768	-0.0943222	-0.411415	C	T	0.253855	-0.194725	-1.14104	0.233555	-0.195283	-1.19125
3:48343261	0.680963	-0.0942895	-0.411149	G	A	0.253693	-0.194849	-1.14143	0.233403	-0.195404	-1.19164
3:48343290	0.681029	-0.0943311	-0.411059	C	T	0.253779	-0.194943	-1.14122	0.233762	-0.195386	-1.19072
3:48343307	0.838077	0.0808931	0.204353	C	G	0.976589	0.00872503	0.0293458	0.486125	-0.200163	-0.696485
3:48343708	0.682828	-0.0937594	-0.408607	T	C	0.253196	-0.195167	-1.14262	0.233055	-0.195663	-1.19252
3:48343858	0.682453	-0.0939293	-0.409118	G	A	0.252818	-0.19543	-1.14353	0.23269	-0.195923	-1.19346
3:48343877	0.683368	-0.093679	-0.407872	G	A	0.253138	-0.195376	-1.14276	0.232946	-0.195894	-1.1928
3:48343920	0.688439	-0.0924449	-0.400974	C	T	0.25373	-0.195894	-1.14134	0.233323	-0.196497	-1.19184
3:48344234:C_CCT	0.922947	0.0213197	0.0967217	R	I	0.295096	-0.174191	-1.04701	0.128733	-0.242748	-1.51912
3:48344675	0.689404	-0.0922173	-0.399664	C	T	0.253948	-0.195966	-1.14081	0.233517	-0.196578	-1.19135
3:48345449	0.691811	-0.0916927	-0.396399	A	T	0.254664	-0.196171	-1.13909	0.234073	-0.196846	-1.18993
3:48345499	0.276667	-0.853747	-1.08784	C	T	0.0600019	-1.08243	-1.88078	0.0626855	-1.03055	-1.86142
3:48345511	0.692083	-0.091617	-0.396029	C	T	0.254713	-0.196173	-1.13898	0.234092	-0.196859	-1.18988
3:48345545	0.406953	-0.585009	-0.829267	A	G	0.757573	-0.165762	-0.308669	0.86664	-0.0870363	-0.167928
3:48345681	0.762262	0.118058	0.302512	C	T	0.910864	0.0328388	0.111949	0.522898	-0.181593	-0.638884
3:48346955:GCAAT	0.79345	-0.062465	-0.261834	R	D	0.25085	-0.204409	-1.14829	0.22382	-0.207915	-1.21643
3:48346985	0.700253	-0.0894457	-0.384978	G	T	0.259343	-0.195159	-1.12794	0.238976	-0.195713	-1.17755
3:48347168	0.697878	-0.0901163	-0.388186	T	G	0.254478	-0.196974	-1.13954	0.233867	-0.197658	-1.19046
3:48347522	0.294625	1.08544	1.04803	C	T	0.476394	0.560075	0.712115	0.764096	0.230116	0.300107
3:48347786	0.445282	-2.12696	-0.763305	T	C	0.798316	-0.541225	-0.255528	0.819677	-0.464615	-0.227961
3:48348163	0.993891	0.00172283	0.00765661	A	C	0.526903	-0.106923	-0.63274	0.269274	-0.179484	-1.10474
3:48348564	0.700228	-0.0894773	-0.385013	A	C	0.255397	-0.19682	-1.13734	0.234609	-0.197572	-1.18857
3:48349314	0.699463	-0.0898054	-0.386045	C	T	0.256238	-0.196666	-1.13533	0.234999	-0.197601	-1.18758
3:48349503	0.699748	-0.0899283	-0.385661	G	A	0.255773	-0.197324	-1.13644	0.23463	-0.198224	-1.18852
3:48350366	0.703152	-0.0887315	-0.381069	G	A	0.256692	-0.196679	-1.13424	0.235968	-0.197396	-1.18513
3:48350375	0.702464	-0.0889626	-0.381996	A	G	0.255737	-0.197102	-1.13652	0.235001	-0.19783	-1.18758
3:48351560	0.702539	-0.088969	-0.381896	G	A	0.254835	-0.197539	-1.13868	0.23387	-0.198369	-1.19045
3:48351618	0.70341	-0.0887151	-0.380722	G	T	0.254942	-0.197541	-1.13843	0.234057	-0.198337	-1.18997
3:48351662	0.840516	0.0804646	0.201234	C	T	0.959227	0.0153508	0.0511232	0.493778	-0.198618	-0.684312
3:48351683	0.703811	-0.0886065	-0.380181	A	G	0.254937	-0.197584	-1.13844	0.234022	-0.198392	-1.19006
3:48352055:TC_T	0.703911	-0.0885886	-0.380046	R	D	0.254675	-0.197722	-1.13907	0.233776	-0.198526	-1.19069
3:48352313	0.704707	-0.0884009	-0.378974	G	A	0.255243	-0.19763	-1.13771	0.234236	-0.198476	-1.18952
3:48353292	0.169726	-1.6323	-1.37308	A	G	0.0171678	-2.05036	-2.38309	0.0078984	-2.1731	-2.65638
3:48353543	0.704153	-0.0886584	-0.37972	G	A	0.256584	-0.197263	-1.1345	0.234961	-0.198358	-1.18768
3:48353626	0.595485	-0.127146	-0.530905	A	G	0.164199	-0.246947	-1.39109	0.143676	-0.249142	-1.46224
3:48354211	0.704948	-0.0883816	-0.37865	G	A	0.255987	-0.197451	-1.13593	0.234728	-0.198397	-1.18827
3:48355024	0.706695	-0.0878868	-0.376299	A	G	0.255508	-0.197776	-1.13707	0.234347	-0.198684	-1.18924
3:48356797	0.707955	-0.0875652	-0.374604	G	A	0.255572	-0.197922	-1.13692	0.234468	-0.198806	-1.18893
3:48357208	0.709931	-0.0870057	-0.371949	C	T	0.259098	-0.196619	-1.12853	0.236539	-0.198086	-1.18368
3:48357281	0.706927	-0.0879141	-0.375987	A	G	0.257334	-0.19725	-1.13271	0.235671	-0.198357	-1.18588
3:48358255	0.845942	0.0415896	0.194298	C	T	0.216776	-0.200831	-1.23515	0.0952741	-0.260371	-1.66821
3:48358653	0.277788	-0.849104	-1.0853	A	G	0.0624963	-1.06925	-1.86276	0.0649322	-1.01914	-1.84572
3:48358754	0.978882	0.00599545	0.0264709	T	G	0.530186	-0.106818	-0.627723	0.269766	-0.180597	-1.1036
3:48359654	0.310303	0.636232	1.01459	G	A	0.228423	0.564112	1.20443	0.970745	0.0171378	0.0366737
3:48360017	0.711751	-0.0865737	-0.369505	C	G	0.256381	-0.198061	-1.13499	0.235012	-0.199051	-1.18755
3:48360433	0.712029	-0.0865036	-0.369132	A	G	0.256202	-0.198175	-1.13541	0.234824	-0.199171	-1.18802
3:48360574	0.259348	0.612566	1.12793	G	C	0.138625	0.59739	1.48093	0.687962	0.161681	0.401622
3:48360862	0.712692	-0.0863198	-0.368243	C	T	0.256327	-0.198182	-1.13512	0.234957	-0.199174	-1.18769
3:48360992	0.712337	-0.0865103	-0.368719	T	G	0.260172	-0.196781	-1.12598	0.238658	-0.197808	-1.17835
3:48361853	0.293717	0.668953	1.05	C	T	0.241052	0.55895	1.17236	0.990297	0.00579201	0.0121617
3:48362097	0.965466	0.00987237	0.0432958	G	C	0.545896	-0.103493	-0.603921	0.280075	-0.178055	-1.08015
3:48362369	0.720787	-0.0842483	-0.357408	A	T	0.265762	-0.195451	-1.11287	0.244551	-0.196318	-1.16369
3:48362750	0.583332	-0.129395	-0.548525	C	T	0.229391	-0.210675	-1.20193	0.236363	-0.199604	-1.18413
3:48363595	0.732216	-0.0812166	-0.34218	A	G	0.253673	-0.201862	-1.14147	0.235074	-0.201693	-1.18739
3:48364101	0.722215	-0.0838767	-0.3555	C	T	0.265915	-0.195576	-1.11252	0.244615	-0.196479	-1.16353
3:48364677	0.723164	-0.0836165	-0.354233	C	T	0.263949	-0.19647	-1.11711	0.242683	-0.197371	-1.16831
3:48365218	0.723952	-0.0833644	-0.353182	G	C	0.265542	-0.195815	-1.11339	0.244463	-0.196629	-1.1639
3:48366895:AT_A	0.726203	-0.0827703	-0.35018	R	D	0.264198	-0.196642	-1.11652	0.242834	-0.197582	-1.16793
3:48366971	0.719074	-0.0849412	-0.359696	C	A	0.262542	-0.197111	-1.1204	0.241823	-0.197795	-1.17044
3:48367537	0.725874	-0.0828552	-0.350619	A	G	0.266087	-0.195828	-1.11212	0.24493	-0.19667	-1.16275
3:48367819	0.726601	-0.0826516	-0.34965	C	T	0.266292	-0.195807	-1.11164	0.245102	-0.196663	-1.16233
3:48367835	0.726676	-0.0826294	-0.34955	C	T	0.266263	-0.195823	-1.11171	0.245064	-0.196682	-1.16242
3:48369034	0.727168	-0.0825005	-0.348895	G	A	0.266768	-0.195681	-1.11054	0.245493	-0.196569	-1.16137
3:48369464	0.726608	-0.0827169	-0.349641	T	A	0.266842	-0.195744	-1.11036	0.245376	-0.19671	-1.16165
3:48370416	0.728934	-0.0820635	-0.346544	C	T	0.266393	-0.196124	-1.11141	0.245172	-0.196993	-1.16216
3:48370424	0.574552	0.479823	0.56136	T	C	0.214824	0.787334	1.24041	0.149899	0.875707	1.43989
3:48370580	0.828306	0.0469273	0.216874	G	A	0.225185	-0.19956	-1.21286	0.0992626	-0.260437	-1.64844
3:48370769	0.729733	-0.081817	-0.34548	A	C	0.266552	-0.196076	-1.11104	0.245233	-0.196984	-1.16201
3:48372282	0.739193	-0.0792925	-0.332922	T	C	0.257019	-0.20118	-1.13346	0.237842	-0.201239	-1.1804
3:48372470	0.733018	-0.0809298	-0.341114	T	C	0.265455	-0.196893	-1.11359	0.243597	-0.19803	-1.16604
3:48372646	0.731133	-0.0814511	-0.343618	C	T	0.267282	-0.195965	-1.10934	0.245749	-0.196957	-1.16074
3:48373214	0.732032	-0.0811956	-0.342424	T	G	0.267694	-0.195868	-1.10839	0.246134	-0.196869	-1.15979
3:48373262	0.732084	-0.0811856	-0.342354	G	A	0.267642	-0.195905	-1.10851	0.246097	-0.196899	-1.15988
3:48373343	0.730979	-0.0815083	-0.343823	C	T	0.268338	-0.195557	-1.1069	0.246566	-0.196641	-1.15873
3:48373689	0.730735	-0.0816368	-0.344148	A	G	0.267814	-0.195892	-1.10811	0.246036	-0.196982	-1.16003
3:48374077	0.731607	-0.0813943	-0.342988	G	A	0.267882	-0.195947	-1.10795	0.24612	-0.19703	-1.15983
3:48374374:G_GA	0.733099	-0.0809869	-0.341006	R	I	0.26739	-0.196305	-1.10909	0.245855	-0.197298	-1.16048
3:48374734	0.743715	-0.0782297	-0.326937	T	G	0.267937	-0.1976	-1.10782	0.247146	-0.198284	-1.15731
3:48374791	0.410808	-1.06615	-0.822473	C	T	0.605827	-0.506198	-0.516039	0.684355	-0.384682	-0.406527
3:48374874	0.732989	-0.081098	-0.341152	A	G	0.267002	-0.196648	-1.10999	0.24541	-0.197667	-1.16157
3:48375344	0.382783	0.322258	0.872779	C	T	0.826644	-0.0627028	-0.219008	0.395017	-0.237768	-0.850555
3:48375434	0.839707	-0.0439183	-0.202268	C	T	0.333497	-0.156991	-0.967095	0.148613	-0.224654	-1.44445
3:48375685	0.823074	0.0485238	0.223593	C	T	0.226223	-0.199772	-1.21015	0.0992993	-0.261288	-1.64826
3:48375740	0.736008	-0.0801546	-0.337145	T	C	0.268301	-0.196153	-1.10698	0.246538	-0.197235	-1.1588
3:48377276	0.736607	-0.0800302	-0.33635	C	T	0.268921	-0.196062	-1.10555	0.247002	-0.197204	-1.15766
3:48377611	0.735596	-0.0809649	-0.337691	G	C	0.273078	-0.195868	-1.096	0.251216	-0.196971	-1.1474
3:48377637	0.378224	0.317593	0.881174	G	A	0.781525	-0.0776987	-0.277332	0.376706	-0.241599	-0.883981
3:48377875	0.73768	-0.0797456	-0.334927	A	G	0.268914	-0.196202	-1.10557	0.246911	-0.19738	-1.15789
3:48377921	0.751044	-0.0791383	-0.317263	T	C	0.290174	-0.196775	-1.05774	0.262483	-0.200235	-1.12054
3:48377922	0.749533	-0.0796226	-0.319256	G	A	0.290504	-0.196604	-1.05702	0.26273	-0.200095	-1.11996
3:48378051	0.260938	0.608299	1.12418	A	G	0.148037	0.581952	1.4465	0.706056	0.151375	0.377159
3:48378147	0.679981	-0.0991426	-0.412489	T	A	0.251561	-0.205119	-1.14657	0.230383	-0.206102	-1.19937
3:48378345	0.37847	0.317743	0.880718	G	A	0.782206	-0.0775221	-0.276445	0.376753	-0.241804	-0.883894
3:48378497	0.33861	-2.63429	-0.956915	C	T	0.595113	-1.11285	-0.531441	0.625941	-0.983053	-0.487448
3:48378500	0.741268	-0.0787224	-0.330175	G	A	0.269038	-0.196436	-1.10528	0.246987	-0.197633	-1.1577
3:48379787:CT_C	0.6831	-0.099123	-0.408237	R	D	0.25643	-0.205134	-1.13487	0.236825	-0.205408	-1.18296
3:48381148	0.39742	-0.195191	-0.846239	T	A	0.316243	-0.172892	-1.00221	0.318755	-0.165516	-0.997021
3:48381826	0.412589	0.290754	0.819346	G	T	0.681043	-0.11337	-0.41104	0.334234	-0.259034	-0.96562
3:48382261	0.397584	-0.195144	-0.845944	G	A	0.316346	-0.172873	-1.002	0.318909	-0.165481	-0.996703
3:48382282	0.397647	-0.195128	-0.845832	G	T	0.316723	-0.17275	-1.00122	0.319324	-0.16535	-0.995847
3:48382538	0.431817	-0.184539	-0.786086	G	A	0.320939	-0.174091	-0.99253	0.322034	-0.167131	-0.990286
3:48382919	0.402763	-0.193307	-0.836697	G	T	0.32218	-0.171079	-0.989987	0.324789	-0.163747	-0.984664
3:48383264	0.402763	-0.193307	-0.836697	T	C	0.32218	-0.171079	-0.989987	0.324789	-0.163747	-0.984664
3:48383445:AAAAA	0.163355	-0.355045	-1.39387	R	D	0.110179	-0.303472	-1.59739	0.131995	-0.276419	-1.50628
3:48383446:AAAAA	0.215718	-0.323098	-1.23799	R	D	0.19229	-0.255141	-1.30384	0.174547	-0.255196	-1.35774
3:48383992	0.402819	-0.193282	-0.836596	G	T	0.32228	-0.171043	-0.989784	0.324933	-0.163698	-0.984371
3:48384289:GAT_G	0.427362	-0.188937	-0.793713	R	D	0.394022	-0.152112	-0.852347	0.406005	-0.14276	-0.830944
3:48384388	0.403408	-0.194684	-0.835549	C	T	0.306708	-0.177997	-1.02215	0.311827	-0.169507	-1.0114
3:48384721	0.402485	-0.193389	-0.837191	G	T	0.32236	-0.170991	-0.98962	0.325076	-0.163628	-0.984081
3:48384895	0.4025	-0.193371	-0.837164	A	C	0.322373	-0.170975	-0.989593	0.325052	-0.163625	-0.984129
3:48385557	0.258616	-0.789968	-1.12967	C	T	0.102078	-0.845113	-1.63486	0.111216	-0.793122	-1.59275
3:48385718	0.857844	-0.0390643	-0.179119	A	T	0.224522	-0.198028	-1.21459	0.11626	-0.245339	-1.57067
3:48387050	0.404123	-0.192558	-0.83428	G	C	0.325272	-0.169838	-0.983681	0.327955	-0.162536	-0.978241
3:48387334	0.404222	-0.19253	-0.834105	G	T	0.325128	-0.169898	-0.983975	0.32781	-0.162593	-0.978536
3:48387709	0.856494	0.0743939	0.180839	G	A	0.873049	0.049319	0.159786	0.540128	-0.182734	-0.61262
3:48388056	0.4048	-0.192287	-0.83308	A	G	0.325737	-0.16968	-0.982737	0.328432	-0.16238	-0.977278
3:48388170	0.380014	0.56029	0.877871	C	T	0.33303	0.462831	0.968029	0.671333	0.198055	0.424319
3:48388253	0.393946	-0.204015	-0.852483	G	A	0.317154	-0.17908	-1.00032	0.320334	-0.171211	-0.993771
3:48390016	0.405986	-0.192327	-0.830978	G	A	0.322557	-0.171232	-0.989218	0.325158	-0.163895	-0.983913
3:48390164	0.404805	-0.192243	-0.833071	C	T	0.326391	-0.169419	-0.981409	0.32898	-0.162165	-0.97617
3:48391508	0.856787	0.0742629	0.180465	T	C	0.871655	0.0498801	0.161557	0.54095	-0.182416	-0.611378
3:48391569	0.404642	-0.19229	-0.83336	C	T	0.326286	-0.169439	-0.981622	0.328994	-0.162145	-0.976143
3:48392085	0.395088	-0.196919	-0.850426	A	T	0.317604	-0.173104	-0.999395	0.316399	-0.166965	-1.00189
3:48392274	0.404809	-0.192206	-0.833063	G	A	0.326999	-0.16918	-0.980177	0.329689	-0.161903	-0.974741
3:48392800	0.404857	-0.192164	-0.832979	C	T	0.326976	-0.169168	-0.980223	0.329657	-0.161895	-0.974805
3:48393144	0.401441	-0.195343	-0.839051	T	C	0.308711	-0.17715	-1.01793	0.30709	-0.171008	-1.02135
3:48393176	0.392233	-0.199267	-0.855575	G	A	0.29932	-0.180669	-1.03789	0.306065	-0.171492	-1.02351
3:48393187	0.388772	-0.199612	-0.861847	A	G	0.31832	-0.172942	-0.997915	0.327853	-0.163241	-0.978447
3:48393556	0.389985	-0.208197	-0.859645	A	G	0.265712	-0.20111	-1.11299	0.272593	-0.190812	-1.09711
3:48394419	0.906456	-0.0635604	-0.11751	A	G	0.776783	-0.114981	-0.283514	0.549861	-0.233058	-0.597968
3:48394649	0.507917	-0.73264	-0.662085	C	T	0.80318	0.211298	0.249233	0.763399	0.245375	0.301021
3:48395322	0.857007	0.0743075	0.180185	A	G	0.843994	0.0608762	0.196787	0.561243	-0.173692	-0.580997
3:48395332	0.848471	0.078142	0.19107	T	C	0.909263	0.0349832	0.113969	0.516216	-0.192611	-0.64919
3:48395372	0.670657	0.0886758	0.425247	A	G	0.841354	-0.0316052	-0.200162	0.983414	-0.00314794	-0.0207889
3:48395397	0.853156	0.0755972	0.185093	A	G	0.901075	0.0381006	0.124304	0.523023	-0.189197	-0.638693
3:48395539	0.853163	0.0755915	0.185084	G	C	0.901335	0.037999	0.123975	0.523034	-0.189187	-0.638676
3:48395629	0.857353	0.0741206	0.179745	G	C	0.844447	0.060693	0.196208	0.560786	-0.173881	-0.581675
3:48396202:C_CA	0.870408	0.0671311	0.16314	R	I	0.873602	0.0491107	0.159085	0.542113	-0.181789	-0.609622
3:48396309	0.676769	0.0848208	0.416877	G	A	0.929302	-0.0136415	-0.0887232	0.941342	0.010856	0.0735834
3:48396343	0.859605	0.0728622	0.176877	T	G	0.844079	0.0607744	0.196679	0.561045	-0.173571	-0.58129
3:48396351	0.859605	0.0728622	0.176877	G	C	0.844079	0.0607744	0.196679	0.561045	-0.173571	-0.58129
3:48396428	0.859605	0.0728622	0.176877	A	G	0.844079	0.0607744	0.196679	0.561045	-0.173571	-0.58129
3:48396896	0.840294	0.0831013	0.201518	C	A	0.857274	0.0556459	0.179845	0.551294	-0.17825	-0.595822
3:48397046	0.675313	0.0873924	0.418868	G	A	0.837585	-0.0323789	-0.204984	0.978179	-0.00414369	-0.0273526
3:48397356	0.850894	0.0776796	0.187977	T	C	0.856072	0.0562314	0.181377	0.550416	-0.178942	-0.597137
3:48397539	0.8591	0.0731352	0.17752	G	A	0.84448	0.060623	0.196166	0.560779	-0.173711	-0.581684
3:48398459	0.8591	0.0731352	0.17752	T	A	0.84448	0.060623	0.196166	0.560779	-0.173711	-0.581684
3:48398586	0.668444	0.0884838	0.428285	G	A	0.820751	-0.0354648	-0.226579	0.965223	-0.00654365	-0.0436
3:48399828	0.624495	0.09386	0.48949	T	C	0.892367	-0.0196717	-0.13531	0.743581	-0.0458532	-0.327115
3:48400060	0.669437	0.0885536	0.426921	A	G	0.819029	-0.0359537	-0.228793	0.964816	-0.0066465	-0.0441109
3:48401003:AC_A	0.862091	0.0716993	0.173713	D	R	0.853375	0.0572229	0.184814	0.554795	-0.176687	-0.59059
3:48401307	0.846921	0.0798015	0.193048	C	T	0.855474	0.056488	0.182139	0.552354	-0.178157	-0.594236
3:48401620	0.457756	-0.38559	-0.742546	G	C	0.894609	0.0527781	0.132475	0.975205	-0.0118489	-0.0310806
3:48401949	0.62541	0.0945149	0.488198	T	C	0.873365	-0.0234044	-0.159386	0.7271	-0.0494048	-0.348986
3:48403302	0.675974	0.0883883	0.417963	C	T	0.779379	-0.0449022	-0.280128	0.932801	-0.0129569	-0.084321
3:48403846	0.844501	0.081312	0.19614	G	A	0.836112	0.0643337	0.20687	0.566157	-0.172493	-0.57372
3:48404592	0.842944	0.0820842	0.19813	A	C	0.833996	0.0651345	0.20958	0.568468	-0.171365	-0.570309
3:48404925	0.667273	0.0905236	0.429893	C	G	0.771996	-0.0462779	-0.289766	0.924452	-0.0145165	-0.0948278
3:48405021:TAAGG	0.430085	-0.415612	-0.789047	R	D	0.953589	0.0235323	0.0582009	0.911425	-0.0430282	-0.111242
3:48405149	0.667331	0.0905422	0.429814	C	T	0.771017	-0.0465013	-0.291046	0.923687	-0.0146698	-0.0957909
3:48405431	0.842382	0.0824625	0.198847	G	A	0.83402	0.0651891	0.209549	0.567946	-0.171769	-0.571079
3:48405519	0.842382	0.0824625	0.198847	T	G	0.83402	0.0651891	0.209549	0.567946	-0.171769	-0.571079
3:48405661	0.2203	-0.589879	-1.22573	T	C	0.568961	-0.21128	-0.569582	0.676122	-0.149847	-0.417761
3:48405765	0.654068	0.0953487	0.448118	C	T	0.795845	-0.0417618	-0.258728	0.95191	-0.00932959	-0.0603087
3:48406144	0.663835	0.0876212	0.434625	G	A	0.883673	-0.0223235	-0.146315	0.743763	-0.0480674	-0.326874
3:48406397	0.666638	0.090955	0.430767	T	A	0.764424	-0.0480009	-0.299677	0.9179	-0.0158249	-0.103079
3:48406646	0.816299	0.0972232	0.232308	G	A	0.825444	0.0692527	0.220549	0.573767	-0.170916	-0.562512
3:48407462	0.611876	0.101206	0.507397	T	C	0.798972	-0.0386289	-0.254677	0.66253	-0.063796	-0.436422
3:48407479:C_CAA	0.60619	0.103692	0.51552	I	R	0.829133	-0.0329966	-0.215813	0.688981	-0.0589868	-0.400238
3:48407729	0.257902	0.61323	1.13136	A	T	0.136382	0.599525	1.4894	0.679868	0.165763	0.412643
3:48408221	0.804912	0.103476	0.246995	A	G	0.811885	0.074807	0.237995	0.579968	-0.1684	-0.553432
3:48408264:TA_T	0.412078	0.416012	0.820242	R	D	0.189693	0.493672	1.31149	0.734551	0.125743	0.339078
3:48408345	0.66933	0.092598	0.427067	C	A	0.717574	-0.0595462	-0.361703	0.878809	-0.0240515	-0.15248
3:48409500	0.679162	0.0913311	0.413607	C	A	0.640398	-0.078413	-0.467143	0.817997	-0.0369886	-0.230122
3:48410084	0.676926	0.0920741	0.416661	C	T	0.639315	-0.0787387	-0.468657	0.817093	-0.0372079	-0.231286
3:48410341	0.678734	0.0914894	0.414192	A	G	0.63872	-0.0788372	-0.469489	0.816597	-0.0372918	-0.231924
3:48410774	0.607154	0.10596	0.514141	C	T	0.681605	-0.064515	-0.410274	0.565472	-0.0870284	-0.574733
3:48411577:G_GAA	0.81041	0.100465	0.239898	R	I	0.816068	0.0730835	0.232605	0.583107	-0.166897	-0.548851
3:48411735	0.306608	0.23824	1.02237	C	T	0.704741	-0.069642	-0.378929	0.856924	-0.031545	-0.180291
3:48412246	0.554637	-0.235466	-0.590826	G	A	0.155254	0.44412	1.42122	0.0800855	0.524488	1.75019
3:48412260:AC_A	0.753273	-0.0870737	-0.314327	R	D	0.0814852	-0.358368	-1.74213	0.217479	-0.244487	-1.23326
3:48412263:CCG_C	0.920138	0.0288423	0.10026	R	D	0.106328	-0.352029	-1.61492	0.241109	-0.244365	-1.17222
3:48412264:CG_C	0.99699	-0.0010824	-0.0037722	R	D	0.0747676	-0.38529	-1.78189	0.172508	-0.282468	-1.36419
3:48412354	0.374682	0.685797	0.887737	G	C	0.350157	-0.573811	-0.934284	0.506445	-0.3871	-0.664383
3:48412671:CCT_C	0.332494	0.192935	0.969102	D	R	0.625061	-0.076704	-0.488691	0.500317	-0.1019	-0.67399
3:48413179	0.316938	0.198686	1.00077	T	G	0.636663	-0.0740908	-0.47237	0.512336	-0.0989926	-0.655204
3:48413537	0.317179	0.198383	1.00027	T	C	0.633935	-0.074622	-0.476196	0.509829	-0.0994876	-0.659104
3:48414215	0.315703	0.198736	1.00333	G	A	0.638907	-0.0734361	-0.469227	0.51469	-0.098225	-0.651553
3:48414274	0.0665172	3.75058	1.83492	C	T	0.700298	0.645366	0.384919	0.41119	1.28693	0.821801
3:48415007	0.318327	0.196432	0.997903	G	C	0.610194	-0.0793732	-0.509797	0.491947	-0.103023	-0.687215
3:48415903	0.312193	0.200791	1.01063	C	T	0.63671	-0.0741979	-0.472304	0.51301	-0.0989876	-0.654158
3:48416186	0.314104	0.199686	1.00665	G	A	0.633642	-0.0747425	-0.476606	0.508197	-0.099953	-0.661648
3:48416756	0.318188	0.196446	0.998188	G	A	0.607936	-0.0798701	-0.513022	0.490163	-0.103438	-0.690049
3:48416779	0.26268	0.607708	1.12008	A	G	0.143529	0.589716	1.46277	0.697075	0.156552	0.389272
3:48418214	0.312536	0.199252	1.00992	A	G	0.573118	-0.0882023	-0.563466	0.459288	-0.111492	-0.740019
3:48418219	0.315926	0.198623	1.00287	T	G	0.626502	-0.0762026	-0.486656	0.50439	-0.100679	-0.667599
3:48418226	0.315806	0.19871	1.00311	T	C	0.627135	-0.0760764	-0.485763	0.505011	-0.100551	-0.666627
3:48418377:AT_A	0.303294	0.20916	1.0294	D	R	0.700384	-0.0617156	-0.384802	0.567002	-0.0885039	-0.572472
3:48418571	0.306148	0.206698	1.02334	T	C	0.696088	-0.0622574	-0.390606	0.562945	-0.0888737	-0.578473
3:48418708	0.30793	0.206141	1.01958	G	A	0.694053	-0.062745	-0.39336	0.561004	-0.0893839	-0.581351
3:48419689	0.305392	0.207552	1.02494	T	C	0.699705	-0.0616328	-0.385719	0.566121	-0.0883761	-0.573773
3:48419723	0.305361	0.207383	1.025	G	T	0.708055	-0.0597574	-0.37447	0.573961	-0.0864904	-0.562228
3:48419897	0.308549	0.205197	1.01827	T	C	0.716806	-0.0575945	-0.36273	0.583721	-0.0838727	-0.547958
3:48419898	0.103433	1.03065	1.62844	G	A	0.581034	-0.296702	-0.551875	0.57685	-0.285765	-0.557992
3:48420308	0.308048	0.205635	1.01933	C	A	0.725094	-0.0558792	-0.351659	0.591436	-0.082226	-0.536756
3:48420314	0.307968	0.205692	1.01949	C	T	0.725812	-0.0557321	-0.350701	0.592164	-0.0820724	-0.535703
3:48421258	0.307608	0.20602	1.02025	G	A	0.731266	-0.054613	-0.343441	0.597767	-0.0808859	-0.527615
3:48421387	0.297153	0.212669	1.04256	G	T	0.684257	-0.0656077	-0.406661	0.554699	-0.0918444	-0.590733
3:48422235	0.306956	0.206455	1.02163	T	A	0.735965	-0.0536548	-0.337201	0.602591	-0.0798744	-0.520678
3:48422574	0.306653	0.206415	1.02227	A	G	0.741357	-0.0524635	-0.330057	0.608554	-0.0784827	-0.512139
3:48423656	0.299975	0.21088	1.03649	T	G	0.715236	-0.0585803	-0.364833	0.585698	-0.0843565	-0.545081
3:48425675	0.309632	0.204459	1.016	T	C	0.781532	-0.0438233	-0.277323	0.649687	-0.0692056	-0.454198
3:48426076	0.308331	0.205403	1.01873	C	G	0.78673	-0.0428349	-0.27056	0.656486	-0.0678935	-0.44477
3:48426766	0.309348	0.204633	1.01659	A	C	0.78749	-0.0425991	-0.269572	0.655736	-0.0679302	-0.445809
3:48426887:TC_T	0.309229	0.204716	1.01684	R	D	0.78741	-0.0426234	-0.269676	0.655819	-0.0679246	-0.445693
3:48427247	0.308905	0.205065	1.01752	T	A	0.792228	-0.04167	-0.263419	0.660576	-0.0669813	-0.439118
3:48427979	0.308817	0.205015	1.01771	C	T	0.797917	-0.0404753	-0.256043	0.666863	-0.0656148	-0.430457
3:48427990	0.456104	-2.08949	-0.745277	G	A	0.812202	-0.50616	-0.237586	0.827218	-0.447368	-0.218272
3:48428911	0.308591	0.205149	1.01818	A	G	0.802206	-0.0395984	-0.250493	0.67137	-0.0646732	-0.424269
3:48429038:A_AGT	0.308492	0.205208	1.01839	R	I	0.803862	-0.0392609	-0.248352	0.67311	-0.064311	-0.421883
3:48430465	0.308061	0.205452	1.0193	T	G	0.812556	-0.0374846	-0.237129	0.682317	-0.0623912	-0.409304
3:48430617	0.307618	0.205679	1.02023	G	C	0.814889	-0.037015	-0.234124	0.684384	-0.0619726	-0.406489
3:48433635	0.307481	0.205741	1.02052	A	C	0.827176	-0.0344979	-0.218325	0.697811	-0.0591637	-0.388277
3:48434063	0.307647	0.205654	1.02017	G	A	0.831326	-0.0336465	-0.213002	0.702248	-0.0582337	-0.382288
3:48434398	0.307524	0.205711	1.02043	T	C	0.834568	-0.0329864	-0.208846	0.705755	-0.0575077	-0.377564
3:48434748	0.306636	0.206691	1.02231	T	C	0.821483	-0.0357706	-0.225638	0.692522	-0.0604495	-0.395435
3:48435090	0.204382	0.278874	1.26917	A	T	0.60211	-0.0930668	-0.521369	0.537673	-0.105535	-0.616336
3:48435123	0.303611	0.207636	1.02872	G	C	0.837534	-0.0324425	-0.205049	0.710717	-0.0565852	-0.370894
3:48435272	0.307517	0.20608	1.02045	C	A	0.856042	-0.028675	-0.181415	0.72798	-0.0530197	-0.347814
3:48436794	0.307159	0.205596	1.0212	G	A	0.874809	-0.0248057	-0.157553	0.749207	-0.04854	-0.319685
3:48438189	0.304548	0.206819	1.02673	A	G	0.886603	-0.0224608	-0.142604	0.758792	-0.0466495	-0.307067
3:48438571	0.307116	0.205625	1.02129	G	A	0.874616	-0.024846	-0.157798	0.749024	-0.0485798	-0.319926
3:48438879:TG_T	0.308083	0.206342	1.01925	R	D	0.859716	-0.0279963	-0.176736	0.73042	-0.0526428	-0.344567
3:48440047	0.305608	0.206561	1.02448	G	A	0.880606	-0.0236826	-0.150202	0.75443	-0.0475665	-0.312803
3:48440178	0.305405	0.206638	1.02491	G	T	0.880126	-0.0237787	-0.15081	0.751739	-0.0481105	-0.316348
3:48442959	0.264055	0.229671	1.11686	T	A	0.86054	-0.0284889	-0.175687	0.721629	-0.0557475	-0.356282
3:48444651	0.259468	0.611842	1.12765	C	T	0.137092	0.599049	1.48671	0.680406	0.165605	0.411909
3:48446237	0.0033041	1.78966	2.93793	C	T	0.139009	0.772986	1.47949	0.0448079	0.960203	2.00645
3:48448914	0.306637	0.205934	1.0223	C	G	0.871839	-0.0254193	-0.161323	0.746655	-0.0490886	-0.323054
3:48449149	0.306973	0.205715	1.02159	C	T	0.874257	-0.0249224	-0.158254	0.748848	-0.0486238	-0.320159
3:48449897	0.307081	0.205672	1.02137	C	T	0.874674	-0.0248384	-0.157725	0.749174	-0.0485574	-0.319729
3:48449956	0.307029	0.205684	1.02148	C	T	0.87425	-0.0249226	-0.158262	0.748725	-0.0486465	-0.320321
3:48450706:TC_T	0.314195	0.202024	1.00646	R	D	0.877293	-0.0242076	-0.154402	0.75112	-0.0479564	-0.317163
3:48451300:AG_A	0.296955	0.21204	1.04299	R	D	0.909857	-0.0179999	-0.113219	0.779867	-0.0428678	-0.279492
3:48451306:CA_C	0.29266	0.579345	1.0523	R	D	0.116382	0.639342	1.57014	0.5952	0.214987	0.531315
3:48454468	0.307089	0.20568	1.02135	C	T	0.873954	-0.0249845	-0.158638	0.748408	-0.0487153	-0.32074
3:48455626	0.307159	0.205596	1.0212	A	G	0.874809	-0.0248057	-0.157553	0.749207	-0.04854	-0.319685
3:48456870	0.957394	-0.059968	-0.0534242	T	G	0.261833	0.949332	1.12207	0.168752	1.11747	1.37622
3:48459828	0.290491	1.01726	1.05704	C	T	0.481086	0.515244	0.704557	0.774049	0.20474	0.287083
3:48461313	0.302525	0.21135	1.03103	C	G	0.830368	-0.0344421	-0.214229	0.703172	-0.0590707	-0.381042
3:48462461	0.3149	0.202813	1.00499	A	G	0.865826	-0.0266441	-0.168963	0.738855	-0.0506981	-0.33337
3:48463618	0.314912	0.202808	1.00497	T	A	0.865908	-0.0266274	-0.168859	0.738856	-0.0506977	-0.333368
3:48463711	0.314781	0.202875	1.00524	T	C	0.865892	-0.0266328	-0.168879	0.73894	-0.0506847	-0.333257
3:48463856	0.408654	-0.97581	-0.826264	G	A	0.561102	-0.518595	-0.581205	0.642154	-0.40008	-0.464689
3:48464503	0.314912	0.202808	1.00497	C	T	0.865908	-0.0266274	-0.168859	0.738856	-0.0506977	-0.333368
3:48467902	0.307158	0.205597	1.0212	C	T	0.874918	-0.024784	-0.157415	0.749299	-0.0485217	-0.319564
3:48468124	0.45376	0.845863	0.749162	T	C	0.17228	1.1419	1.36491	0.484726	0.570489	0.698721
3:48468798	0.0940238	1.27603	1.67454	A	C	0.196563	0.754969	1.29141	0.570771	0.330936	0.566917
3:48470756	0.328987	0.205752	0.976156	T	C	0.911467	-0.0182362	-0.111188	0.761526	-0.0480561	-0.303478
3:48473204	0.307159	0.205596	1.0212	A	G	0.874809	-0.0248057	-0.157553	0.749207	-0.04854	-0.319685
3:48474249	0.307158	0.205597	1.0212	A	G	0.874918	-0.024784	-0.157415	0.749299	-0.0485217	-0.319564
3:48475353	0.0166042	-1.39107	-2.39536	G	A	0.0492932	-0.887479	-1.96605	0.0566515	-0.831606	-1.90599
3:48477344	0.0165718	-1.39164	-2.39607	G	A	0.0491365	-0.888163	-1.96741	0.0564673	-0.832291	-1.90741
3:48478039	0.288871	0.219651	1.0606	C	T	0.934715	-0.0132681	-0.0819144	0.799949	-0.0396129	-0.253413
3:48478088	0.387436	-0.222986	-0.864277	C	T	0.563053	0.116986	0.578313	0.415127	0.158917	0.814904
3:48479039	0.307113	0.205635	1.0213	G	A	0.874404	-0.0248897	-0.158067	0.748755	-0.0486364	-0.320281
3:48479207	0.300633	0.20909	1.03508	C	T	0.890058	-0.0218439	-0.138231	0.763466	-0.0458669	-0.300933
3:48479618	0.295666	0.213937	1.04577	C	T	0.841178	-0.0321716	-0.200387	0.715306	-0.0564642	-0.364739
3:48479730:G_GT	0.31101	0.211251	1.0131	R	I	0.920237	-0.0162841	-0.100135	0.770096	-0.0458906	-0.292249
3:48479737	0.297241	0.213817	1.04237	A	T	0.933479	-0.0133734	-0.0834685	0.792143	-0.0407587	-0.263528
3:48481434	0.307159	0.205596	1.0212	G	T	0.874809	-0.0248057	-0.157553	0.749207	-0.04854	-0.319685
3:48481647	0.307159	0.205596	1.0212	G	A	0.874809	-0.0248057	-0.157553	0.749207	-0.04854	-0.319685
3:48482506	0.281077	0.222148	1.0779	G	A	0.896981	-0.0209365	-0.129475	0.818808	-0.0356526	-0.229079
3:48483432	0.307159	0.205596	1.0212	A	G	0.874809	-0.0248057	-0.157553	0.749207	-0.04854	-0.319685
3:48483442:C_CA	0.305681	0.206257	1.02433	R	I	0.880426	-0.0236871	-0.150429	0.753695	-0.0476517	-0.313771
3:48483445	0.307159	0.205596	1.0212	T	G	0.874809	-0.0248057	-0.157553	0.749207	-0.04854	-0.319685
3:48483681:AG_A	0.292742	0.215067	1.05213	R	D	0.933904	-0.013251	-0.0829345	0.801476	-0.0387664	-0.251438
3:48484006	0.241473	0.653006	1.17131	G	A	0.139954	0.611976	1.47596	0.71148	0.15343	0.369869
3:48484016	0.417808	-0.212123	-0.810229	A	T	0.546537	0.123341	0.602958	0.395822	0.167447	0.849107
3:48484021	0.272359	0.227389	1.09765	G	C	0.874929	-0.0256528	-0.1574	0.733398	-0.0535748	-0.340609
3:48484241	0.453017	0.83893	0.750394	G	T	0.172323	1.13058	1.36478	0.484895	0.564688	0.698452
3:48484560	0.307266	0.205551	1.02098	A	G	0.874889	-0.0247893	-0.157451	0.749277	-0.0485253	-0.319593
3:48484683	0.299743	0.212076	1.03698	T	C	0.844103	-0.0315357	-0.196648	0.711379	-0.0572327	-0.370004
3:48484890	0.307266	0.205551	1.02098	C	T	0.874889	-0.0247893	-0.157451	0.749277	-0.0485253	-0.319593
3:48484983	0.254687	0.618419	1.13904	T	A	0.132096	0.606966	1.50589	0.668047	0.172532	0.42883
3:48485493	0.307159	0.205596	1.0212	A	G	0.874809	-0.0248057	-0.157553	0.749207	-0.04854	-0.319685
3:48485522	0.212469	0.708452	1.24681	A	G	0.12779	0.643948	1.52287	0.701323	0.162873	0.383536
3:48486773	0.238213	0.239473	1.17946	G	C	0.927033	-0.0146868	-0.0915787	0.791838	-0.0408498	-0.263925
3:48487048	0.425275	-0.205508	-0.797304	C	A	0.543236	0.122329	0.607926	0.397631	0.164045	0.84586
3:48487338	0.307159	0.205596	1.0212	G	A	0.874809	-0.0248057	-0.157553	0.749207	-0.04854	-0.319685
3:48487353	0.307159	0.205596	1.0212	A	C	0.874809	-0.0248057	-0.157553	0.749207	-0.04854	-0.319685
3:48487795	0.251417	-0.369264	-1.14691	G	C	0.809591	-0.0602834	-0.240953	0.779766	-0.0671042	-0.279624
3:48487911	0.296008	0.212001	1.04503	G	A	0.907735	-0.0183906	-0.115895	0.77864	-0.0430298	-0.281092
3:48488192	0.170986	-0.434134	-1.36904	G	C	0.871509	-0.0406993	-0.161743	0.81549	-0.0561491	-0.233349
3:48489398	0.309838	0.209039	1.01556	G	A	0.836321	-0.0333033	-0.206601	0.70615	-0.0586123	-0.377032
3:48490556	0.0150433	-1.41306	-2.43133	T	C	0.0421015	-0.91673	-2.03252	0.0486538	-0.859686	-1.97161
3:48490608	0.56584	0.131731	0.574188	C	G	0.939701	-0.0131877	-0.075646	0.793169	-0.0440884	-0.262197
3:48490841	0.332291	0.206705	0.969509	A	G	0.883342	-0.0243627	-0.146735	0.719055	-0.0576908	-0.359722
3:48491101	0.247016	-0.843203	-1.15763	A	G	0.0744874	-0.956409	-1.78361	0.0847294	-0.890826	-1.72388
3:48492541	0.307019	0.205675	1.0215	A	G	0.875254	-0.0247192	-0.156988	0.749467	-0.0484933	-0.319342
3:48494014	0.250233	0.624899	1.14978	T	C	0.130752	0.609776	1.51114	0.665618	0.174146	0.43217
3:48494098	0.307164	0.205615	1.02119	C	T	0.874667	-0.0248368	-0.157733	0.749013	-0.0485844	-0.319942
3:48494542	0.295119	0.214464	1.04696	T	C	0.839166	-0.0326345	-0.202961	0.713149	-0.0569983	-0.36763
3:48496302	0.309586	0.210326	1.01609	T	A	0.8302	-0.0347741	-0.214445	0.71374	-0.0573324	-0.366838
3:48496758	0.307164	0.205615	1.02119	G	A	0.874667	-0.0248368	-0.157733	0.749013	-0.0485844	-0.319942
3:48497145	0.30697	0.205755	1.0216	G	A	0.874198	-0.0249387	-0.158328	0.748596	-0.0486838	-0.320492
3:48497839:AT_A	0.295233	0.214415	1.04671	D	R	0.839123	-0.0326429	-0.203015	0.713147	-0.056998	-0.367632
3:48498456	0.318058	0.202919	0.998456	A	T	0.852069	-0.0296189	-0.186479	0.732357	-0.0523658	-0.341992
3:48500286	0.306608	0.205866	1.02237	G	A	0.875058	-0.0247621	-0.157237	0.749371	-0.0485195	-0.319469
3:48502606	0.930556	0.0668929	0.0871457	C	T	0.492425	-0.396647	-0.686457	0.449443	-0.420041	-0.756344
3:48505302	0.337963	0.194295	0.958199	A	G	0.930016	-0.0138283	-0.0878243	0.843731	-0.0298936	-0.197124
3:48505964	0.307159	0.205596	1.0212	C	A	0.874809	-0.0248057	-0.157553	0.749207	-0.04854	-0.319685
3:48507667	0.167683	-0.445091	-1.37969	T	C	0.865199	-0.0434802	-0.16976	0.806049	-0.060122	-0.245526
3:48508585	0.270829	0.233295	1.10116	C	T	0.936974	-0.013142	-0.0790736	0.794095	-0.0418795	-0.260996
3:48509189:A_AAA	0.202728	-0.607806	-1.27382	R	I	0.552903	-0.2187	-0.593416	0.660266	-0.156684	-0.439547
3:48509515	0.59106	-0.452774	-0.537301	T	G	0.585348	0.352212	0.54559	0.52547	0.393996	0.634937
3:48510210	0.811582	0.220547	0.238386	C	T	0.176871	0.932012	1.35045	0.123213	1.01962	1.54143
3:48512195	0.141085	0.302319	1.47176	A	G	0.791404	-0.0445286	-0.264488	0.689452	-0.0647224	-0.399598
3:48512379	0.241997	0.635491	1.17001	T	C	0.121368	0.62423	1.54906	0.639842	0.188418	0.46792
3:48512818:TAAAA	0.139644	0.310657	1.47712	R	D	0.772262	-0.0499864	-0.289417	0.669004	-0.0710306	-0.427515
3:48512984:AACT_	0.191462	0.288729	1.30627	R	D	0.725336	-0.0628159	-0.351336	0.594811	-0.0916449	-0.531877
3:48513323	0.456746	-2.03979	-0.744216	A	C	0.798583	-0.531208	-0.255182	0.811942	-0.476483	-0.237922
3:48513987:A_ATG	0.264085	-0.396334	-1.11679	R	I	0.888922	-0.0385907	-0.139669	0.852273	-0.0493263	-0.186219
3:48515079	0.217952	0.266954	1.23199	T	C	0.764195	-0.0520658	-0.299976	0.627274	-0.0812729	-0.485568
3:48515947	0.435469	0.170287	0.779868	T	C	0.591905	-0.0910661	-0.536077	0.622065	-0.0801893	-0.492926
3:48517349	0.0997612	1.31875	1.64601	A	G	0.259101	0.698145	1.12852	0.766765	0.184175	0.29661
3:48519639	0.0994936	1.31985	1.64731	G	A	0.261491	0.694948	1.12287	0.770638	0.181106	0.29154
3:48519821	0.436845	0.170142	0.777533	A	C	0.601754	-0.0887925	-0.52188	0.628907	-0.0787562	-0.483266
3:48519905	0.43708	0.170064	0.777134	C	G	0.601814	-0.08878	-0.521794	0.628913	-0.0787571	-0.483257
3:48520289	0.436958	0.170217	0.77734	A	G	0.6011	-0.0890149	-0.52282	0.628358	-0.0789372	-0.48404
3:48521104	0.455098	-2.08234	-0.746943	C	T	0.776992	-0.599368	-0.283242	0.793609	-0.532702	-0.261627
3:48521406	0.0464379	0.883613	1.99139	G	A	0.251215	0.403616	1.1474	0.695229	0.138862	0.391769
3:48522402	0.0450162	0.88803	2.0045	T	G	0.247463	0.406427	1.15653	0.687465	0.142483	0.402298
3:48522829	0.0450657	0.887886	2.00404	T	C	0.246702	0.407044	1.1584	0.686964	0.14272	0.402978
3:48522991	0.0394305	0.934841	2.05967	T	C	0.261852	0.406957	1.12202	0.733405	0.124886	0.3406
3:48523105	0.0950344	1.33511	1.66942	C	A	0.318035	0.621893	0.998503	0.860943	0.10953	0.175174
3:48524031	0.0450753	0.887277	2.00395	G	A	0.247324	0.406285	1.15687	0.687465	0.142392	0.402298
3:48524582	0.0441397	0.874476	2.01276	A	G	0.268516	0.382865	1.10649	0.714678	0.127402	0.365581
3:48524874	0.0787835	0.665463	1.75779	T	C	0.111889	0.457081	1.58976	0.52312	0.185838	0.638544
3:48525020	0.840964	0.0497889	0.20066	G	C	0.405142	-0.156318	-0.832473	0.609745	-0.091829	-0.510437
3:48525955	0.290802	0.296489	1.05636	A	T	0.554943	0.126402	0.590369	0.845583	-0.0411642	-0.194757
3:48526885:A_AT	0.0769753	0.887714	1.76851	R	I	0.123821	0.588598	1.53893	0.516891	0.250214	0.648145
3:48527050:T_TA	0.0432273	0.876301	2.02151	R	I	0.26645	0.383848	1.11127	0.71016	0.129302	0.371641
3:48527473:G_GA	0.0430936	0.876699	2.0228	R	I	0.265856	0.384265	1.11266	0.708945	0.129851	0.373274
3:48528403	0.972743	0.0204728	0.0341683	C	A	0.452508	-0.338419	-0.75124	0.263147	-0.484556	-1.11898
3:48528850	0.0436707	0.875075	2.01724	C	A	0.265941	0.38435	1.11246	0.710282	0.129275	0.371477
3:48529038	0.0427978	0.877275	2.02568	G	A	0.265725	0.384172	1.11296	0.708229	0.130121	0.374236
3:48530019	0.0432282	0.873813	2.0215	G	A	0.269515	0.380493	1.10418	0.716869	0.125888	0.362646
3:48530359	0.0431907	0.873819	2.02186	C	T	0.269604	0.380376	1.10398	0.716847	0.125882	0.362676
3:48530578:A_AT	0.190912	-0.619539	-1.30789	R	I	0.542859	-0.222986	-0.608495	0.650232	-0.160747	-0.45344
3:48530953	0.0969021	1.32404	1.66006	C	T	0.314369	0.624239	1.0061	0.855748	0.113214	0.18179
3:48531227	0.840745	-0.0496064	-0.20094	C	T	0.241602	-0.216005	-1.17099	0.48144	-0.125066	-0.703988
3:48531591	0.0430352	0.874983	2.02337	G	C	0.268698	0.38132	1.10607	0.715256	0.1267	0.364806
3:48531687	0.0431175	0.873923	2.02257	T	C	0.269195	0.380613	1.10492	0.715589	0.126434	0.36436
3:48531740	0.0429546	0.87435	2.02415	C	T	0.269351	0.380443	1.10456	0.71618	0.126152	0.363569
3:48532673	0.517138	-0.174114	-0.647763	C	T	0.585883	0.112931	0.544811	0.443763	0.152964	0.765854
3:48534815	0.0395191	0.907643	2.05874	G	C	0.283774	0.378873	1.07188	0.753926	0.111835	0.313467
3:48535894	0.0416861	0.882473	2.03664	A	G	0.270181	0.381457	1.10265	0.721243	0.124422	0.356798
3:48535896	0.0417164	0.882317	2.03634	A	G	0.271073	0.380777	1.1006	0.722114	0.124018	0.355635
3:48536077	0.0427929	0.874506	2.02573	C	T	0.267791	0.381421	1.10816	0.712813	0.127626	0.368081
3:48536456	0.0154316	0.81169	2.42209	T	C	0.322651	0.278246	0.989024	0.898007	0.0369951	0.128179
3:48536615	0.0408005	0.879933	2.04555	A	T	0.261615	0.385361	1.12258	0.69926	0.13362	0.386319
3:48536675	0.465868	0.74353	0.729219	C	A	0.179155	1.01528	1.34336	0.496179	0.501705	0.680514
3:48537255	0.055489	0.907606	1.91503	A	G	0.25753	0.422978	1.13225	0.697051	0.146175	0.389304
3:48539493	0.338806	0.861164	0.956527	G	A	0.468462	0.493539	0.724984	0.759666	0.202855	0.305919
3:48539536	0.105048	1.28079	1.62086	T	C	0.264372	0.680263	1.11612	0.776745	0.173367	0.283564
3:48541016	0.0136247	0.85052	2.46701	A	C	0.158635	0.396332	1.40968	0.675202	0.122289	0.419019
3:48541182	0.0135721	0.850966	2.46839	A	G	0.159103	0.395982	1.40809	0.67624	0.121908	0.417599
3:48542386	0.442757	-1.88385	-0.767545	C	T	0.736341	-0.626952	-0.336703	0.752525	-0.564969	-0.315311
3:48544169	0.0991004	1.30744	1.64923	C	T	0.303231	0.633619	1.02953	0.837502	0.126659	0.20509
3:48545777	0.0114303	0.880939	2.52926	A	G	0.155172	0.406139	1.4215	0.675633	0.12447	0.41843
3:48547601:TTTTT	0.112234	1.2865	1.58823	R	D	0.331808	0.609467	0.970479	0.859396	0.111285	0.177143
3:48547832	0.0146454	0.844301	2.44103	G	C	0.163397	0.392521	1.39374	0.673805	0.122783	0.420931
3:48549762	0.040146	0.878959	2.05224	T	C	0.259143	0.385767	1.12842	0.693235	0.135876	0.394469
3:48549948	0.849836	-0.0470901	-0.189328	G	A	0.220308	-0.227835	-1.22571	0.447954	-0.135793	-0.75883
3:48550196	0.623709	0.416736	0.4906	G	A	0.0846399	1.08208	1.72438	0.0504447	1.17361	1.95617
3:48550253	0.0400128	0.879514	2.05362	G	C	0.260773	0.384584	1.12457	0.696422	0.134445	0.390156
3:48550896	0.465807	0.736038	0.729318	A	G	0.178978	1.00532	1.34391	0.495847	0.496961	0.681039
3:48551897	0.73468	0.210028	0.338907	G	A	0.227838	0.556601	1.20595	0.149737	0.637201	1.44046
3:48554978	0.434043	-1.91378	-0.782291	A	G	0.780581	-0.518106	-0.278563	0.793194	-0.469092	-0.262165
3:48555082	0.0369897	0.896588	2.08588	G	C	0.276297	0.375738	1.08867	0.720514	0.124477	0.357772
3:48555652	0.0395696	0.879599	2.05821	G	A	0.259676	0.384747	1.12716	0.693349	0.135622	0.394314
3:48556231	0.0394599	0.880065	2.05936	T	A	0.259183	0.385146	1.12832	0.692474	0.136034	0.3955
3:48556339	0.524148	-0.153428	-0.636965	G	A	0.21753	0.232837	1.23312	0.154453	0.257745	1.42398
3:48560690	0.549043	-1.22417	-0.599195	G	A	0.28085	-1.64009	-1.07841	0.420144	-1.1849	-0.806171
3:48562493	0.632309	-0.387478	-0.47848	G	A	0.527801	0.391083	0.631366	0.469416	0.430628	0.72343
3:48564507	0.0376522	0.883357	2.07862	A	G	0.247521	0.392507	1.15639	0.670388	0.145611	0.425616
3:48566778	0.0376834	0.883367	2.07828	C	T	0.247433	0.39263	1.15661	0.670402	0.145624	0.425596
3:48568138	0.0186108	0.905046	2.35324	G	C	0.232152	0.376422	1.19483	0.70749	0.120691	0.37523
3:48571896	0.205768	0.717907	1.26529	G	C	0.121836	0.653058	1.54711	0.68395	0.172675	0.407079
3:48573311	0.0376094	0.884577	2.07909	C	T	0.247076	0.39332	1.15748	0.670098	0.14592	0.426014
3:48574739	0.0853128	0.859019	1.72066	C	T	0.110186	0.60409	1.59736	0.49322	0.261448	0.685197
3:48574829	0.0376834	0.883367	2.07828	G	A	0.247433	0.39263	1.15661	0.670402	0.145624	0.425596
3:48576897	0.0376841	0.883527	2.07827	G	A	0.247225	0.392862	1.15712	0.670123	0.145778	0.42598
3:48579736	0.0329059	0.904298	2.13323	C	T	0.238788	0.400352	1.17802	0.674814	0.144164	0.419551
3:48580173	0.826306	-0.0877898	-0.219441	A	G	0.266378	-0.332148	-1.11144	0.382902	-0.250893	-0.872561
3:48580539	0.0376522	0.883357	2.07862	C	T	0.247521	0.392507	1.15639	0.670388	0.145611	0.425616
3:48581461	0.61556	-6.73549	-0.502153	T	A	0.2853	-10.67	-1.06849	0.328025	-9.40476	-0.978099
3:48581513	0.997079	-0.00126431	-0.00366072	T	C	0.997397	0.00084516	0.00326205	0.707996	-0.0933628	-0.374549
3:48581848	0.0379143	0.883877	2.07578	A	G	0.243968	0.395907	1.16512	0.665219	0.148211	0.432719
3:48583513	0.0375614	0.885205	2.07961	C	A	0.252773	0.389177	1.14364	0.681253	0.140911	0.410754
3:48583650	0.0376522	0.883357	2.07862	G	A	0.247521	0.392507	1.15639	0.670388	0.145611	0.425616
3:48583815:CAT_C	0.0376522	0.883357	2.07862	R	D	0.247521	0.392507	1.15639	0.670388	0.145611	0.425616
3:48584069	0.0376522	0.883357	2.07862	A	G	0.247521	0.392507	1.15639	0.670388	0.145611	0.425616
3:48584560	0.901697	-0.451273	-0.123518	G	C	0.237918	-3.22913	-1.18021	0.321329	-2.607	-0.991731
3:48586195	0.269107	-0.495115	-1.10512	C	T	0.622518	-0.169283	-0.492285	0.683335	-0.135258	-0.407917
3:48586697	0.0377275	0.884675	2.0778	C	T	0.246362	0.394107	1.15923	0.669728	0.146173	0.426521
3:48586891	0.834831	-0.186779	-0.20851	G	A	0.751572	0.213599	0.316568	0.56557	0.373432	0.574588
3:48586961:T_TA	0.224003	-0.414201	-1.21595	R	I	0.827488	-0.058028	-0.217924	0.749751	-0.081237	-0.318968
3:48587408	0.141996	-0.634635	-1.4684	A	C	0.441628	-0.258203	-0.769447	0.540362	-0.198937	-0.612265
3:48590517	0.0374844	0.884767	2.08045	A	G	0.248594	0.392035	1.15377	0.672342	0.144855	0.422935
3:48591363	0.0375416	0.884328	2.07983	T	C	0.248044	0.392356	1.15511	0.671288	0.145296	0.42438
3:48591481	0.882967	-0.0406347	-0.147209	T	C	0.244309	-0.240505	-1.16428	0.468171	-0.144173	-0.725458
3:48591763	0.459195	0.726236	0.740172	T	C	0.176486	0.982902	1.35166	0.491298	0.488323	0.688246
3:48593672	0.639268	-0.378932	-0.468723	C	T	0.50014	0.417067	0.67427	0.435881	0.463151	0.779168
3:48593720	0.525016	-13.6039	-0.635633	T	C	0.923651	-1.55679	-0.0958356	0.880525	-2.34512	-0.150303
3:48595419	0.0376522	0.883357	2.07862	A	C	0.247521	0.392507	1.15639	0.670388	0.145611	0.425616
3:48596191	0.209678	0.682507	1.25445	C	A	0.0982342	0.666552	1.65348	0.577155	0.225286	0.557545
3:48598219	0.228414	-0.903245	-1.20445	C	G	0.0839592	-0.956648	-1.72816	0.0941878	-0.892965	-1.67371
3:48599131	0.939566	0.0365794	0.075815	C	T	0.163542	0.504365	1.39326	0.462879	0.255282	0.734115
3:48599841	0.0376522	0.883357	2.07862	G	A	0.247521	0.392507	1.15639	0.670388	0.145611	0.425616
3:48599944	0.0376522	0.883357	2.07862	C	A	0.247521	0.392507	1.15639	0.670388	0.145611	0.425616
3:48601623	0.519198	-12.6806	-0.644582	C	G	0.912952	-1.63236	-0.109316	0.874721	-2.26159	-0.157665
3:48603222:A_AAC	0.0374619	0.884687	2.08069	R	I	0.248074	0.392361	1.15504	0.671406	0.145255	0.424219
3:48604016	0.00874508	1.42033	2.62186	C	G	0.194831	0.588506	1.29642	0.0754702	0.745534	1.7776
3:48604059	0.00872885	1.42082	2.6225	G	A	0.194862	0.588578	1.29633	0.0754466	0.745714	1.77774
3:48606065	0.722875	-0.147988	-0.354619	G	T	0.287128	-0.331105	-1.06444	0.42567	-0.238856	-0.796622
3:48606701	0.0376522	0.883357	2.07862	A	G	0.247521	0.392507	1.15639	0.670388	0.145611	0.425616
3:48607242	0.0373289	0.886125	2.08215	A	G	0.249067	0.392019	1.15262	0.67457	0.143971	0.419884
3:48608506	0.0365632	0.893111	2.09061	T	C	0.252441	0.391251	1.14444	0.684286	0.140219	0.406621
3:48610925	0.0598805	0.82108	1.88167	T	C	0.299973	0.35757	1.03649	0.726066	0.120976	0.350364
3:48611390	0.0340851	0.917686	2.11906	G	A	0.267987	0.385927	1.10771	0.726714	0.123072	0.3495
3:48611650	0.0340466	0.918265	2.11952	C	T	0.268484	0.385736	1.10656	0.727715	0.122671	0.348167
3:48612710:T_TG	0.208356	0.688017	1.2581	R	I	0.100271	0.666258	1.64354	0.588137	0.220133	0.541538
3:48613396	0.0333008	0.925942	2.12844	G	A	0.274072	0.383524	1.09373	0.742338	0.116596	0.328759
3:48620492	0.487852	0.670294	0.693729	A	G	0.18944	0.940279	1.31224	0.512041	0.457906	0.655663
3:48621554	0.0320627	0.940328	2.14363	G	A	0.287279	0.377616	1.06411	0.77538	0.102546	0.285344
3:48621593	0.0320627	0.940328	2.14363	T	C	0.287279	0.377616	1.06411	0.77538	0.102546	0.285344
3:48624611	0.259472	0.347596	1.12764	C	T	0.342452	0.22121	0.949331	0.623684	0.111756	0.490636
3:48625266	0.289045	-0.290885	-1.06022	C	T	0.614404	0.109912	0.503796	0.378239	0.186301	0.881146
3:48625680	0.0318989	0.94298	2.14568	A	C	0.287159	0.378486	1.06437	0.776249	0.102364	0.284211
3:48628014	0.305832	-0.382571	-1.02401	G	A	0.97776	-0.00809062	-0.0278774	0.876317	-0.0431911	-0.155639
3:48632844	0.0120341	-1.88561	-2.51114	C	T	0.0381003	-1.21313	-2.07377	0.0414605	-1.1511	-2.0389
3:48633245	0.11669	1.20371	1.56882	C	A	0.278884	0.639666	1.08283	0.796769	0.152351	0.257531
3:48635432	0.00685874	1.4847	2.70363	G	A	0.120386	0.705807	1.55316	0.0485426	0.833016	1.97259
3:48635680	0.0315644	0.947906	2.14988	G	A	0.286269	0.38053	1.06634	0.777915	0.101981	0.282037
3:48636509	0.511114	-11.3236	-0.657104	G	A	0.897911	-1.67835	-0.128301	0.866568	-2.11172	-0.16802
3:48640932	0.0143796	-1.89811	-2.44764	A	C	0.0375731	-1.24908	-2.07948	0.0399255	-1.19022	-2.05452
3:48641917	0.205647	0.723317	1.26563	G	A	0.13012	0.644345	1.51363	0.714521	0.156548	0.36579
3:48641971	0.0316093	0.948977	2.14932	A	G	0.287439	0.380185	1.06376	0.779588	0.101342	0.279856
3:48643648	0.0315105	0.950391	2.15057	T	C	0.288144	0.380065	1.0622	0.781958	0.100352	0.276769
3:48643891	0.0314609	0.950684	2.15119	C	T	0.288491	0.379843	1.06144	0.783148	0.099811	0.275219
3:48644202	0.304351	-0.394975	-1.02715	C	T	0.989861	0.00380254	0.0127078	0.911088	-0.0319468	-0.111667
3:48645837	0.0296171	0.966218	2.17517	A	G	0.26737	0.398572	1.10914	0.742844	0.119509	0.32809
3:48648067	0.0320289	0.978712	2.14405	G	T	0.270012	0.406223	1.10304	0.774484	0.107145	0.286515
3:48648068:GA_G	0.0320289	0.978712	2.14405	R	D	0.270012	0.406223	1.10304	0.774484	0.107145	0.286515
3:48649457	0.323536	-0.315201	-0.987217	C	T	0.403147	0.213508	0.836015	0.189869	0.32431	1.31097
3:48652476	0.462404	-1.94987	-0.734895	C	T	0.808285	-0.488923	-0.242639	0.818332	-0.445217	-0.22969
3:48653370	0.0282852	0.980348	2.19331	A	G	0.309942	0.370354	1.01534	0.839744	0.074967	0.202221
3:48653450	0.236558	-6.30174	-1.18363	G	A	0.108416	-6.33162	-1.60535	0.124574	-5.84189	-1.53585
3:48654938	0.02866	0.978508	2.18813	T	C	0.30392	0.374618	1.02806	0.826999	0.0809099	0.218552
3:48658467	0.0905617	0.458862	1.69244	C	A	0.466593	0.156332	0.728033	0.60571	0.107674	0.516206
3:48659009	0.00246539	1.11536	3.02756	G	T	0.115058	0.49914	1.57586	0.307023	0.327058	1.02149
3:48661985	0.0019705	0.903129	3.09464	G	A	0.0876453	0.42673	1.70795	0.167399	0.341326	1.38061
3:48663046	0.00201391	0.899787	3.08817	C	T	0.0864929	0.426972	1.7142	0.16484	0.342259	1.38897
3:48666503	0.0019705	0.903129	3.09464	G	A	0.0876453	0.42673	1.70795	0.167399	0.341326	1.38061
3:48666795	0.0019705	0.903129	3.09464	C	T	0.0876453	0.42673	1.70795	0.167399	0.341326	1.38061
3:48666923	0.00200174	0.901571	3.08997	A	G	0.0878217	0.426179	1.707	0.167534	0.340939	1.38017
3:48668170	0.297147	-0.496702	-1.04257	C	G	0.73903	0.125167	0.333138	0.509019	0.240334	0.660366
3:48668394	0.0019705	0.903129	3.09464	G	T	0.0876453	0.42673	1.70795	0.167399	0.341326	1.38061
3:48669447	0.00195806	0.903851	3.09652	C	T	0.087745	0.426805	1.70741	0.167545	0.341378	1.38014
3:48669648	0.0019705	0.903129	3.09464	G	A	0.0876453	0.42673	1.70795	0.167399	0.341326	1.38061
3:48670827	0.00195672	0.904351	3.09672	G	T	0.0880506	0.426684	1.70577	0.1677	0.341447	1.37963
3:48671558:TA_T	0.966518	0.0420146	0.0419764	R	D	0.494885	-0.513599	-0.68256	0.603248	-0.375762	-0.519736
3:48671578	0.00240234	0.874052	3.03538	A	G	0.0810487	0.425294	1.74463	0.151177	0.345549	1.43539
3:48671834	0.00240596	0.873821	3.03492	T	C	0.0810228	0.425251	1.74478	0.15107	0.345567	1.43576
3:48672334	0.00184599	0.912794	3.11395	G	C	0.0964195	0.420191	1.66247	0.175631	0.338079	1.35433
3:48675064	0.00182766	0.914321	3.1169	A	G	0.0959386	0.421169	1.66487	0.174597	0.339168	1.35758
3:48675856	0.00181869	0.914646	3.11835	C	A	0.0962907	0.420834	1.66311	0.175217	0.338777	1.35563
3:48675924	0.0017005	0.92839	3.13809	A	G	0.0996259	0.422107	1.64667	0.183323	0.337158	1.33059
3:48675925	0.00175058	0.923934	3.12958	T	C	0.0977602	0.422677	1.65581	0.17939	0.338686	1.34264
3:48677191	0.368883	-1.05564	-0.898568	G	A	0.834023	-0.188597	-0.209545	0.881562	-0.129113	-0.148989
3:48678011	0.00182662	0.914266	3.11706	G	C	0.0968032	0.420222	1.66055	0.175971	0.338203	1.35326
3:48678971	0.00259014	0.863255	3.01261	T	G	0.0859121	0.416492	1.71737	0.150787	0.343113	1.43676
3:48681053	0.00146137	0.982529	3.18225	C	T	0.0952636	0.448011	1.66826	0.188628	0.350417	1.31465
3:48682658	0.00148646	0.981526	3.17731	C	T	0.0934537	0.449983	1.67745	0.185552	0.352478	1.32385
3:48685660	0.688884	-0.316622	-0.40037	C	T	0.44102	0.465232	0.770471	0.359238	0.532086	0.916819
3:48687427	0.205021	0.712359	1.26738	A	G	0.189816	0.553031	1.31113	0.880474	0.0638469	0.150368
3:48688114	0.0137282	0.824843	2.4643	G	A	0.67213	0.125707	0.423226	0.383723	0.237926	0.871057
3:48689192	0.0025933	0.864306	3.01224	G	A	0.153101	0.356946	1.42866	0.23168	0.292582	1.19604
3:48689787	0.00675318	0.715791	2.70878	A	G	0.116088	0.343285	1.57141	0.160157	0.298729	1.40454
3:48690110	0.00261262	0.863136	3.00998	T	C	0.152215	0.357278	1.43175	0.230162	0.293155	1.19994
3:48691316	0.00687754	0.716425	2.70272	T	C	0.114294	0.345591	1.57918	0.157555	0.301111	1.41334
3:48694147	0.00259038	0.864484	3.01258	G	A	0.153239	0.356894	1.42819	0.231915	0.292492	1.19544
3:48694981	0.278509	0.904697	1.08367	C	T	0.495524	0.433266	0.68155	0.883355	0.0913497	0.146717
3:48695667	0.00669304	0.716733	2.71174	G	A	0.116096	0.343471	1.57137	0.160211	0.298864	1.40436
3:48697654	0.00258748	0.864661	3.01292	C	G	0.153376	0.356841	1.42771	0.232151	0.292402	1.19484
3:48699519	0.00232015	0.882402	3.04586	C	T	0.175854	0.345757	1.35363	0.26947	0.27652	1.10428
3:48702606	0.00673189	0.716348	2.70982	A	G	0.116136	0.343421	1.5712	0.160276	0.298807	1.40414
3:48702890:ACT_A	0.00259899	0.868171	3.01157	R	D	0.158034	0.354945	1.41172	0.236858	0.29106	1.18288
3:48703917	0.0137421	0.824687	2.46393	G	C	0.673854	0.125021	0.420865	0.385126	0.237252	0.868491
3:48704383	0.351399	-1.0781	-0.93188	A	T	0.843372	-0.175511	-0.197582	0.896978	-0.11076	-0.129479
3:48705934	0.00258603	0.864749	3.01309	T	C	0.153446	0.356814	1.42747	0.232269	0.292357	1.19453
3:48708575	0.00257886	0.865188	3.01393	C	T	0.153792	0.35668	1.42626	0.232861	0.29213	1.19302
3:48709246	0.00258315	0.864925	3.01343	G	T	0.153584	0.356761	1.42699	0.232506	0.292266	1.19393
3:48709461:A_AGG	0.0105952	5.86129	2.55577	R	I	0.121112	2.89434	1.55012	0.0997761	2.93203	1.64594
3:48709463	0.00365251	0.870917	2.90671	C	G	0.18547	0.344043	1.3241	0.279406	0.275224	1.08166
3:48709529	0.00257886	0.865188	3.01393	G	A	0.153792	0.35668	1.42626	0.232861	0.29213	1.19302
3:48709956	0.915982	-0.0697385	-0.105496	G	A	0.434941	0.388984	0.780764	0.71085	0.177158	0.370715
3:48710301:A_AAA	0.00313098	0.859915	2.95458	R	I	0.158862	0.35494	1.40891	0.240293	0.289639	1.17426
3:48710606	0.00257602	0.865362	3.01427	G	C	0.153931	0.356626	1.42578	0.233099	0.292039	1.19241
3:48712174	0.714814	-0.335524	-0.365399	T	C	0.608544	0.356985	0.512153	0.55158	0.399027	0.595394
3:48712367	0.00673723	0.716161	2.70956	C	T	0.116116	0.343371	1.57129	0.160231	0.298777	1.40429
3:48712791	0.00676117	0.715607	2.70838	A	G	0.116074	0.343242	1.57147	0.160119	0.298705	1.40467
3:48713570	0.00592615	0.736229	2.75184	A	G	0.117751	0.347945	1.56428	0.164534	0.301205	1.38998
3:48713669:CAT_C	0.00255204	0.866969	3.0171	R	D	0.155005	0.356299	1.42207	0.235032	0.291354	1.18749
3:48714165	0.00594448	0.735743	2.75083	A	G	0.116905	0.348495	1.5679	0.163431	0.301777	1.39363
3:48714335	0.00245446	0.874599	3.0289	G	C	0.159004	0.355681	1.40843	0.242789	0.289003	1.16804
3:48714411	0.00591295	0.736594	2.75257	C	T	0.116934	0.348724	1.56777	0.16355	0.301922	1.39323
3:48717048	0.819441	-0.223097	-0.228263	C	T	0.867553	0.122666	0.166768	0.65355	0.318179	0.448836
3:48718253	0.0055464	0.747578	2.77346	T	A	0.117766	0.351444	1.56422	0.165755	0.303478	1.38597
3:48718388	0.00554	0.747758	2.77383	G	C	0.117785	0.351481	1.56414	0.1658	0.303495	1.38582
3:48718390	0.00553819	0.747824	2.77394	C	G	0.117677	0.351592	1.5646	0.165647	0.303611	1.38633
3:48719453	0.00235435	0.88258	3.04146	A	C	0.166045	0.352982	1.38503	0.255373	0.284173	1.1374
3:48719637	0.00230312	0.934792	3.04808	G	A	0.179851	0.36325	1.34121	0.297561	0.277936	1.04168
3:48719638	0.267434	0.252429	1.10899	C	T	0.0482828	0.328799	1.97487	0.025286	0.354981	2.23701
3:48720303	0.00334987	1.02032	2.93366	G	A	0.114451	0.466147	1.5785	0.201841	0.37159	1.27632
3:48721040	0.416667	-0.211327	-0.812217	G	A	0.254903	0.235348	1.13852	0.0968335	0.331381	1.6604
3:48723302	0.384002	0.195237	0.870547	C	G	0.118401	0.258536	1.56152	0.0906283	0.268466	1.69209
3:48724599:C_CCC	0.354809	-0.232877	-0.925302	I	R	0.270608	0.222505	1.10166	0.101367	0.319935	1.63826
3:48724811	0.174248	0.282459	1.35868	T	C	0.0417996	0.310086	2.03551	0.0292952	0.317574	2.17949
3:48725014	0.00212061	0.798984	3.0728	G	C	0.176406	0.311199	1.3519	0.338462	0.219198	0.957209
3:48725707	0.00866664	1.10101	2.62493	C	T	0.251534	0.40854	1.14663	0.186127	0.445005	1.32212
3:48726377	0.205599	0.712562	1.26576	G	A	0.190803	0.552687	1.30821	0.882835	0.0626743	0.147377
3:48727112	0.175103	0.281744	1.35599	A	G	0.042024	0.309583	2.03328	0.0294108	0.317174	2.17794
3:48727636	0.380384	-0.213131	-0.877189	A	G	0.179036	0.262764	1.34373	0.0536031	0.364056	1.93003
3:48728048:CCT_C	0.00238316	0.787183	3.0378	R	D	0.194069	0.298068	1.29864	0.368709	0.205248	0.898894
3:48728204	0.384612	-0.211082	-0.86943	C	G	0.176107	0.264195	1.35284	0.0513079	0.367126	1.9489
3:48729460	0.00258785	0.776815	3.01288	T	C	0.207245	0.288103	1.26118	0.389893	0.195358	0.859811
3:48730116	0.17795	0.280118	1.34709	C	T	0.0462659	0.30407	1.99296	0.0326329	0.311832	2.13657
3:48730203	0.977058	-0.0193869	-0.0287576	C	T	0.401352	0.425444	0.839208	0.700266	0.187384	0.384962
3:48732223	0.00283389	0.766358	2.9852	G	A	0.2204	0.278647	1.22547	0.410987	0.185902	0.822158
3:48732480	0.00284064	0.7661	2.98448	T	C	0.220715	0.278426	1.22463	0.411473	0.185687	0.821305
3:48733296:A_AAT	0.46784	3.70257	0.725998	R	I	0.845939	0.753193	0.194303	0.63745	1.74572	0.471267
3:48733507	0.00396822	0.806148	2.88068	C	T	0.149732	0.344446	1.44048	0.32617	0.234667	0.981858
3:48734002	0.389936	-0.205212	-0.859733	C	T	0.172751	0.261592	1.36342	0.0497263	0.363111	1.96231
3:48734470:TG_T	0.637888	-0.112124	-0.470653	D	R	0.0539537	0.359319	1.92721	0.0548653	0.340873	1.91994
3:48734471	0.250935	-0.279062	-1.14808	T	G	0.400696	0.166169	0.84038	0.171057	0.262858	1.36882
3:48734861	0.871093	0.0961377	0.16227	C	T	0.27111	0.487758	1.10051	0.157773	0.600341	1.4126
3:48735256	0.388928	-0.205574	-0.861563	C	T	0.173356	0.261164	1.3615	0.0499189	0.362739	1.96066
3:48735558	0.181585	0.276709	1.33589	T	C	0.0471283	0.30171	1.98515	0.0328607	0.310173	2.13378
3:48735706	0.00300079	0.759688	2.96766	A	G	0.228832	0.272772	1.20337	0.424196	0.180113	0.799163
3:48736216	0.00324009	0.757236	2.94399	A	T	0.248031	0.263496	1.15515	0.454313	0.169677	0.748245
3:48736979	0.20683	0.711568	1.26233	T	C	0.191026	0.553078	1.30755	0.883767	0.0622404	0.146195
3:48737847	0.0102321	1.06151	2.56789	C	T	0.294831	0.368405	1.04758	0.227648	0.401256	1.20644
3:48738491	0.00300278	0.759606	2.96745	T	C	0.228978	0.272679	1.203	0.424428	0.180017	0.798763
3:48738678	0.00300278	0.759606	2.96745	A	G	0.228978	0.272679	1.203	0.424428	0.180017	0.798763
3:48739149	0.00299367	0.760135	2.96839	A	G	0.229324	0.272643	1.2021	0.424609	0.180047	0.798451
3:48739883	0.182796	0.303737	1.3322	C	T	0.0543635	0.322544	1.92393	0.0376659	0.333237	2.07847
3:48740280	0.00298018	0.761209	2.96977	C	A	0.230429	0.27239	1.19925	0.425539	0.179923	0.796848
3:48742578	0.00295967	0.762585	2.9719	G	A	0.230979	0.272491	1.19784	0.425439	0.180214	0.797021
3:48743490:A_AT	0.167261	0.29056	1.38106	I	R	0.0358849	0.322891	2.09823	0.0231564	0.333827	2.27084
3:48743496:CGTGC	0.172828	0.285868	1.36317	D	R	0.0361624	0.321281	2.0951	0.0230393	0.332889	2.27278
3:48744059	0.207939	0.715223	1.25925	G	A	0.191578	0.556553	1.30593	0.885083	0.0619878	0.144528
3:48744484	0.194722	0.273749	1.29674	G	A	0.0466672	0.307843	1.98931	0.0309173	0.319193	2.15814
3:48744560	0.00292516	0.764905	2.9755	G	A	0.231886	0.272669	1.19551	0.42586	0.180492	0.796296
3:48745167	0.00293136	0.764988	2.97485	A	C	0.232713	0.27231	1.1934	0.427073	0.180098	0.794211
3:48746029:C_CT	0.0967783	0.943704	1.66068	R	I	0.18685	0.574109	1.31995	0.84886	0.0845256	0.190573
3:48746239	0.00291924	0.765547	2.97612	T	A	0.232868	0.272364	1.193	0.427222	0.180134	0.793954
3:48746427	0.397941	-0.199768	-0.845305	G	C	0.171521	0.259375	1.36733	0.0478333	0.362049	1.97885
3:48748545	0.00285051	0.772711	2.98342	C	T	0.238935	0.27144	1.17765	0.431907	0.179889	0.785933
3:48748588	0.00284366	0.772831	2.98415	C	T	0.239106	0.271359	1.17722	0.432251	0.17977	0.785345
3:48748989	0.186109	0.27332	1.32218	T	G	0.0499425	0.297535	1.96046	0.0324806	0.310087	2.13844
3:48749064	0.393468	-0.202519	-0.853346	A	G	0.173109	0.259689	1.36228	0.0485336	0.362734	1.97267
3:48749358	0.00283349	0.773666	2.98525	C	T	0.239853	0.271218	1.17535	0.4324	0.179875	0.785091
3:48749543	0.186242	0.273192	1.32178	C	T	0.0500007	0.297413	1.95996	0.0324111	0.310148	2.1393
3:48749665:C_CA	0.00321744	0.789952	2.94616	R	I	0.192683	0.305216	1.30268	0.371219	0.208454	0.894192
3:48750340	0.00283758	0.773965	2.98481	G	A	0.240652	0.270942	1.17336	0.433447	0.179581	0.783307
3:48751363:A_AAC	0.00308962	0.835223	2.95868	R	I	0.214337	0.308762	1.24173	0.396771	0.209327	0.847403
3:48751820	0.17822	0.30746	1.34626	T	G	0.105107	0.275329	1.62058	0.0659354	0.298134	1.83886
3:48752654	0.00297615	0.795755	2.97019	C	T	0.253698	0.27264	1.14141	0.431146	0.185981	0.787232
3:48753148:T_TC	0.00281279	0.802398	2.98749	R	I	0.250094	0.27587	1.15012	0.427389	0.188356	0.793667
3:48753149	0.00314642	0.901661	2.95306	T	C	0.162531	0.369487	1.39661	0.340909	0.251658	0.952372
3:48754877	0.00291937	0.800431	2.9761	G	T	0.259874	0.270826	1.12669	0.435829	0.185126	0.779256
3:48755820	0.403124	-0.196174	-0.836055	G	A	0.169369	0.258627	1.37423	0.046426	0.361464	1.9915
3:48756512	0.00289769	0.801935	2.97839	C	T	0.258895	0.271711	1.12901	0.43343	0.186293	0.783335
3:48757291	0.212577	0.259873	1.24651	G	A	0.0556567	0.292939	1.91371	0.0317144	0.313592	2.14799
3:48757773	0.00322292	0.802325	2.94564	A	G	0.2832	0.261518	1.07316	0.473458	0.172721	0.716864
3:48759562	0.410046	-0.190876	-0.823812	T	C	0.162658	0.259296	1.39619	0.0436031	0.36131	2.01789
3:48762271	0.350464	-0.228248	-0.933689	T	C	0.254147	0.224201	1.14033	0.083602	0.32916	1.73016
3:48762409	0.0028509	0.806745	2.98337	T	A	0.267734	0.268669	1.1083	0.441544	0.184208	0.769589
3:48762507	0.388258	-0.200195	-0.862781	C	T	0.193465	0.242146	1.3004	0.0554203	0.344412	1.91557
3:48762683	0.00283762	0.807581	2.9848	C	G	0.268379	0.268558	1.1068	0.442087	0.18415	0.768674
3:48763656	0.181659	-0.912348	-1.33566	G	A	0.635397	-0.252547	-0.474145	0.752611	-0.16238	-0.315199
3:48763894	0.00280774	0.810881	2.98804	G	A	0.273684	0.266875	1.09462	0.44532	0.183589	0.76324
3:48764954	0.103874	-0.591587	-1.62636	A	G	0.135873	-0.410886	-1.49134	0.120989	-0.410066	-1.55064
3:48765168	0.00268283	0.825736	3.00192	A	G	0.30115	0.257747	1.03397	0.463383	0.179716	0.733287
3:48766252	0.0109915	0.723802	2.54297	A	C	0.633868	0.121136	0.47629	0.907369	0.0290817	0.116357
3:48767877	0.363885	-0.243222	-0.907987	A	G	0.249815	-0.229996	-1.1508	0.0535404	-0.363596	-1.93054
3:48768586	0.262078	-0.794813	-1.12149	C	T	0.596629	-0.287769	-0.529255	0.694957	-0.205995	-0.392137
3:48768680	0.448267	-0.206009	-0.758307	C	T	0.282714	-0.217562	-1.07424	0.0620382	-0.357156	-1.86602
3:48769407:TTCTC	0.481711	-0.186667	-0.703553	R	D	0.219074	-0.242203	-1.22899	0.0394303	-0.383551	-2.05967
3:48769425	0.181331	-2.40254	-1.33667	A	C	0.467903	-1.00608	-0.725894	0.582719	-0.737576	-0.549418
3:48769855	0.703444	-0.162695	-0.380676	A	G	0.495434	-0.217882	-0.681692	0.429398	-0.242665	-0.790223
3:48770281	0.00560034	0.870512	2.77031	C	T	0.696	0.114825	0.390726	0.515486	0.177123	0.65032
3:48770306	0.00563194	0.869971	2.76847	C	T	0.697568	0.114196	0.388606	0.517339	0.176347	0.647452
3:48770732	0.00561002	0.871019	2.76974	C	T	0.699583	0.113539	0.385884	0.519129	0.175803	0.644689
3:48770915	0.00530301	3.0453	2.78803	A	T	0.568618	0.573072	0.570088	0.400141	0.784746	0.841369
3:48771463	0.156235	1.17636	1.41785	C	T	0.395839	0.543057	0.849076	0.699228	0.242536	0.386362
3:48771630	0.331907	-0.283367	-0.970281	C	T	0.340166	0.223408	0.953837	0.0634758	0.424725	1.85584
3:48772714	0.00568493	0.871873	2.76542	G	C	0.698041	0.114331	0.387966	0.513591	0.178338	0.653256
3:48773108	0.342085	-0.223464	-0.950054	C	G	0.271978	0.207864	1.09852	0.0845253	0.316316	1.72501
3:48773629	0.964693	0.0460264	0.0442647	G	T	0.491672	-0.53758	-0.687652	0.601968	-0.39176	-0.521573
3:48774420	0.353452	-0.215909	-0.927915	G	C	0.258486	0.21126	1.12998	0.0758123	0.321618	1.77552
3:48774768:G_GTT	0.990217	0.00865215	0.0122611	R	I	0.635256	0.251184	0.474342	0.457812	0.378083	0.742454
3:48778027	0.45422	0.153081	0.748399	G	A	0.260868	0.171242	1.12434	0.0744789	0.257536	1.78366
3:48779715	0.472966	0.142229	0.717661	T	C	0.214117	0.182846	1.24233	0.0538205	0.268955	1.92828
3:48780081	0.487074	0.138573	0.69497	G	A	0.225242	0.179655	1.21271	0.0573799	0.266914	1.90041
3:48780317	0.352481	-0.214271	-0.929788	A	G	0.263038	0.207211	1.11924	0.0769436	0.317334	1.7687
3:48780338	0.939889	-0.0754844	-0.075409	G	A	0.467025	-0.54588	-0.727328	0.516644	-0.467968	-0.648528
3:48780487	0.664698	-1.68898	-0.433436	G	A	0.869489	-0.48222	-0.164308	0.898015	-0.362024	-0.128169
3:48782573	0.337189	-0.220917	-0.959733	A	C	0.280404	0.199951	1.07941	0.0837505	0.310703	1.72933
3:48784270	0.339041	-0.22207	-0.956062	A	G	0.277337	0.20303	1.08632	0.0854956	0.311572	1.71965
3:48787219	0.477199	0.138781	0.710815	G	A	0.220282	0.177782	1.22578	0.0559001	0.262814	1.91181
3:48789167	0.433776	0.760768	0.782747	G	A	0.165189	0.99915	1.38783	0.474571	0.502832	0.715061
3:48794426	0.322922	-0.880134	-0.988471	G	A	0.099909	-1.08028	-1.64529	0.106235	-1.02079	-1.61535
3:48795261	0.0141022	-3.21742	-2.45465	A	G	0.042221	-2.07051	-2.03134	0.0397678	-2.01428	-2.05615
3:48801840	0.482099	0.139754	0.70293	T	C	0.239584	0.173846	1.17603	0.0621255	0.261414	1.8654
3:48801929	0.342571	-0.220386	-0.949097	A	G	0.292103	0.196471	1.05352	0.0906844	0.306001	1.6918
3:48808531	0.30512	-0.240925	-1.02552	C	T	0.318905	0.189172	0.99671	0.102216	0.301262	1.6342
3:48811388:G_GCC	0.469455	0.148967	0.723366	I	R	0.31116	0.15561	1.01279	0.0914064	0.245934	1.68802
3:48812594	0.969588	-0.0276309	-0.0381253	G	A	0.353363	0.506171	0.928086	0.6404	0.244511	0.467139
3:48813784	0.207564	-1.00224	-1.26029	T	C	0.672461	-0.261347	-0.422773	0.782975	-0.16456	-0.275444
3:48814321:AT_A	0.971515	-0.0259137	-0.0357081	R	D	0.349842	0.510542	0.934896	0.63665	0.247581	0.472388
3:48816725	0.00545831	0.880758	2.77866	C	T	0.783542	0.0825792	0.274706	0.576817	0.154827	0.558041
3:48817138	0.209633	-0.998519	-1.25458	G	A	0.676885	-0.25778	-0.416718	0.787898	-0.160842	-0.269041
3:48817289	0.477593	0.145611	0.710179	C	T	0.322531	0.151376	0.989269	0.0952169	0.24214	1.6685
3:48817588:AC_A	0.188581	-0.417112	-1.31479	D	R	0.643247	0.119615	0.463163	0.382055	0.219408	0.874116
3:48817596	0.360867	-0.230992	-0.913715	A	C	0.537756	0.122798	0.61621	0.2089	0.243966	1.2566
3:48819668	0.491095	0.141376	0.688568	C	A	0.362173	0.139802	0.911232	0.109541	0.232913	1.60026
3:48821036	0.00484455	0.898775	2.81719	C	T	0.863185	0.0531004	0.172321	0.632438	0.135382	0.478299
3:48824937	0.976259	0.0225096	0.0297589	A	G	0.313313	0.572788	1.0083	0.603518	0.283418	0.519349
3:48830593	0.842653	-0.0882961	-0.198501	C	T	0.57828	-0.18516	-0.555898	0.426142	-0.254607	-0.79581
3:48832146	0.00507862	1.07464	2.802	G	A	0.648517	0.163244	0.455823	0.464087	0.24268	0.732134
3:48833346:G_GAT	0.764972	0.0663223	0.298959	I	R	0.559687	0.0968524	0.583306	0.20064	0.20314	1.27973
3:48833347	0.73784	0.0733562	0.334716	A	G	0.554132	0.0970343	0.59158	0.201168	0.200318	1.27823
3:48833348	0.73784	0.0733562	0.334716	T	G	0.554132	0.0970343	0.59158	0.201168	0.200318	1.27823
3:48833615	0.00479974	0.897045	2.82018	G	T	0.876404	0.0478994	0.155529	0.642629	0.131192	0.464026
3:48835245	0.983931	0.0151414	0.0201403	G	A	0.316577	0.565646	1.00152	0.605663	0.280065	0.516273
3:48836392	0.498793	0.138392	0.67639	G	C	0.38203	0.13372	0.874162	0.117126	0.227435	1.56695
3:48837182	0.318734	-0.229641	-0.997064	C	T	0.317001	0.185658	1.00064	0.0979383	0.298264	1.65493
3:48837732	0.0049207	0.895772	2.81218	G	A	0.88637	0.0440681	0.1429	0.649935	0.128459	0.453853
3:48837917	0.314197	-0.232817	-1.00645	T	C	0.313917	0.187892	1.00704	0.0978679	0.299957	1.65528
3:48838207	0.010041	-2.03053	-2.57441	C	T	0.0444314	-1.24786	-2.01	0.0438351	-1.20399	-2.01566
3:48838267	0.439939	0.165186	0.772297	G	A	0.444664	0.122755	0.764342	0.14798	0.220099	1.4467
3:48838364	0.166955	-0.327654	-1.38205	C	T	0.499733	0.132664	0.67491	0.180159	0.258172	1.34027
3:48840089:T_TCA	0.896874	-0.101359	-0.129611	R	I	0.396504	0.500409	0.847881	0.316265	0.568303	1.00216
3:48841985	0.00998728	-2.03223	-2.57627	T	C	0.0450536	-1.24513	-2.00415	0.0445964	-1.20064	-2.00844
3:48844059	0.500799	0.137632	0.673232	A	G	0.38513	0.13275	0.868483	0.118277	0.226561	1.56205
3:48844077	0.503156	0.136675	0.669532	G	A	0.390036	0.131207	0.859552	0.120154	0.225121	1.55413
3:48845251	0.502337	0.136989	0.670817	T	C	0.389198	0.131488	0.861073	0.119773	0.22543	1.55573
3:48845480:TC_T	0.50653	0.138052	0.664251	D	R	0.383408	0.135419	0.871634	0.115686	0.231919	1.57314
3:48845481	0.588304	0.117796	0.541295	T	C	0.630096	0.0787272	0.481592	0.226318	0.18807	1.2099
3:48845846	0.954996	0.059895	0.0564344	C	T	0.490757	-0.550056	-0.689105	0.598763	-0.403501	-0.52618
3:48846600	0.319859	-0.228167	-0.994747	G	T	0.317784	0.184541	0.999021	0.0985842	0.296368	1.65176
3:48848787	0.312413	-0.233433	-1.01017	A	T	0.30941	0.189593	1.01646	0.0960687	0.301457	1.66422
3:48850443	0.501677	0.137376	0.671854	A	T	0.387742	0.132056	0.86372	0.11928	0.226009	1.5578
3:48850838:T_TA	0.00478342	0.897112	2.82127	R	I	0.886315	0.0440881	0.142969	0.650454	0.128227	0.453132
3:48851870	0.776406	-0.497227	-0.284006	T	C	0.356542	1.22765	0.921975	0.159426	1.80393	1.407
3:48852639	0.498359	0.138807	0.677073	G	A	0.382037	0.133985	0.874148	0.11725	0.227812	1.56642
3:48855915	0.778461	-0.49226	-0.281325	G	A	0.35288	1.23628	0.929017	0.157643	1.81044	1.41304
3:48857805	0.496572	0.139688	0.679893	C	T	0.37863	0.13523	0.880423	0.115938	0.2291	1.57206
3:48858302	0.00999217	-2.03607	-2.5761	G	C	0.0451264	-1.24719	-2.00347	0.0447229	-1.20236	-2.00725
3:48859498	0.0046072	0.902086	2.83329	G	A	0.895289	0.0407832	0.131615	0.660369	0.124906	0.439404
3:48860215:TG_T	0.684878	0.0870371	0.405816	D	R	0.495606	0.109305	0.681419	0.157359	0.216265	1.41401
3:48863835	0.483567	0.144651	0.700577	C	T	0.367744	0.13902	0.900707	0.111335	0.233076	1.59222
3:48865444	0.00443757	0.906698	2.84526	G	A	0.905338	0.0370196	0.118921	0.673052	0.120489	0.421963
3:48866548	0.0043354	0.90942	2.85267	C	T	0.910567	0.0350554	0.112323	0.67901	0.118446	0.413814
3:48867019:GTATA	0.497748	0.148545	0.678037	D	R	0.347811	0.153588	0.938843	0.104184	0.252236	1.6249
3:48867026:TAC_T	0.0306119	0.844489	2.16208	R	D	0.792532	-0.0924097	-0.263024	0.987723	0.00503131	0.0153877
3:48867282	0.50136	0.201907	0.672352	G	A	0.940386	0.0170801	0.0747851	0.479283	0.153321	0.707456
3:48869072:CAG_C	0.520655	0.133097	0.642336	D	R	0.373575	0.137738	0.889797	0.115493	0.231369	1.57398
3:48871664	0.483805	0.145756	0.700196	C	A	0.357836	0.143027	0.919496	0.108615	0.236729	1.60445
3:48872998	0.481241	0.146816	0.704307	G	A	0.356035	0.143763	0.922947	0.107798	0.237587	1.60817
3:48873679	0.0189373	-3.06906	-2.34676	C	T	0.0650101	-1.88367	-1.84519	0.0675254	-1.7983	-1.82816
3:48877158:TAC_T	0.485025	0.145339	0.698243	D	R	0.358628	0.142781	0.917983	0.108932	0.236508	1.60301
3:48878407	0.462244	0.157079	0.735156	G	T	0.369827	0.143335	0.896798	0.114092	0.239403	1.58007
3:48883100	0.319031	-0.227149	-0.996451	C	A	0.283918	0.197283	1.07156	0.0825418	0.310266	1.73612
3:48884147	0.486382	0.141628	0.696075	C	T	0.28284	0.16278	1.07396	0.0748075	0.25599	1.78164
3:48885212	0.00486783	1.16173	2.81565	G	A	0.688192	0.1559	0.401309	0.519961	0.231816	0.643405
3:48887027	0.00413769	1.17241	2.86747	A	C	0.716025	0.141925	0.363777	0.542016	0.220154	0.609767
3:48888121	0.478719	0.148769	0.708364	C	A	0.370049	0.140757	0.896381	0.115057	0.234717	1.57586
3:48890119	0.484976	0.145357	0.698321	T	C	0.357925	0.142988	0.919326	0.108857	0.23656	1.60335
3:48890681	0.484938	0.145369	0.698382	T	C	0.357814	0.14302	0.919538	0.108816	0.236585	1.60354
3:48891275	0.485048	0.145338	0.698207	C	T	0.357789	0.143032	0.919586	0.108805	0.2366	1.60359
3:48893136	0.00431014	0.911956	2.85452	G	A	0.960075	0.0157737	0.0500597	0.728492	0.100251	0.347132
3:48893780	0.483254	0.14601	0.701078	C	T	0.354272	0.144142	0.926335	0.107462	0.237592	1.60971
3:48893984	0.495569	-1.24429	-0.681478	G	A	0.615626	0.707686	0.502058	0.441137	1.04752	0.770275
3:48897595	0.482338	0.146446	0.702548	A	G	0.354518	0.144201	0.925862	0.107649	0.237679	1.60885
3:48898749	0.314286	-0.232454	-1.00627	C	T	0.264758	0.20862	1.11521	0.0767803	0.32111	1.76968
3:48900347	0.484525	0.145592	0.699043	A	G	0.356128	0.143599	0.922768	0.108228	0.237104	1.60621
3:48901171	0.00418757	0.916632	2.86367	C	T	0.950661	0.0195432	0.0618767	0.723144	0.10259	0.354261
3:48905161	0.499017	0.14185	0.676038	A	G	0.349194	0.146681	0.936155	0.105443	0.240736	1.61902
3:48905278	0.428662	0.767742	0.791483	G	A	0.165986	0.995407	1.38522	0.477064	0.499184	0.711033
3:48906469	0.482639	0.146356	0.702065	G	T	0.351865	0.144992	0.930977	0.106713	0.23831	1.61314
3:48910423	0.0190492	-3.06718	-2.34457	G	A	0.0646688	-1.88602	-1.84754	0.0667362	-1.80311	-1.83345
3:48911125	0.484936	0.145443	0.698385	T	C	0.352911	0.144531	0.928958	0.107179	0.237769	1.611
3:48911443	0.490622	0.144922	0.689319	T	C	0.345621	0.14807	0.943117	0.104159	0.242059	1.62502
3:48911647	0.00427026	0.911795	2.85748	C	T	0.964254	0.0141208	0.0448155	0.733768	0.0982222	0.340118
3:48912829	0.909503	0.0277605	0.113665	G	A	0.629154	0.0883947	0.482919	0.230414	0.210638	1.19929
3:48914238	0.485464	0.140859	0.697541	A	G	0.26805	0.166506	1.10756	0.0697522	0.258432	1.81352
3:48915321	0.00431508	0.91092	2.85416	C	T	0.969099	0.0122089	0.0387381	0.737273	0.0968891	0.335467
3:48916956	0.429794	0.765962	0.789545	G	C	0.166536	0.994272	1.38342	0.478138	0.498026	0.709301
3:48918313	0.557827	-0.383641	-0.586073	T	C	0.644432	0.231645	0.461511	0.934014	0.0396129	0.0827958
3:48919232	0.482392	0.146838	0.702461	G	A	0.350006	0.14594	0.934577	0.106343	0.239204	1.61485
3:48920127	0.510907	0.14049	0.657426	T	C	0.425793	0.127394	0.796412	0.133081	0.228016	1.50206
3:48920995:G_GA	0.0109465	0.785221	2.5444	R	I	0.938491	0.0221257	0.0771671	0.733012	0.0906995	0.341121
3:48924190	0.874805	-0.105661	-0.157558	G	T	0.66774	0.216744	0.429252	0.471097	0.350383	0.720695
3:48924900	0.482107	0.146934	0.702918	A	G	0.349813	0.145999	0.934952	0.106262	0.239257	1.61522
3:48925045	0.26917	-1.34266	-1.10498	G	T	0.831812	0.203598	0.212378	0.521491	0.598	0.641048
3:48925232	0.429277	0.766045	0.79043	G	C	0.166413	0.993552	1.38382	0.477926	0.497771	0.709643
3:48926816	0.478688	0.148239	0.708415	G	A	0.345116	0.147569	0.944105	0.104556	0.240642	1.62316
3:48927689	0.0233395	-2.97092	-2.26783	G	A	0.0703423	-1.84286	-1.8097	0.0774791	-1.7354	-1.7655
3:48927856	0.137094	-0.356852	-1.4867	T	C	0.519261	0.129714	0.644486	0.202772	0.251237	1.27369
3:48928759	0.314629	-0.227591	-1.00556	C	T	0.26655	0.20359	1.11104	0.0784856	0.312714	1.75954
3:48932474:A_ACT	0.339019	-0.218602	-0.956106	I	R	0.27178	0.202269	1.09897	0.077425	0.31525	1.76583
3:48934102	0.476148	0.14876	0.712512	C	T	0.331477	0.151379	0.971143	0.0993879	0.243617	1.64783
3:48934620	0.869387	-0.110021	-0.164437	G	A	0.667655	0.216345	0.429368	0.472046	0.348909	0.719155
3:48935583	0.478111	0.144493	0.709344	A	G	0.262126	0.170026	1.12138	0.0689384	0.261393	1.81882
3:48937761	0.479732	0.142951	0.706733	T	G	0.252211	0.172306	1.145	0.0653145	0.262892	1.8431
3:48937790	0.474215	0.149262	0.715638	C	T	0.330459	0.151545	0.973191	0.0994188	0.243347	1.64768
3:48938762	0.085558	0.566265	1.71931	C	T	0.421994	-0.23115	-0.802967	0.600746	-0.140806	-0.523328
3:48939052	0.870398	-0.109422	-0.163153	A	G	0.665228	0.218545	0.432706	0.471893	0.349845	0.719402
3:48939080	0.424486	0.170321	0.798663	A	G	0.314053	0.1604	1.00675	0.0971194	0.250436	1.65898
3:48940875	0.0264574	0.7285	2.21943	G	A	0.890022	0.039829	0.138277	0.571737	0.150462	0.565495
3:48941551	0.998161	0.00171445	0.00230456	T	C	0.370488	0.500637	0.89556	0.686599	0.216642	0.403475
3:48941782	0.00400774	0.895392	2.87755	A	G	0.998319	0.000652942	0.00210626	0.781563	0.0788372	0.277283
3:48942855	0.326127	-0.218384	-0.981945	C	A	0.231537	0.215531	1.19641	0.0645996	0.322464	1.84802
3:48943496	0.465936	0.150731	0.729108	C	A	0.296932	0.160791	1.04303	0.0859142	0.25101	1.71736
3:48946904	0.954751	0.0617329	0.0567412	T	C	0.496443	-0.556478	-0.680097	0.602269	-0.40967	-0.521141
3:48947164	0.431386	-0.178062	-0.786822	C	T	0.267587	0.198673	1.10864	0.0784381	0.305242	1.75982
3:48947183	0.707677	0.0792231	0.374978	A	G	0.447735	0.119862	0.759197	0.152818	0.215471	1.42965
3:48947219	0.954617	0.0619335	0.0569105	G	A	0.494065	-0.559717	-0.683857	0.600271	-0.41204	-0.524011
3:48947589	0.00400379	0.888688	2.87786	C	T	0.99903	0.000374094	0.00121579	0.78669	0.0764108	0.270612
3:48951259	0.47536	0.141981	0.713785	T	C	0.231457	0.176918	1.19661	0.0592823	0.264295	1.88609
3:48951640	0.00397534	0.890188	2.88011	T	C	0.993677	0.00243984	0.00792479	0.782456	0.0780242	0.276121
3:48952284	0.466939	0.150498	0.727469	T	C	0.299546	0.160051	1.03741	0.0878859	0.249682	1.70666
3:48952385	0.468715	0.14888	0.724572	G	A	0.305122	0.157172	1.02551	0.0907951	0.245827	1.69122
3:48952483	0.00380038	0.896832	2.89427	G	A	0.960108	0.0154065	0.0500175	0.747647	0.0909532	0.321743
3:48953349	0.327031	-0.216521	-0.980113	T	C	0.22434	0.217533	1.21507	0.0620014	0.323534	1.86629
3:48953777	0.00402624	0.885839	2.8761	G	A	0.999987	5.00901e-06	1.63249e-05	0.787474	0.0759101	0.269592
3:48954074	0.467119	0.149687	0.727175	G	A	0.299083	0.159401	1.0384	0.0882071	0.248195	1.70493
3:48955386	0.995705	0.00399933	0.00538245	C	A	0.369366	0.501155	0.897661	0.683254	0.21881	0.408027
3:48956862	0.469884	0.147853	0.722667	C	G	0.30209	0.157459	1.03196	0.0897224	0.245563	1.69686
3:48957147	0.469884	0.147853	0.722667	G	A	0.30209	0.157459	1.03196	0.0897224	0.245563	1.69686
3:48960017	0.326495	-0.211057	-0.981197	A	T	0.225668	0.211202	1.21159	0.0639165	0.312688	1.85276
3:48960572	0.634632	0.126607	0.475217	G	A	0.117701	0.308588	1.5645	0.0238813	0.423079	2.25903
3:48960938	0.468554	0.147112	0.724834	T	A	0.300518	0.156705	1.03532	0.0900899	0.243333	1.69492
3:48961726	0.0042498	0.869925	2.859	A	G	0.986347	-0.00517951	-0.0171119	0.804481	0.0688104	0.247552
3:48961901	0.74791	-0.487731	-0.321397	T	C	0.914243	0.123184	0.107689	0.692743	0.435972	0.395136
3:48962128	0.469851	0.147064	0.722722	G	T	0.302563	0.156457	1.03095	0.0904984	0.243668	1.69277
3:48962629	0.355366	-1.06374	-0.924232	C	T	0.801416	0.225518	0.251515	0.637603	0.407802	0.471053
3:48964108	0.0042498	0.869925	2.859	C	T	0.986347	-0.00517951	-0.0171119	0.804481	0.0688104	0.247552
3:48967401	0.362344	-1.19081	-0.910908	G	A	0.795645	-0.259151	-0.258987	0.824904	-0.213047	-0.221242
3:48969027:C_CA	0.00266977	1.12976	3.00341	R	I	0.901631	0.0468308	0.123601	0.741252	0.115369	0.330196
3:48969036	0.00393668	0.910103	2.88319	T	A	0.991214	-0.00347226	-0.0110122	0.802611	0.0723631	0.249969
3:48969199	0.862734	0.216389	0.172895	G	A	0.958372	-0.0490726	-0.0521962	0.915108	0.0963261	0.106598
3:48972351	0.332718	-0.20979	-0.968653	C	A	0.212517	0.218777	1.24667	0.0575838	0.322498	1.89885
3:48972892	0.470696	0.145673	0.721347	A	G	0.292072	0.158606	1.05359	0.0861654	0.245017	1.71598
3:48973599	0.0469521	3.11303	1.98673	G	A	0.891649	-0.185134	-0.136219	0.830685	0.270585	0.213823
3:48974385	0.00421946	0.870733	2.86127	C	T	0.986515	-0.00511895	-0.0169022	0.804749	0.0687522	0.247205
3:48977202	0.00389802	1.00528	2.8863	A	C	0.997454	0.00110895	0.00319071	0.812224	0.0760149	0.237557
3:48977398	0.439607	0.158503	0.772858	G	T	0.288737	0.162281	1.0609	0.0813778	0.25251	1.74275
3:48977464	0.859761	-0.10731	-0.176678	C	A	0.206393	0.582557	1.26355	0.129825	0.669878	1.51479
3:48977633	0.00420343	0.872471	2.86248	C	T	0.987954	-0.00457998	-0.0150983	0.803544	0.0692982	0.248764
3:48978385	0.526596	1.32097	0.633211	G	A	0.630979	-0.770843	-0.48035	0.713104	-0.564963	-0.36769
3:48979231	0.466757	0.151029	0.727766	G	A	0.315222	0.155536	1.00432	0.0952018	0.245075	1.66857
3:48979632	0.993566	-0.00585751	-0.00806423	C	T	0.357136	0.502812	0.920836	0.651865	0.236564	0.451173
3:48982335	0.827455	-0.0942488	-0.217966	C	T	0.296956	0.342329	1.04298	0.161861	0.441219	1.39884
3:48982732	0.330144	-0.208067	-0.973824	A	G	0.217796	0.213374	1.23241	0.0604734	0.314597	1.87733
3:48984507:TTG_T	0.371017	0.187781	0.89457	D	R	0.277093	0.170454	1.08687	0.0845907	0.255929	1.72465
3:48984508:TGG_T	0.413055	0.167909	0.81853	D	R	0.309458	0.155788	1.01636	0.0906938	0.245469	1.69175
3:48986399	0.470686	0.145669	0.721364	T	A	0.291706	0.158716	1.05439	0.0859908	0.245135	1.71694
3:48986546:CATTT	0.476916	0.144227	0.711272	D	R	0.293668	0.158722	1.05011	0.0864355	0.245829	1.71451
3:48988196	0.52867	-0.393884	-0.630038	A	G	0.669241	0.205136	0.42719	0.948547	0.0295304	0.0645314
3:48988760	0.484357	0.141963	0.699312	C	T	0.297804	0.157554	1.04115	0.0882327	0.244782	1.7048
3:48990051	0.0219202	1.69346	2.29175	G	C	0.541077	0.384835	0.611186	0.899492	-0.0804299	-0.126303
3:48991255	0.326837	-0.213813	-0.980506	A	G	0.210765	0.221452	1.25147	0.056869	0.326142	1.90432
3:48991873	0.364276	-1.13796	-0.907248	A	G	0.797172	-0.246718	-0.257008	0.826267	-0.202769	-0.219492
3:48992582	0.471845	0.145425	0.719481	T	C	0.290041	0.159398	1.05803	0.0853622	0.245842	1.72039
3:48992855	0.47447	0.144364	0.715225	G	T	0.276224	0.163703	1.08884	0.0788845	0.250559	1.7572
3:48994198	0.362857	-1.12418	-0.909935	C	G	0.793444	-0.247577	-0.261841	0.824669	-0.201605	-0.221544
3:48995487	0.476615	0.138999	0.711758	T	C	0.21998	0.177941	1.22658	0.05587	0.262908	1.91205
3:48996137	0.465777	0.147829	0.729368	G	A	0.287832	0.160574	1.06289	0.0846019	0.247085	1.72459
3:48996606	0.467162	0.147064	0.727105	T	C	0.289632	0.159652	1.05893	0.0852413	0.246089	1.72105
3:48999323	0.477602	0.1386	0.710165	A	G	0.220405	0.177666	1.22545	0.0559687	0.262643	1.91128
3:49000626	0.319037	-0.217726	-0.996438	G	A	0.210375	0.222494	1.25254	0.0568579	0.327445	1.9044
3:49001409	0.00420982	0.871177	2.862	G	A	0.987785	-0.00463759	-0.0153095	0.802662	0.0695106	0.249904
3:49004723	0.469076	0.146339	0.723983	G	A	0.2912	0.159037	1.05549	0.085704	0.245585	1.71851
3:49007624:C_CTT	0.290308	-0.234187	-1.05745	I	R	0.293841	0.188851	1.04973	0.0856617	0.300451	1.71874
3:49007638	0.477312	0.144242	0.710632	A	T	0.295509	0.158288	1.04611	0.0873822	0.245367	1.70937
3:49009247	0.964983	0.0481399	0.043902	C	T	0.496737	-0.560274	-0.679632	0.603228	-0.411698	-0.519764
3:49009284	0.540824	-0.980134	-0.611567	A	G	0.566991	0.706415	0.572489	0.417235	0.964633	0.811228
3:49009386	0.189198	0.290038	1.31296	T	C	0.109527	0.262894	1.60032	0.0521754	0.303042	1.94168
3:49009570	0.049326	1.17684	1.96576	C	G	0.908408	0.0584717	0.115047	0.475084	-0.365542	-0.714232
3:49009872:TC_T	0.572353	0.118041	0.564589	D	R	0.3592	0.14304	0.916891	0.115782	0.233425	1.57273
3:49013376	0.357671	-0.204411	-0.919811	C	G	0.199745	0.229945	1.28228	0.0563204	0.330762	1.90855
3:49013383	0.4258	0.163676	0.796399	A	G	0.279518	0.165753	1.0814	0.0831809	0.251609	1.73252
3:49013384	0.360551	-1.12118	-0.914315	C	T	0.793647	-0.245546	-0.261578	0.822161	-0.203042	-0.224766
3:49015850:GTGTA	0.406088	0.182203	0.830798	D	R	0.129262	0.245814	1.51702	0.0278256	0.336923	2.19974
3:49015852:GTA_G	0.315529	0.213247	1.00369	D	R	0.173751	0.214835	1.36025	0.040976	0.304398	2.04377
3:49016013	0.291119	-0.949342	-1.05567	G	A	0.129075	-1.01107	-1.51776	0.144244	-0.937394	-1.46017
3:49016056	0.470944	0.145595	0.720944	G	A	0.29212	0.158594	1.05348	0.0861967	0.245	1.71581
3:49017208	0.00451147	1.12588	2.83999	C	G	0.759432	0.116009	0.306227	0.608115	0.180408	0.512765
3:49018323	0.363795	-1.08036	-0.908157	G	A	0.805173	-0.224655	-0.246659	0.836952	-0.180389	-0.205794
3:49019488	0.95535	0.0616235	0.0559897	A	G	0.490761	-0.570413	-0.689099	0.595047	-0.422703	-0.531537
3:49025009:C_CT	0.765879	0.0625871	0.29777	I	R	0.350995	0.146361	0.93266	0.111372	0.238725	1.59206
3:49025101	0.618255	0.103295	0.498325	C	A	0.311782	0.156211	1.01149	0.10007	0.241927	1.64451
3:49025625	0.179761	-1.57978	-1.34149	G	A	0.870029	0.154975	0.163621	0.595818	0.488662	0.530424
3:49026331:ATT_A	0.211061	-0.278745	-1.25065	D	R	0.22183	0.228015	1.22168	0.0654031	0.333402	1.84249
3:49026333:T_TAA	0.218583	-0.269107	-1.2303	I	R	0.218462	0.224907	1.23063	0.0648354	0.327019	1.84639
3:49030828	0.703859	0.0772996	0.380116	C	A	0.338923	0.145051	0.956296	0.120794	0.224717	1.55145
3:49032205	0.702883	0.0776758	0.381431	C	G	0.338735	0.145309	0.956668	0.120741	0.225057	1.55167
3:49032381	0.00411864	0.87364	2.86893	C	T	0.987903	-0.00460096	-0.0151617	0.802519	0.0696714	0.250089
3:49032967	0.175788	-0.299764	-1.35384	T	C	0.22748	0.226726	1.20688	0.0718212	0.3279	1.80025
3:49034879	0.173696	-0.301174	-1.36042	C	T	0.228295	0.226474	1.20476	0.072422	0.327425	1.79646
3:49035211	0.713879	0.0745306	0.366651	A	G	0.341528	0.144233	0.951151	0.122833	0.223488	1.54299
3:49035885	0.666463	0.0892747	0.431008	T	C	0.318028	0.154151	0.998518	0.110192	0.235264	1.59733
3:49038008	0.00525365	-2.24294	-2.79106	T	C	0.0433401	-1.30418	-2.02042	0.0479601	-1.23239	-1.97772
3:49040462	0.151818	-0.303492	-1.43314	G	A	0.255817	0.205705	1.13633	0.0900855	0.297592	1.69495
3:49044713	0.0041491	0.875257	2.8666	C	T	0.991536	-0.00322461	-0.0106084	0.799427	0.0709182	0.254089
3:49044767	0.754672	0.0631079	0.312485	T	C	0.352458	0.140181	0.929832	0.131163	0.217583	1.50953
3:49045355	0.754699	0.063839	0.312449	C	T	0.354967	0.141089	0.924998	0.131898	0.219717	1.50666
3:49052785	0.73068	0.0702995	0.344221	A	T	0.346262	0.143534	0.941865	0.126953	0.222255	1.52623
3:49053219	0.169001	-0.307362	-1.37542	G	A	0.227264	0.229619	1.20744	0.0730803	0.330415	1.79233
3:49054576	0.267688	-0.975634	-1.1084	C	G	0.129286	-0.990191	-1.51692	0.147046	-0.912617	-1.45005
3:49054692	0.169001	-0.307362	-1.37542	C	T	0.227264	0.229619	1.20744	0.0730803	0.330415	1.79233
3:49055788	0.00418981	0.871703	2.86351	G	T	0.987463	-0.0047619	-0.0157132	0.803495	0.0692416	0.248827
3:49056150	0.0138211	1.25462	2.46188	C	A	0.591523	0.240088	0.53663	0.599209	-0.244912	-0.525539
3:49061328	0.156734	-0.317861	-1.41614	C	T	0.229731	0.230654	1.20105	0.0737478	0.333025	1.78817
3:49064110	0.0042498	0.869925	2.859	A	G	0.986347	-0.00517951	-0.0171119	0.804481	0.0688104	0.247552
3:49064576	0.0170255	1.60782	2.38616	C	T	0.55827	0.341136	0.585413	0.94262	-0.0422191	-0.0719774
3:49067904	0.00428109	0.874576	2.85667	T	C	0.977712	-0.00851492	-0.0279372	0.812022	0.0665494	0.237818
3:49070499	0.163257	-0.309923	-1.3942	T	C	0.23046	0.227352	1.19917	0.074874	0.327414	1.78124
3:49071401:CAGAG	0.00107597	1.64337	3.26987	R	D	0.466104	0.360457	0.728833	0.614954	-0.271826	-0.503014
3:49071450	0.00461754	1.13161	2.83257	A	C	0.776962	0.108275	0.28328	0.624086	0.173928	0.490068
3:49072093:GT_G	0.499044	-0.400723	-0.675994	R	D	0.660112	0.200852	0.439759	0.914534	0.0467051	0.107322
3:49072228	0.00457717	1.12759	2.83538	T	C	0.776964	0.107837	0.283277	0.623511	0.173489	0.49088
3:49075512:TA_T	0.443108	0.181446	0.766956	D	R	0.293432	0.185413	1.05062	0.171388	0.230568	1.36776
3:49075988	0.765485	0.0612836	0.298286	G	C	0.353195	0.142416	0.92841	0.130388	0.221871	1.51257
3:49076071	0.149766	-0.322433	-1.44036	C	T	0.230645	0.230352	1.1987	0.0739517	0.333073	1.78691
3:49076092	0.00419276	0.879199	2.86328	G	A	0.979288	-0.00794486	-0.0259613	0.810428	0.0673864	0.239874
3:49077160	0.943166	0.0787873	0.0712908	A	T	0.499168	-0.561912	-0.675799	0.603526	-0.41482	-0.519336
3:49079105	0.045558	-0.44494	-1.99947	C	T	0.445135	0.154833	0.76355	0.177444	0.268013	1.34867
3:49080496	0.237985	-1.02239	-1.18004	A	G	0.120383	-0.998498	-1.55317	0.137997	-0.919695	-1.48329
3:49081247	0.734903	0.0694659	0.33861	C	T	0.345119	0.144529	0.944099	0.126941	0.223295	1.52628
3:49083566	0.0232549	1.15557	2.26922	G	A	0.635776	0.207246	0.473613	0.60979	-0.229764	-0.510373
3:49085923	0.605137	-0.14598	-0.517028	A	C	0.397266	-0.178478	-0.846514	0.218838	-0.247929	-1.22962
3:49087211	0.00423412	0.878662	2.86017	G	A	0.982952	-0.00653469	-0.0213677	0.809038	0.0678742	0.241667
3:49087238	0.689776	-0.226559	-0.399159	A	G	0.59727	0.228035	0.528331	0.44208	0.319592	0.768685
3:49088112	0.750149	0.0650874	0.318443	C	T	0.347221	0.143404	0.939993	0.128736	0.221551	1.5191
3:49088356	0.00412143	0.882762	2.86871	T	A	0.988912	-0.00426065	-0.0138967	0.804067	0.0698519	0.248088
3:49089064	0.819849	-0.133711	-0.227739	C	G	0.371884	0.397493	0.892949	0.588134	0.230769	0.541542
3:49090284:CTG_C	0.340064	-0.987377	-0.954039	R	D	0.999061	0.000943139	0.00117742	0.916886	0.0805244	0.104357
3:49090696	0.731572	0.0714379	0.343036	C	T	0.357113	0.143127	0.920881	0.13314	0.223078	1.50183
3:49093377	0.16089	-0.310973	-1.40209	G	A	0.233028	0.22577	1.19259	0.0763576	0.325296	1.77222
3:49095888	0.57961	-0.702444	-0.553955	A	C	0.975282	-0.0297681	-0.0309846	0.953078	0.054444	0.0588421
3:49096848	0.537174	0.128252	0.617093	A	C	0.373213	0.138216	0.89047	0.134205	0.221174	1.49772
3:49097582	0.722657	0.0743127	0.354909	T	C	0.353333	0.145018	0.928143	0.132635	0.22452	1.50379
3:49097700	0.359201	-0.957692	-0.916889	C	A	0.823945	-0.17813	-0.222474	0.860392	-0.135536	-0.175875
3:49097783	0.751182	0.0649098	0.317081	T	C	0.343239	0.144812	0.947786	0.126754	0.223042	1.52703
3:49100305	0.162951	-0.310833	-1.39522	C	T	0.231063	0.227574	1.19762	0.0753046	0.32767	1.7786
3:49102001	0.163186	-0.310704	-1.39444	T	A	0.230502	0.227872	1.19907	0.0751062	0.327917	1.77982
3:49105136	0.737971	0.0700178	0.334542	G	A	0.365775	0.141301	0.904417	0.133124	0.224249	1.5019
3:49106516:T_TTT	0.494408	0.290573	0.683315	R	I	0.821798	0.0726184	0.225233	0.959063	-0.0160102	-0.0513288
3:49106536:TA_T	0.00813825	0.839658	2.64628	R	D	0.859007	-0.0547441	-0.177638	0.935262	0.02308	0.0812263
3:49106539:TA_T	0.386592	0.247025	0.865815	R	D	0.45786	-0.166989	-0.742375	0.362377	-0.196945	-0.910845
3:49106541:T_TTA	0.75867	0.13351	0.307227	R	I	0.944007	0.0229533	0.070235	0.880268	-0.0474566	-0.15063
3:49106542:T_TA	0.644035	0.203555	0.462065	R	I	0.887678	0.0469134	0.141242	0.893184	-0.043072	-0.134276
3:49108428	0.155199	-0.308219	-1.4214	C	T	0.243281	0.216265	1.16683	0.0826522	0.311926	1.7355
3:49109585	0.0041763	0.874472	2.86453	G	A	0.988092	-0.00453634	-0.0149251	0.80373	0.0693662	0.248523
3:49109593	0.748795	0.0651047	0.320229	T	A	0.348813	0.142172	0.936894	0.129587	0.219883	1.51573
3:49109625	0.0369199	-1.26599	-2.08665	G	A	0.093743	-0.785889	-1.67598	0.11641	-0.713108	-1.57002
3:49109919	0.155594	-0.3072	-1.42005	A	G	0.238192	0.218202	1.17952	0.0801989	0.313798	1.74953
3:49110889	0.160426	-0.310525	-1.40364	C	T	0.232048	0.225745	1.1951	0.0763393	0.324562	1.77233
3:49111878	0.291486	-0.640614	-1.05487	G	A	0.602819	-0.241631	-0.52035	0.662807	-0.195253	-0.436041
3:49113071:A_AAA	0.0117382	0.707976	2.51992	R	I	0.82489	-0.0592266	-0.22126	0.949274	0.0157092	0.0636187
3:49113084:A_AAA	0.0120525	0.705406	2.5106	R	I	0.828692	-0.0577977	-0.21638	0.944445	0.0171743	0.0696845
3:49113086:A_AC	0.0165862	0.763135	2.39575	R	I	0.773762	-0.0858501	-0.287457	0.975616	-0.00845976	-0.0305651
3:49113668	0.0042498	0.869925	2.859	T	C	0.986347	-0.00517951	-0.0171119	0.804481	0.0688104	0.247552
3:49113713	0.0042498	0.869925	2.859	C	A	0.986347	-0.00517951	-0.0171119	0.804481	0.0688104	0.247552
3:49113729	0.00452872	1.11478	2.83877	C	T	0.781706	0.104298	0.277097	0.627815	0.169383	0.484804
3:49114065:TGATG	0.0042498	0.869925	2.859	R	D	0.986347	-0.00517951	-0.0171119	0.804481	0.0688104	0.247552
3:49114544	0.749425	0.0646622	0.319398	T	C	0.34472	0.142773	0.944881	0.127177	0.220326	1.52533
3:49115948	0.0128888	0.755114	2.48683	C	T	0.846817	-0.0553997	-0.193181	0.917594	0.0273783	0.103464
3:49120006	0.0208056	-1.18748	-2.31149	T	C	0.100025	-0.666747	-1.64473	0.122023	-0.607063	-1.54634
3:49120040	0.0534339	-0.442822	-1.9314	A	G	0.106101	-0.28415	-1.61597	0.141429	-0.250912	-1.47049
3:49123062	0.375475	-0.774804	-0.886265	G	A	0.63869	-0.311832	-0.469531	0.775766	-0.182879	-0.284841
3:49124817	0.00459613	0.877677	2.83406	T	G	0.977688	-0.00858391	-0.0279672	0.812984	0.0667186	0.236578
3:49125063	0.773193	-0.156472	-0.288201	C	T	0.385828	0.357911	0.867208	0.580959	0.217975	0.551984
3:49125477	0.703968	-0.205608	-0.379969	C	T	0.633827	0.195679	0.476347	0.482009	0.278203	0.703075
3:49125652	0.028532	-0.491662	-2.18989	C	G	0.656196	0.0916972	0.445171	0.296974	0.212121	1.04294
3:49125873	0.776954	-0.153763	-0.283291	C	T	0.385178	0.358219	0.868396	0.580323	0.218244	0.552913
3:49127526	0.515528	-0.572767	-0.650255	C	T	0.33239	-0.636981	-0.969311	0.383539	-0.551921	-0.871394
3:49130378	0.00662527	1.16063	2.71512	T	C	0.598641	0.205553	0.526356	0.622458	-0.20106	-0.49237
3:49132554	0.00424639	0.87366	2.85925	C	T	0.990634	-0.00356614	-0.011739	0.800352	0.0705563	0.252892
3:49133128	0.404055	0.780035	0.8344	G	A	0.151643	0.992166	1.43375	0.44686	0.514685	0.76066
3:49133310	0.752852	0.0636774	0.314881	G	A	0.351951	0.140513	0.930812	0.130786	0.218073	1.51101
3:49134429	0.0042809	0.877244	2.85669	A	G	0.982916	-0.00654156	-0.0214134	0.809877	0.0675107	0.240585
3:49134914	0.718715	0.0739564	0.360177	G	T	0.335484	0.147522	0.963126	0.121703	0.226457	1.54766
3:49135961	0.739989	0.0678034	0.331868	G	C	0.347713	0.143179	0.939034	0.127832	0.221903	1.52271
3:49137904	0.636122	0.100446	0.473127	T	G	0.33415	0.152856	0.965788	0.141616	0.222128	1.4698
3:49138810	0.276809	-0.676196	-1.08752	T	C	0.611555	-0.24199	-0.507855	0.678572	-0.190474	-0.414413
3:49139406	0.0042498	0.869925	2.859	G	A	0.986347	-0.00517951	-0.0171119	0.804481	0.0688104	0.247552
3:49139966	0.608328	0.106908	0.512461	A	G	0.287022	0.165363	1.06468	0.11548	0.233253	1.57403
3:49140563	0.00433759	-4.47121	-2.85251	A	T	0.0207393	-2.86115	-2.3127	0.0144756	-2.88321	-2.44524
3:49141116	0.0042498	0.869925	2.859	G	A	0.986347	-0.00517951	-0.0171119	0.804481	0.0688104	0.247552
3:49143438	0.209679	-0.285995	-1.25445	A	C	0.226947	0.230652	1.20826	0.0994231	0.303354	1.64766
3:49145304	0.209645	-0.286004	-1.25454	G	A	0.226966	0.230635	1.20821	0.0994348	0.303334	1.6476
3:49145741	0.575938	0.119901	0.559327	C	T	0.321756	0.158309	0.990856	0.135513	0.227479	1.49271
3:49146656	0.804048	-0.0937348	-0.248111	T	G	0.383977	-0.245807	-0.870591	0.524965	-0.172855	-0.63571
3:49148890	0.209767	-0.285871	-1.25421	C	T	0.226631	0.230755	1.20908	0.0992287	0.303455	1.6486
3:49149613	0.341577	-0.697654	-0.951055	G	C	0.976652	0.016629	0.0292665	0.903901	0.0660523	0.120734
3:49151001	0.568933	0.122683	0.569624	G	A	0.320504	0.159467	0.993423	0.134757	0.228962	1.4956
3:49155678	0.80876	-0.140645	-0.242026	G	A	0.92032	0.0437334	0.10003	0.761514	0.127827	0.303493
3:49156473	0.0042498	0.869925	2.859	C	G	0.986347	-0.00517951	-0.0171119	0.804481	0.0688104	0.247552
3:49156676	0.561747	0.124689	0.580248	G	A	0.317362	0.160135	0.999894	0.132986	0.22944	1.50243
3:49157771	0.569619	0.117267	0.568613	A	G	0.252858	0.175359	1.14344	0.0967745	0.242749	1.6607
3:49158763	0.00394556	-4.47838	-2.88248	C	T	0.0192193	-2.87266	-2.34125	0.0137243	-2.88384	-2.4644
3:49160546	0.939504	0.0843599	0.0758933	C	T	0.510276	-0.550645	-0.658408	0.602156	-0.418846	-0.521302
3:49161660	0.00584617	1.12772	2.75629	T	C	0.628372	0.182948	0.48402	0.603992	-0.204838	-0.518669
3:49162284	0.00584735	1.12216	2.75622	C	T	0.633303	0.17957	0.477083	0.599322	-0.206596	-0.525376
3:49162583	0.622703	-0.248565	-0.492023	C	T	0.422849	0.310996	0.801489	0.604077	0.192095	0.518547
3:49162733	0.330704	-0.70564	-0.972696	G	A	0.984692	0.0107929	0.0191865	0.909873	0.0613179	0.113199
3:49165447	0.471314	-0.623502	-0.720344	G	A	0.293427	-0.67793	-1.05063	0.338951	-0.594783	-0.95624
3:49166069	0.230172	-0.259891	-1.19992	T	C	0.186218	0.23921	1.32185	0.0761598	0.309125	1.77342
3:49166220	0.835814	-0.140131	-0.207251	G	A	0.828211	-0.110065	-0.216996	0.915843	-0.0516033	-0.105672
3:49166460	0.00369652	-1.76464	-2.90296	C	T	0.0352531	-1.03275	-2.10544	0.0392264	-0.976503	-2.0618
3:49169782	0.811324	-0.139175	-0.238718	G	A	0.940414	0.0327775	0.0747494	0.781845	0.116979	0.276915
3:49171213	0.0031451	-1.78783	-2.95319	G	C	0.0322369	-1.04849	-2.14146	0.0358889	-0.991936	-2.09818
3:49171730	0.00166655	-1.84678	-3.144	C	T	0.0387623	-1.01003	-2.0667	0.0351225	-0.986214	-2.10694
3:49173197	0.674046	-0.190975	-0.420601	C	T	0.40253	0.290882	0.837111	0.260109	0.376621	1.12613
3:49174006	0.58916	0.110724	0.540054	C	G	0.250905	0.175048	1.14815	0.0959083	0.242033	1.66502
3:49174356	0.0038652	0.883035	2.88896	G	T	0.943977	0.0212792	0.0702724	0.732397	0.095074	0.341939
3:49178846	0.601249	0.106756	0.522605	C	T	0.2538	0.173375	1.14117	0.0970427	0.240417	1.65936
3:49178990	0.0042058	0.871929	2.8623	G	A	0.990846	-0.00347668	-0.0114728	0.799823	0.0705638	0.253577
3:49180103	0.0312959	-0.455106	-2.15329	C	T	0.0773204	-0.288393	-1.76645	0.106032	-0.256365	-1.61629
3:49181218	0.531778	0.126856	0.625294	G	A	0.188868	0.197682	1.31394	0.065275	0.263964	1.84337
3:49181885	0.603958	0.105863	0.518717	G	A	0.253899	0.173181	1.14093	0.0970855	0.240178	1.65915
3:49182237	0.604437	0.10571	0.518031	G	A	0.253981	0.173131	1.14073	0.0971252	0.240124	1.65895
3:49182321:T_TG	0.00665094	1.02671	2.71383	R	I	0.771558	0.102818	0.290338	0.47412	-0.263929	-0.715792
3:49182932	0.619051	0.102079	0.497196	A	G	0.252091	0.174893	1.14528	0.0961064	0.242397	1.66403
3:49183955	0.626468	0.101542	0.486704	A	C	0.263832	0.173462	1.11738	0.0992706	0.244109	1.6484
3:49184664	0.692426	0.0807796	0.395565	A	G	0.295858	0.159076	1.04536	0.11854	0.226939	1.56093
3:49184795	0.608016	0.10567	0.512908	T	A	0.257662	0.173469	1.13194	0.0982058	0.24169	1.65361
3:49185392	0.667946	0.0905591	0.428968	G	A	0.26868	0.173846	1.10611	0.103785	0.244115	1.62677
3:49187139	0.291101	-0.61895	-1.05571	G	A	0.610248	-0.228602	-0.509719	0.673088	-0.182485	-0.421914
3:49189195	0.608611	0.104417	0.512057	T	C	0.253083	0.173336	1.14289	0.0971078	0.239989	1.65904
3:49189316	0.00454856	1.11095	2.83738	T	C	0.78582	0.102016	0.271743	0.630211	0.167726	0.481429
3:49191225	0.826513	-0.150943	-0.219176	C	T	0.816954	-0.119579	-0.231465	0.90424	-0.0598417	-0.120308
3:49192179	0.46609	-0.593215	-0.728856	G	T	0.761361	-0.187389	-0.303694	0.914103	-0.0642978	-0.107864
3:49193081	0.785704	0.0509023	0.271894	G	A	0.172415	0.190363	1.36449	0.0803262	0.233387	1.7488
3:49193216	0.782068	0.0518387	0.276626	T	C	0.170565	0.191343	1.37039	0.079847	0.233942	1.75157
3:49193969	0.259815	-0.656568	-1.12683	G	C	0.590796	-0.240356	-0.537683	0.657476	-0.191216	-0.4434
3:49194118:TA_T	0.00424516	0.870323	2.85935	R	D	0.988266	-0.00445216	-0.0147069	0.802416	0.0695617	0.250222
3:49194331	0.785871	0.0508337	0.271676	T	C	0.171344	0.190733	1.3679	0.0801373	0.233404	1.74989
3:49194532	0.613639	-0.247043	-0.504886	A	T	0.425243	0.299881	0.797359	0.596542	0.190092	0.52938
3:49195441	0.00424517	0.870231	2.85934	G	A	0.988055	-0.00453173	-0.0149709	0.802628	0.0694802	0.249948
3:49195853:T_TAG	0.794475	0.0489207	0.260505	I	R	0.174377	0.190148	1.35827	0.0812617	0.23349	1.74341
3:49196132	0.785638	0.0508165	0.271979	T	C	0.173154	0.189658	1.36214	0.0810461	0.232377	1.74465
3:49196925	0.00244305	-2.26465	-3.03031	G	C	0.0298391	-1.3204	-2.17222	0.0337596	-1.24664	-2.12293
3:49198091	0.790608	0.049526	0.265522	C	T	0.173789	0.189093	1.36013	0.0812672	0.231869	1.74338
3:49200137	0.0300559	0.614581	2.16935	G	T	0.571584	0.134948	0.56572	0.536944	0.140446	0.617441
3:49200627	0.791833	0.0492001	0.263931	G	A	0.174124	0.188843	1.35907	0.0814324	0.23162	1.74243
3:49200692	0.784209	0.0511543	0.273839	A	T	0.171147	0.190495	1.36853	0.0806941	0.232583	1.74667
3:49202782	0.791833	0.0492001	0.263931	G	C	0.174124	0.188843	1.35907	0.0814324	0.23162	1.74243
3:49203576:TG_T	0.827078	-0.0426052	-0.218451	D	R	0.529239	0.0927359	0.629168	0.35313	0.131748	0.928536
3:49204405	0.0818798	-3.79637	-1.73988	G	T	0.562911	-1.01296	-0.578523	0.581915	-0.92653	-0.550589
3:49206318	0.856024	0.033636	0.181438	C	G	0.396071	0.117711	0.848659	0.245426	0.154604	1.16153
3:49206767	0.851772	0.0347196	0.186858	T	C	0.393642	0.118574	0.853031	0.245564	0.154891	1.16119
3:49207092:AT_A	0.0042203	0.874594	2.86121	R	D	0.991367	-0.0032891	-0.0108198	0.800055	0.0707115	0.253276
3:49207093	0.00423546	0.874795	2.86007	T	A	0.993779	-0.00237025	-0.00779672	0.797159	0.0717628	0.257025
3:49207849	0.0041187	0.883177	2.86892	T	C	0.990247	-0.00374855	-0.0122234	0.802446	0.0704578	0.250183
3:49208865	0.879344	0.0278465	0.151801	C	T	0.404895	0.11438	0.832911	0.253828	0.150416	1.1411
3:49209057	0.00424978	0.870109	2.859	T	A	0.986768	-0.00502057	-0.0165842	0.804058	0.0689733	0.248099
3:49209058	0.00424978	0.870109	2.859	C	A	0.986768	-0.00502057	-0.0165842	0.804058	0.0689733	0.248099
3:49210732	0.174407	-0.246094	-1.35818	C	A	0.353773	0.140693	0.927296	0.260753	0.163681	1.12461
3:49210833	0.00425142	0.86991	2.85888	C	A	0.986409	-0.00515621	-0.017035	0.804399	0.0688396	0.247658
3:49211532	0.342847	-0.878216	-0.948554	G	A	0.984397	-0.0139993	-0.0195571	0.938947	0.0528085	0.0765931
3:49211989	0.876223	0.0285945	0.155759	C	T	0.403785	0.114729	0.834881	0.253534	0.150608	1.14181
3:49213030	0.00425142	0.86991	2.85888	T	C	0.986409	-0.00515621	-0.017035	0.804399	0.0688396	0.247658
3:49213637	0.176264	-0.246251	-1.35235	T	C	0.349902	0.142478	0.934779	0.258356	0.165239	1.13029
3:49214066	0.173668	-0.247104	-1.36051	A	G	0.355573	0.140519	0.923834	0.262445	0.163511	1.12063
3:49214303	0.174797	-0.245986	-1.35695	T	G	0.354789	0.140426	0.925341	0.261891	0.163325	1.12193
3:49215583	0.00408787	0.874598	2.8713	G	T	0.996143	-0.00146612	-0.00483351	0.79705	0.0716413	0.257166
3:49215966	0.00425142	0.86991	2.85888	C	T	0.986409	-0.00515621	-0.017035	0.804399	0.0688396	0.247658
3:49216472	0.21101	-0.229747	-1.25079	C	T	0.120348	0.242369	1.55332	0.0683394	0.271674	1.82276
3:49218888	0.211029	-0.22971	-1.25074	A	G	0.120342	0.242342	1.55334	0.0683345	0.271645	1.82279
3:49219669	0.770099	0.0552637	0.292245	T	C	0.172257	0.192245	1.36499	0.0798993	0.235906	1.75127
3:49219878	0.00217752	-5.63892	-3.06489	G	C	0.0377224	-3.14808	-2.07786	0.028705	-3.15691	-2.18751
3:49220137	0.205374	-0.235998	-1.26639	G	A	0.125211	0.243055	1.53326	0.0720164	0.272428	1.79901
3:49220330	0.00494325	0.862795	2.81071	G	C	0.968543	0.0118527	0.0394359	0.754605	0.0863981	0.312573
3:49220448	0.211029	-0.22971	-1.25074	A	G	0.120342	0.242342	1.55334	0.0683345	0.271645	1.82279
3:49222904	0.194493	-0.243265	-1.2974	C	T	0.108819	0.257665	1.60352	0.0633167	0.284641	1.85696
3:49223494	0.0020074	-1.8193	-3.08914	C	T	0.0363754	-1.01636	-2.09271	0.0346753	-0.984666	-2.11213
3:49224210	0.211029	-0.22971	-1.25074	G	A	0.120342	0.242342	1.55334	0.0683345	0.271645	1.82279
3:49224316	0.0262075	-0.417116	-2.22312	G	A	0.0824606	-0.253576	-1.73658	0.111305	-0.225856	-1.59235
3:49228643	0.00421186	0.870807	2.86184	A	G	0.986966	-0.00494719	-0.0163362	0.804578	0.0688112	0.247427
3:49228800	0.210333	-0.23064	-1.25265	A	G	0.120789	0.242707	1.55147	0.0686827	0.272039	1.8205
3:49228946	0.211029	-0.22971	-1.25074	G	A	0.120342	0.242342	1.55334	0.0683345	0.271645	1.82279
3:49229457	0.00424359	0.870085	2.85946	C	T	0.986925	-0.00496065	-0.0163883	0.804202	0.068915	0.247912
3:49229930	0.785861	0.0506871	0.27169	T	C	0.171708	0.190013	1.36674	0.080791	0.232226	1.74611
3:49230096	0.782936	0.0514356	0.275496	A	G	0.171078	0.190413	1.36875	0.080741	0.232408	1.7464
3:49232014	0.792667	0.0492047	0.262849	A	G	0.170648	0.191177	1.37012	0.0800278	0.233666	1.75052
3:49232728	0.764815	0.0577616	0.299164	A	G	0.177319	0.193979	1.34905	0.0806813	0.240202	1.74675
3:49232764	0.688305	-0.327626	-0.401157	G	A	0.450019	-0.461028	-0.755383	0.522188	-0.376228	-0.639977
3:49233006	0.00439982	0.870566	2.84798	G	A	0.979698	-0.00772833	-0.0254469	0.812174	0.066295	0.237622
3:49234096:T_TAT	0.774061	-0.180759	-0.287067	R	I	0.950708	0.0293017	0.0618174	0.800866	0.115195	0.252227
3:49234113:A_AT	0.00438578	0.870773	2.84899	R	I	0.979465	-0.00781822	-0.0257399	0.812383	0.0662251	0.237353
3:49236439	0.21294	-0.228458	-1.24552	G	T	0.118673	0.243018	1.56037	0.0667753	0.27273	1.83318
3:49237169:TG_T	0.00452196	0.871731	2.83925	R	D	0.972528	-0.0104977	-0.0344379	0.813711	0.0659476	0.235642
3:49237334	0.805474	0.0458822	0.24627	T	C	0.174762	0.188556	1.35706	0.0810042	0.231955	1.74489
3:49237394	0.795485	0.0483635	0.259195	C	T	0.171524	0.19019	1.36732	0.0802246	0.232789	1.74938
3:49237940:G_GA	0.00146698	1.45893	3.18114	R	I	0.616011	0.229032	0.501512	0.50527	0.282396	0.66622
3:49237966	0.338458	-0.884729	-0.957216	C	T	0.971984	-0.0250978	-0.0351205	0.952498	0.0410035	0.0595704
3:49238718	0.231177	-0.258428	-1.19733	G	A	0.187491	0.237572	1.31804	0.0797024	0.304117	1.75242
3:49238722	0.00403678	0.874733	2.87527	G	A	0.989161	-0.00412308	-0.0135852	0.804667	0.0689253	0.247311
3:49242909	0.372236	-0.933859	-0.892292	G	A	0.959391	-0.0410163	-0.0509184	0.957069	0.0417831	0.0538318
3:49244058	0.767157	-0.183086	-0.296096	G	T	0.961309	0.0225817	0.0485114	0.798907	0.114287	0.254762
3:49244175	0.501472	-0.573219	-0.672175	C	A	0.319895	-0.632682	-0.994673	0.372456	-0.546868	-0.891883
3:49244657	0.206444	-0.235331	-1.2634	A	G	0.12679	0.241762	1.52688	0.072699	0.271504	1.79472
3:49245077	0.00411958	0.872669	2.86886	T	C	0.988017	-0.0045525	-0.0150188	0.804361	0.0689483	0.247707
3:49245201	0.0042498	0.869925	2.859	A	G	0.986347	-0.00517951	-0.0171119	0.804481	0.0688104	0.247552
3:49245645	0.208876	-0.230586	-1.25666	G	T	0.118769	0.243423	1.55996	0.0676156	0.272363	1.82756
3:49247045	0.148597	-3.80002	-1.4445	C	T	0.688488	-0.832348	-0.400908	0.710665	-0.740427	-0.370963
3:49247462	0.0085437	0.839359	2.62979	C	T	0.95531	-0.0171011	-0.0560405	0.831659	0.0598891	0.212575
3:49248608	0.00410093	0.873715	2.87029	T	C	0.98866	-0.0043121	-0.014213	0.804222	0.0690622	0.247887
3:49248642:CCT_C	0.0247186	1.08207	2.24577	R	D	0.832988	0.0889572	0.210871	0.646426	-0.193918	-0.458733
3:49249381	0.206359	-0.231428	-1.26364	G	A	0.119997	0.242344	1.55479	0.0676604	0.272061	1.82726
3:49249800	0.00410379	0.875432	2.87007	G	T	0.988128	-0.00452372	-0.0148797	0.80455	0.0690851	0.247463
3:49249871	0.811345	0.0448227	0.238691	T	C	0.183025	0.186532	1.3315	0.08468	0.231122	1.72415
3:49250007	0.015835	-1.17229	-2.4127	C	T	0.0895785	-0.6545	-1.69763	0.110485	-0.596152	-1.59602
3:49252039:T_TCA	0.563557	0.119221	0.577566	I	R	0.146873	0.221673	1.45067	0.0730008	0.26165	1.79283
3:49252042:T_TAT	0.665399	0.0920147	0.432471	I	R	0.160971	0.221378	1.40181	0.0958429	0.251711	1.66535
3:49252044:T_TAT	0.511505	0.133194	0.656496	I	R	0.129613	0.227251	1.51563	0.0777771	0.252878	1.76373
3:49252364	0.822107	0.0415101	0.224836	T	C	0.169737	0.189165	1.37305	0.0790636	0.231497	1.75615
3:49252583	0.00776703	0.946372	2.66203	A	G	0.885962	-0.0494909	-0.143416	0.805159	0.0775661	0.246676
3:49253492	0.205094	-0.231908	-1.26717	T	C	0.119645	0.242538	1.55627	0.0673578	0.272314	1.82928
3:49253847	0.79067	-0.18445	-0.26544	G	A	0.804605	-0.128991	-0.247392	0.891952	-0.0682022	-0.135835
3:49254385	0.00418525	0.874353	2.86385	C	T	0.98707	-0.0049261	-0.0162057	0.804979	0.0689253	0.246908
3:49254427	0.216929	-0.262208	-1.23473	C	T	0.188597	0.23427	1.31474	0.0770035	0.303574	1.76834
3:49255172	0.204638	-0.229298	-1.26845	C	T	0.120851	0.238781	1.55121	0.067902	0.268465	1.82566
3:49255503	0.00418125	0.874614	2.86415	T	C	0.987044	-0.00493738	-0.0162386	0.805063	0.0689126	0.2468
3:49260213	0.500056	-0.573075	-0.674401	C	T	0.319425	-0.631051	-0.99564	0.37174	-0.545747	-0.893219
3:49260646	0.200902	-0.237456	-1.27899	C	T	0.124665	0.242955	1.53548	0.071206	0.272701	1.80416
3:49261594	0.890772	0.0250794	0.137328	T	C	0.182333	0.182293	1.33361	0.0847625	0.225593	1.7237
3:49261744:CT_C	0.0226568	1.17119	2.27917	R	D	0.638926	0.207537	0.469201	0.467672	0.30115	0.726272
3:49262307	0.831333	0.0391651	0.212992	G	A	0.168951	0.18882	1.37558	0.0789565	0.230748	1.75677
3:49263850	0.832834	0.0387791	0.211069	A	G	0.168768	0.188755	1.37617	0.0788801	0.23063	1.75722
3:49264615	0.00405384	0.881288	2.87394	T	A	0.987812	-0.00467286	-0.0152761	0.805858	0.0690367	0.245773
3:49264913	0.883913	-0.179215	-0.14601	C	T	0.684848	-0.373338	-0.405856	0.765494	-0.264061	-0.298274
3:49265744	0.00412401	0.88016	2.86852	C	T	0.988204	-0.00452002	-0.0147844	0.80424	0.0695871	0.247864
3:49266772	0.832095	0.0387593	0.212016	T	C	0.166297	0.188901	1.3842	0.0788917	0.229466	1.75715
3:49269270	0.00412181	0.88071	2.86869	C	A	0.988081	-0.00457021	-0.0149393	0.804404	0.0695706	0.247652
3:49269758	0.206581	-0.225129	-1.26302	T	G	0.120129	0.235753	1.55423	0.0666381	0.265808	1.83411
3:49272218	0.00414793	0.885952	2.86669	A	G	0.991842	-0.00314577	-0.0102247	0.801683	0.0709794	0.25117
3:49272407	0.348304	-1.93394	-0.937885	G	A	0.61018	0.827269	0.509817	0.477616	1.11032	0.710142
3:49272589	0.204157	-0.230994	-1.2698	T	C	0.119752	0.241097	1.55582	0.067055	0.271094	1.83131
3:49272726	0.00414235	0.882688	2.86711	T	C	0.98951	-0.00403112	-0.0131472	0.804061	0.0698679	0.248095
3:49273996	0.849721	0.0345522	0.189475	T	C	0.169046	0.18736	1.37528	0.0789784	0.229028	1.75664
3:49274823	0.00397273	0.885153	2.88032	G	T	0.989147	-0.0041746	-0.013603	0.805747	0.0693012	0.245917
3:49274826	0.853576	0.0335926	0.184558	G	T	0.170245	0.186518	1.37142	0.0795328	0.228229	1.7534
3:49275805	0.850222	0.0343815	0.188835	G	A	0.169199	0.187004	1.37478	0.0793709	0.228381	1.75435
3:49275828	0.199303	-0.227429	-1.28354	G	A	0.123412	0.232847	1.54061	0.0685741	0.263018	1.82122
3:49275964	0.860711	0.0318814	0.175469	A	G	0.172885	0.185102	1.36299	0.0799277	0.22761	1.75111
3:49276077	0.199313	-0.227615	-1.28351	T	C	0.12309	0.233255	1.54193	0.0684935	0.263319	1.82175
3:49277521	0.00408384	0.882788	2.87161	C	T	0.988839	-0.00428733	-0.0139892	0.804424	0.0696914	0.247626
3:49277998	0.0502715	0.910783	1.95765	G	A	0.703273	0.147449	0.380906	0.535663	0.226079	0.619384
3:49279062:A_AT	0.00137094	0.993227	3.2007	R	I	0.830499	0.0689243	0.214061	0.850524	0.0572155	0.18845
3:49279669	0.0101653	4.3127	2.57016	G	A	0.557502	0.873868	0.586555	0.538031	0.872936	0.615793
3:49280206	0.0150215	1.38177	2.43186	A	G	0.575596	0.277478	0.559828	0.992104	0.00489677	0.00989604
3:49281172	0.054356	-0.474395	-1.92399	C	T	0.118257	-0.296158	-1.56213	0.128917	-0.277729	-1.51839
3:49282865	0.0409343	1.57516	2.0442	C	T	0.927976	0.0598601	0.090392	0.993054	0.00553056	0.00870537
3:49284513	0.208478	-0.22795	-1.25776	G	A	0.119275	0.240116	1.55782	0.0670794	0.269609	1.83114
3:49286618	0.202777	-0.229793	-1.27368	G	T	0.119454	0.239452	1.55707	0.0671186	0.268941	1.83088
3:49286797	0.814129	0.0436932	0.235103	A	G	0.169089	0.190645	1.37514	0.078408	0.233445	1.76
3:49286983	0.00405305	0.875793	2.874	A	G	0.988998	-0.00419107	-0.0137895	0.804515	0.069078	0.247508
3:49287759	0.811633	0.0440062	0.23832	C	T	0.166669	0.190475	1.38299	0.0786656	0.231719	1.75848
3:49288614	0.00407509	0.875529	2.87229	T	C	0.989479	-0.00400739	-0.0131868	0.803895	0.069296	0.248309
3:49289003	0.00405879	0.875667	2.87356	T	C	0.989015	-0.00418422	-0.0137681	0.804635	0.0690312	0.247353
3:49289387	0.00409991	0.874285	2.87037	C	G	0.987893	-0.00460735	-0.0151748	0.804713	0.0689336	0.247252
3:49289878	0.203173	-0.22991	-1.27256	G	T	0.119793	0.239511	1.55564	0.0674198	0.26896	1.82887
3:49291883	0.00411492	0.872879	2.86921	C	T	0.988303	-0.00444441	-0.01466	0.804217	0.069011	0.247893
3:49293510	0.480287	-1.06974	-0.70584	T	C	0.349831	1.10863	0.934916	0.231061	1.36622	1.19763
3:49294250	0.00424171	0.870088	2.8596	C	A	0.986455	-0.00513907	-0.0169768	0.804483	0.068815	0.247549
3:49295025	0.00411543	0.872803	2.86918	G	C	0.988652	-0.00431131	-0.0142229	0.803641	0.0692076	0.248637
3:49296069	0.0926482	-0.407394	-1.68159	T	G	0.096022	-0.303798	-1.66445	0.0948988	-0.293353	-1.6701
3:49296234	0.0042568	1.49884	2.85848	T	A	0.499574	0.325938	0.67516	0.348474	0.420267	0.937554
3:49297640	0.00471984	-10.555	-2.82556	G	A	0.131219	-4.75303	-1.50931	0.119654	-4.68361	-1.55623
3:49298139	0.210919	-0.229739	-1.25104	A	G	0.120314	0.242345	1.55346	0.0683014	0.271659	1.82301
3:49298205	0.20496	-0.229881	-1.26755	C	T	0.118494	0.241159	1.56112	0.0669294	0.270314	1.83215
3:49298337	0.8506	-0.144508	-0.188353	C	T	0.725058	-0.202256	-0.351707	0.809325	-0.133578	-0.241297
3:49299375	0.802415	0.047219	0.250223	A	C	0.153276	0.200891	1.42805	0.0706032	0.24326	1.80802
3:49300117	0.342949	-0.66311	-0.948354	C	A	0.962406	0.025539	0.0471348	0.88732	0.0739254	0.141697
3:49302870	0.419882	0.738224	0.806626	C	T	0.138529	1.00232	1.48129	0.405085	0.550106	0.832573
3:49303656	0.0200471	2.81874	2.32547	C	G	0.518852	0.667367	0.645116	0.401081	0.818896	0.839692
3:49304329	0.00351356	0.909468	2.91882	G	C	0.940371	0.0232155	0.0748038	0.745706	0.0925498	0.324307
3:49305140	0.851147	0.0391388	0.187656	A	T	0.120612	0.24177	1.55221	0.0486747	0.29346	1.97143
3:49307872	0.215507	-0.227051	-1.23856	C	T	0.110717	0.248374	1.59498	0.0667007	0.272394	1.83369
3:49309534	0.00359161	0.909301	2.91197	C	G	0.935544	0.0251012	0.080872	0.740769	0.0944452	0.330835
3:49309684	0.00358641	0.909479	2.91242	C	T	0.935211	0.0252331	0.0812904	0.740567	0.0945304	0.331103
3:49309787	0.218465	-0.228523	-1.23062	A	C	0.112591	0.249921	1.58666	0.0657762	0.276623	1.83995
3:49310408	0.00354155	0.910815	2.91635	A	G	0.934193	0.0256497	0.0825706	0.740243	0.0947233	0.331531
3:49311131	0.107857	0.327764	1.6079	G	C	0.0859245	0.262118	1.7173	0.0942036	0.246386	1.67363
3:49312248	0.627251	-0.242266	-0.485599	C	T	0.409728	0.315912	0.824372	0.582765	0.201006	0.549351
3:49313513	0.00346837	0.913284	2.92286	T	G	0.929521	0.0275051	0.0884477	0.736954	0.0960789	0.33589
3:49313978	0.00355666	0.911592	2.91502	C	T	0.929081	0.0276554	0.0890012	0.735572	0.0965369	0.337723
3:49314960	0.00358534	0.921315	2.91251	G	A	0.901395	0.038766	0.1239	0.713805	0.105691	0.366751
3:49317338	0.213873	-0.228934	-1.24299	C	T	0.111394	0.249195	1.59196	0.0656632	0.274945	1.84072
3:49317727	0.216137	-0.228134	-1.23687	G	C	0.109319	0.25089	1.60126	0.0645184	0.276348	1.84858
3:49317988	0.0659541	1.32435	1.83874	G	T	0.898612	-0.0779618	-0.127415	0.990227	0.00709101	0.0122495
3:49318905:A_ATG	0.964493	0.00874378	0.0445164	I	R	0.152021	0.211402	1.43243	0.0762925	0.250508	1.77262
3:49318911	0.717609	0.0771566	0.361656	G	A	0.120482	0.245954	1.55275	0.0564674	0.288691	1.90741
3:49319336	0.00473149	1.14332	2.82477	C	T	0.786964	0.104656	0.270255	0.641877	0.16742	0.465076
3:49319337	0.00508234	1.13763	2.80177	A	G	0.800657	0.0978739	0.252496	0.65514	0.160989	0.446633
3:49320183	0.339014	-0.216001	-0.956116	C	G	0.118639	0.288269	1.56051	0.0697137	0.320282	1.81377
3:49322027	0.000386358	0.828143	3.54923	T	A	0.578262	0.138442	0.555925	0.374807	0.199152	0.887506
3:49324455	0.314316	0.182696	1.00621	T	A	0.150503	0.193645	1.43776	0.0478176	0.252376	1.97899
3:49324782	0.314151	0.182686	1.00655	A	G	0.150791	0.193439	1.43674	0.0480687	0.252009	1.97676
3:49326178	0.000300362	0.835377	3.61499	A	G	0.54981	0.148739	0.598045	0.35711	0.206298	0.920887
3:49326280	0.0172509	-4.29583	-2.38132	C	A	0.0308716	-2.98438	-2.15872	0.00988424	-3.34309	-2.57985
3:49328833	0.186085	-0.253131	-1.32225	C	A	0.186801	0.214631	1.3201	0.0854772	0.268934	1.71975
3:49329090	0.000265846	0.847513	3.64649	A	T	0.556852	0.148251	0.587524	0.361288	0.207115	0.912913
3:49331060	0.000255936	0.847872	3.65625	T	C	0.555396	0.148745	0.589694	0.362128	0.206712	0.911318
3:49332709	0.0041819	0.915034	2.8641	G	A	0.782102	0.0850951	0.276581	0.628669	0.138036	0.483601
3:49332815	0.0232642	1.00413	2.26907	G	C	0.592438	0.202519	0.535307	0.418837	0.286637	0.80844
3:49334608	0.306571	0.187151	1.02244	C	G	0.151272	0.194924	1.43505	0.0483617	0.253867	1.97418
3:49334627	0.0239748	1.0031	2.25753	G	A	0.594143	0.202143	0.532843	0.418072	0.287875	0.80977
3:49334768	0.869308	0.0319677	0.164537	A	G	0.190575	0.190165	1.30888	0.0778256	0.245191	1.76344
3:49334797	0.0240122	1.00289	2.25693	A	G	0.594459	0.201972	0.532386	0.418317	0.287728	0.809345
3:49335745	0.0235252	1.00385	2.2648	C	T	0.593843	0.201995	0.533275	0.419386	0.28664	0.807487
3:49336232	0.190047	0.248857	1.31044	C	T	0.108725	0.226465	1.60395	0.0483166	0.264586	1.97457
3:49336926	0.000236909	0.854834	3.67601	C	G	0.56122	0.147834	0.58103	0.367099	0.206171	0.90192
3:49336971	7.78171e-05	-1.21929	-3.95103	G	A	0.0373285	-0.597507	-2.08215	0.0194396	-0.622795	-2.33699
3:49337120	0.291757	0.193918	1.05427	T	C	0.146167	0.198375	1.4532	0.0478562	0.255709	1.97864
3:49338465	0.292216	0.193679	1.05327	A	G	0.145963	0.19841	1.45394	0.0478534	0.255637	1.97867
3:49338992	0.000238178	0.855622	3.67465	G	A	0.563444	0.147214	0.577734	0.368176	0.205975	0.899896
3:49341466	0.0172531	2.84799	2.38127	G	A	0.497047	0.69634	0.679143	0.373753	0.858291	0.889466
3:49341921	0.012888	-9.45463	-2.48685	G	A	0.25014	-3.64991	-1.15001	0.24506	-3.53497	-1.16243
3:49342417	0.00404935	0.922482	2.87429	G	A	0.790492	0.0823686	0.265671	0.638555	0.135091	0.46972
3:49343175	0.000238833	0.856973	3.67395	G	A	0.565065	0.146894	0.575335	0.368549	0.20617	0.899195
3:49343601	0.00389694	0.923897	2.88639	T	G	0.789771	0.0826164	0.266608	0.639318	0.134704	0.468653
3:49346130	0.175557	-0.260437	-1.35456	C	T	0.187376	0.216234	1.31838	0.0898792	0.267362	1.69604
3:49346980	0.333768	-0.636622	-0.966551	C	T	0.941552	0.0375018	0.0733191	0.863039	0.0849602	0.172507
3:49347357	0.172496	-0.277797	-1.36423	A	C	0.276046	0.187376	1.08925	0.188418	0.2169	1.31527
3:49348609:CG_C	0.307401	0.189127	1.02069	D	R	0.148713	0.198506	1.44409	0.0472018	0.258248	1.98449
3:49349444	0.299655	0.191112	1.03717	C	G	0.150607	0.196587	1.43739	0.0486687	0.255258	1.97148
3:49349482	0.00219759	1.5655	3.06214	C	T	0.422979	0.384833	0.801264	0.273221	0.485739	1.09568
3:49350033	0.000170757	0.87927	3.75876	A	C	0.546	0.156979	0.603765	0.354492	0.215651	0.925911
3:49352522	0.17668	-0.261923	-1.35105	T	A	0.18894	0.217107	1.31372	0.090797	0.268644	1.69121
3:49352619	0.00018367	0.871144	3.74048	T	C	0.536079	0.159102	0.618753	0.354317	0.214011	0.926249
3:49355005	0.000104956	0.896528	3.87884	T	C	0.469062	0.187654	0.724005	0.335772	0.225691	0.962553
3:49355374	0.155531	-0.274624	-1.42026	T	G	0.218042	0.204214	1.23175	0.0935809	0.268145	1.6768
3:49356038	0.315175	-0.784746	-1.00442	A	G	0.598005	0.326238	0.527272	0.875079	-0.0911223	-0.15721
3:49356577	0.000175994	0.997656	3.75119	A	G	0.533793	0.183064	0.622226	0.371127	0.237473	0.894364
3:49356671	0.279505	0.20134	1.08143	T	C	0.145698	0.201136	1.45489	0.0468103	0.260043	1.98801
3:49357427	0.177652	-0.259629	-1.34802	G	A	0.184858	0.217729	1.32595	0.089417	0.267989	1.69848
3:49358646	0.000196627	0.869294	3.72331	G	A	0.551177	0.153568	0.595997	0.359878	0.21167	0.915598
3:49358975	0.423149	-0.979786	-0.800971	C	T	0.364963	0.873338	0.90595	0.243046	1.08294	1.16741
3:49359102	0.000105563	0.897983	3.87744	A	G	0.470816	0.187311	0.721151	0.337281	0.225464	0.959552
3:49359943	0.000211853	0.868067	3.70445	T	C	0.555561	0.151927	0.589448	0.361004	0.211242	0.913453
3:49361791	0.00417624	0.561281	2.86453	G	A	0.118267	0.258026	1.56209	0.106205	0.254905	1.61549
3:49362369	0.000201231	0.870477	3.71747	C	T	0.574298	0.145753	0.561733	0.376167	0.205788	0.88498
3:49362892	0.282754	0.199266	1.07415	G	A	0.147142	0.199697	1.4497	0.0482539	0.257515	1.97513
3:49363759	0.279988	0.201504	1.08035	T	A	0.148342	0.200242	1.44541	0.0487965	0.258344	1.97037
3:49363770	0.000174375	-1.07206	-3.75351	A	T	0.0236989	-0.570454	-2.26198	0.0097456	-0.604759	-2.58473
3:49363772	0.000195993	0.874403	3.72413	T	A	0.539693	0.158512	0.613277	0.341333	0.220216	0.951534
3:49364830	0.270026	0.20488	1.103	A	G	0.141222	0.202926	1.47126	0.0474876	0.258755	1.98193
3:49365269	0.268585	0.205623	1.10633	T	C	0.140643	0.203347	1.4734	0.0474403	0.258973	1.98235
3:49366741	0.000174585	0.877703	3.75321	G	C	0.555542	0.153367	0.589476	0.363459	0.211854	0.908794
3:49368521	0.328023	0.183114	0.978104	A	G	0.150854	0.199403	1.43652	0.0528864	0.254831	1.93585
3:49369383	0.189322	-0.255258	-1.31259	T	C	0.175241	0.223946	1.35555	0.0860894	0.272264	1.7164
3:49369947	0.00239772	1.55866	3.03596	T	C	0.433872	0.376567	0.782583	0.275197	0.484142	1.09117
3:49370544	0.322139	-0.253888	-0.990071	G	C	0.15728	0.296299	1.41428	0.0640895	0.372914	1.85156
3:49373045	0.000162089	0.884951	3.77178	A	G	0.573196	0.148328	0.563351	0.375834	0.208528	0.885598
3:49374250	0.0145518	1.24779	2.44335	C	T	0.679943	0.186551	0.412541	0.914876	-0.0480817	-0.10689
3:49375349	0.000159496	0.883642	3.7758	C	G	0.580552	0.145516	0.552579	0.383425	0.20526	0.871602
3:49378088	0.190506	-0.253378	-1.30908	A	G	0.169785	0.22581	1.3729	0.0848917	0.271948	1.72298
3:49378797	0.257077	-0.226096	-1.13333	T	A	0.136743	0.247542	1.48803	0.0989685	0.261745	1.64988
3:49378832	0.000154065	0.88617	3.78442	G	T	0.582482	0.145226	0.549762	0.384612	0.205278	0.86943
3:49378833	0.00015272	0.887192	3.7866	C	G	0.579132	0.146563	0.554654	0.381738	0.206583	0.874699
3:49380441	0.000154111	0.887299	3.78435	A	T	0.585838	0.144234	0.544877	0.386708	0.204742	0.865604
3:49381678	0.186462	-0.259638	-1.32112	T	C	0.18399	0.221801	1.32857	0.0912502	0.270807	1.68884
3:49381898	0.00569851	0.776969	2.76464	G	A	0.813133	-0.0664642	-0.236386	0.272748	-0.314061	-1.09676
3:49381910:TG_T	0.864111	-0.03818	-0.171143	D	R	0.139096	0.250888	1.47917	0.0840045	0.280707	1.72791
3:49381911	0.158436	-0.279954	-1.41035	T	G	0.171139	0.234169	1.36855	0.0830215	0.284722	1.73342
3:49382681	0.00449002	-1.79806	-2.84151	G	T	0.0375606	-1.05736	-2.07962	0.041608	-1.0001	-2.03742
3:49382925	0.000164711	0.886857	3.76777	G	A	0.594956	0.141023	0.531668	0.392312	0.202735	0.855433
3:49383078	0.191137	-0.256861	-1.30722	G	A	0.174983	0.226252	1.35637	0.0875096	0.273593	1.70868
3:49383178	0.223	-0.241274	-1.21859	G	A	0.159463	0.234146	1.40688	0.0765646	0.282873	1.77098
3:49383779	0.000752897	0.624917	3.36955	T	C	0.104515	0.270347	1.62335	0.0995672	0.261783	1.64696
3:49385417	5.89348e-09	0.906219	5.81975	A	T	0.575305	0.237208	0.560256	0.907281	-0.0469436	-0.116469
3:49386047	0.000295723	0.663199	3.61902	A	G	0.0912359	0.286717	1.68891	0.0890614	0.275388	1.70037
3:49386539	0.0264795	2.73766	2.21911	T	A	0.536121	0.643985	0.618689	0.383423	0.852908	0.871607
3:49388633	0.230063	-0.247984	-1.2002	C	T	0.117993	0.272564	1.56325	0.0856218	0.285405	1.71896
3:49389842	6.76192e-09	0.897122	5.79673	C	T	0.6179	0.212353	0.498828	0.862122	-0.0699091	-0.173674
3:49390250	0.000322822	0.659448	3.59626	G	A	0.0960511	0.28254	1.66431	0.0913395	0.273047	1.68837
3:49390396	0.358159	-0.647912	-0.918878	T	A	0.958553	0.0283452	0.051969	0.885623	0.0755389	0.143844
3:49391082	6.70027e-09	0.905092	5.79827	C	T	0.604799	0.220263	0.517512	0.865186	-0.0689055	-0.169776
3:49391240	6.54267e-09	0.901061	5.80226	C	T	0.613613	0.216131	0.504922	0.865319	-0.068667	-0.169607
3:49391714	0.318593	-0.969388	-0.997353	G	A	0.595475	-0.393286	-0.530919	0.712041	-0.264294	-0.369117
3:49391718	0.000264586	0.674409	3.64771	A	G	0.089159	0.292104	1.69985	0.0885284	0.27943	1.70321
3:49391849	0.00438795	-1.79483	-2.84884	C	T	0.0368187	-1.05697	-2.08777	0.0409835	-0.999056	-2.0437
3:49392204	0.00216104	-1.85265	-3.06716	C	G	0.0545627	-0.97031	-1.92234	0.0451037	-0.964758	-2.00369
3:49392620	0.161911	-0.269988	-1.39867	G	A	0.200002	0.211978	1.28155	0.0855716	0.274018	1.71923
3:49393409	0.250908	-0.23347	-1.14815	T	C	0.195338	0.218321	1.29495	0.0964134	0.269425	1.6625
3:49394834	6.99944e-09	0.896436	5.79094	G	A	0.624412	0.208352	0.489607	0.853268	-0.0744693	-0.18495
3:49395757	7.00283e-09	0.89633	5.79086	G	A	0.626759	0.20728	0.486293	0.852708	-0.0747642	-0.185665
3:49396360	7.21957e-09	0.893475	5.78574	T	C	0.630887	0.20396	0.480479	0.842311	-0.0800208	-0.198938
3:49396751	0.160398	-0.270056	-1.40373	C	T	0.204762	0.209063	1.2681	0.0869135	0.272064	1.71191
3:49397284	0.857622	0.108568	0.179402	T	A	0.149943	0.651045	1.43973	0.112631	0.687547	1.58648
3:49398464	0.843907	0.163499	0.196898	G	A	0.136883	0.922267	1.4875	0.461478	0.439981	0.736416
3:49399259	7.21594e-09	0.894436	5.78582	G	A	0.632173	0.203626	0.478671	0.843979	-0.0791926	-0.196807
3:49400482	0.160661	-0.26997	-1.40285	C	T	0.204641	0.209161	1.26844	0.0872137	0.27184	1.71028
3:49401153	0.138286	-0.288284	-1.4822	C	T	0.214494	0.20898	1.2413	0.089413	0.275913	1.6985
3:49401625	0.362279	-0.651346	-0.911031	A	G	0.958404	0.0288301	0.0521564	0.886463	0.0759867	0.142781
3:49402137	0.160438	-0.270083	-1.4036	C	T	0.204931	0.209016	1.26763	0.0870411	0.271995	1.71122
3:49402351	0.136256	-0.286564	-1.48988	C	T	0.245358	0.192815	1.1617	0.103217	0.261381	1.62945
3:49403287	0.579335	0.438428	0.554356	G	T	0.652074	-0.272882	-0.450882	0.63098	-0.279257	-0.480349
3:49404023	0.0197472	-2.88296	-2.33112	G	A	0.065474	-1.77628	-1.84201	0.0672104	-1.70008	-1.83026
3:49405164	7.25326e-09	0.893188	5.78495	A	G	0.632419	0.203092	0.478325	0.841604	-0.0803522	-0.199842
3:49405244	0.324275	-0.850724	-0.985711	C	G	0.897024	-0.0862367	-0.129422	0.961776	-0.0307558	-0.0479246
3:49406080	0.000513489	0.639402	3.47362	C	T	0.127985	0.258761	1.5221	0.104723	0.260495	1.62238
3:49406095	0.00189134	1.20018	3.10678	G	A	0.716548	0.140052	0.363077	0.645993	0.165571	0.459336
3:49406708	9.32215e-09	0.921536	5.74262	G	A	0.446337	0.280329	0.761536	0.84824	0.0679047	0.191365
3:49406734:G_GC	0.000338263	0.662606	3.58408	I	R	0.0932289	0.286239	1.67861	0.0952261	0.272145	1.66845
3:49407229	0.000501187	0.640512	3.48012	A	G	0.127638	0.25919	1.52348	0.104676	0.260738	1.62259
3:49407292	0.0529875	-4.10141	-1.93502	G	A	0.430618	-1.34842	-0.788134	0.457935	-1.22225	-0.742252
3:49407660	8.59363e-09	0.877979	5.75638	G	C	0.664908	0.181096	0.433148	0.793789	-0.104038	-0.261393
3:49408816	0.128042	-0.296328	-1.52187	C	G	0.225937	0.204961	1.21089	0.0950344	0.272805	1.66942
3:49408974	8.90755e-09	0.877889	5.75032	A	G	0.671709	0.177213	0.423803	0.786175	-0.108	-0.271281
3:49409002	0.161698	-0.269448	-1.39938	C	G	0.203832	0.209568	1.27071	0.0867616	0.272264	1.71273
3:49409704	0.000464585	0.640119	3.50039	A	G	0.131259	0.2564	1.50915	0.109182	0.257111	1.60188
3:49410066	0.120114	-0.305521	-1.55429	C	A	0.189108	0.226759	1.31322	0.0705815	0.301357	1.80816
3:49411404	0.000461829	0.640118	3.50197	C	T	0.131572	0.256181	1.50793	0.109552	0.256834	1.60021
3:49412015	0.162039	-0.269277	-1.39825	T	C	0.20373	0.209621	1.271	0.0867326	0.272295	1.71289
3:49412496	0.133212	-0.291581	-1.50155	G	A	0.212039	0.210445	1.24798	0.0893371	0.276337	1.6989
3:49412559	9.13863e-09	0.872542	5.74599	G	A	0.67675	0.173316	0.416902	0.776972	-0.112303	-0.283268
3:49413266	0.190536	-1.21794	-1.309	G	T	0.625692	-0.353017	-0.4878	0.666574	-0.300316	-0.430855
3:49414062	0.168863	-0.272514	-1.37587	C	T	0.0949044	0.287662	1.67008	0.0673704	0.299259	1.82919
3:49414791	9.29041e-09	0.871226	5.7432	C	T	0.680061	0.171215	0.412379	0.77266	-0.114423	-0.288898
3:49415179	0.000206416	0.665984	3.71103	A	C	0.0961103	0.281761	1.66401	0.0996589	0.266532	1.64651
3:49415301	0.149749	-0.793488	-1.44042	G	A	0.66287	-0.189137	-0.435954	0.784067	-0.115001	-0.274023
3:49416825	3.78091e-08	0.855421	5.50079	G	A	0.801029	0.0946329	0.252015	0.714632	-0.130882	-0.365643
3:49417243	9.48166e-09	0.868988	5.73975	C	A	0.683576	0.168767	0.407588	0.77221	-0.114186	-0.289485
3:49417896	0.204639	-0.290147	-1.26844	T	A	0.195813	0.249164	1.29357	0.0797967	0.325261	1.75187
3:49418168	0.000352625	0.645995	3.57322	C	A	0.126291	0.259271	1.52889	0.111169	0.255824	1.59296
3:49418294:C_CA	0.00476949	-1.78334	-2.8222	R	I	0.0380693	-1.05147	-2.07411	0.0424468	-0.993331	-2.02911
3:49418373:G_GTA	0.202417	-0.243518	-1.2747	I	R	0.150043	0.233241	1.43938	0.0612645	0.291494	1.87158
3:49421026	0.708021	0.320975	0.374515	T	C	0.196445	0.823425	1.29175	0.486926	0.428562	0.695207
3:49422687	0.000715502	0.625639	3.38357	A	T	0.0911245	0.279015	1.6895	0.0905037	0.267516	1.69275
3:49423141:GT_G	0.163761	-0.269029	-1.39253	R	D	0.204481	0.209747	1.26889	0.0871205	0.272582	1.71079
3:49423274	1.04519e-08	0.860118	5.72323	A	G	0.701662	0.157022	0.383078	0.745725	-0.127056	-0.324282
3:49423976	0.000172344	0.667095	3.75644	G	A	0.0971044	0.280324	1.65906	0.103772	0.263107	1.62684
3:49424231	0.180634	-0.789393	-1.3388	T	G	0.578604	-0.254487	-0.555425	0.678488	-0.183611	-0.414528
3:49424237	0.109336	1.55564	1.60118	C	T	0.6775	-0.339205	-0.415876	0.565301	-0.450918	-0.574985
3:49424238	0.267817	-0.895939	-1.1081	G	A	0.177541	-0.812748	-1.34836	0.208839	-0.731109	-1.25676
3:49424283	1.0747e-08	0.858818	5.7185	C	T	0.707201	0.153772	0.375618	0.739572	-0.130099	-0.332421
3:49425004	0.00170852	1.54807	3.13672	G	A	0.511884	0.313548	0.655907	0.31123	0.441981	1.01264
3:49425167	0.164481	-0.269125	-1.39016	A	G	0.205018	0.209845	1.26738	0.0864056	0.273709	1.71467
3:49425707	0.000294919	0.648991	3.61972	G	T	0.129712	0.257286	1.51524	0.115259	0.253177	1.57499
3:49426600	0.322399	-0.834363	-0.989541	C	A	0.887007	-0.0924806	-0.142092	0.951142	-0.0384097	-0.0612729
3:49427319	1.1628e-08	0.858798	5.70509	G	C	0.684484	0.162173	0.406352	0.752132	-0.12211	-0.31583
3:49427933	0.162717	-0.268951	-1.39599	G	A	0.203648	0.209679	1.27123	0.0862126	0.272793	1.71572
3:49428662:AAG_A	0.000116757	0.683862	3.85284	D	R	0.0867096	0.292039	1.71302	0.101083	0.268828	1.63963
3:49428663:AG_A	3.69049e-05	0.724526	4.12605	D	R	0.065969	0.319944	1.83863	0.0805514	0.292839	1.7475
3:49429039	0.000321404	0.644688	3.59741	T	C	0.136115	0.252796	1.49041	0.118614	0.250288	1.56062
3:49429856	0.000111913	0.675985	3.8632	T	C	0.0873065	0.288004	1.70978	0.102647	0.264509	1.63215
3:49430883	0.150423	-0.286328	-1.43804	G	A	0.221509	0.209145	1.22252	0.0946228	0.275899	1.6715
3:49431429	0.143484	-0.785895	-1.46294	A	G	0.656013	-0.18871	-0.445425	0.790718	-0.108858	-0.265378
3:49431647	0.000299391	0.634118	3.61583	G	C	0.15275	0.239969	1.42989	0.137081	0.236019	1.48675
3:49431853	1.85504e-08	0.820384	5.625	G	A	0.795164	0.100529	0.259611	0.642981	-0.172868	-0.463535
3:49431903	5.77483e-05	-0.957492	-4.02183	C	T	0.0292737	-0.481959	-2.17978	0.0220257	-0.478182	-2.28992
3:49432321	0.163182	-0.268086	-1.39445	T	C	0.202631	0.209691	1.27409	0.0857251	0.272605	1.71839
3:49432404	0.00333615	0.799057	2.93494	C	T	0.940326	-0.0207299	-0.0748599	0.301339	-0.296155	-1.03357
3:49432526:C_CA	1.08867e-08	0.87751	5.7163	R	I	0.590745	0.206946	0.537757	0.796089	-0.100681	-0.258412
3:49433133	0.00029778	0.635925	3.61722	A	G	0.155095	0.239506	1.42176	0.139483	0.235463	1.47772
3:49434654	1.50229e-08	0.818239	5.6613	G	A	0.735406	0.12889	0.337944	0.687983	-0.14899	-0.401594
3:49434677	0.147707	-0.7845	-1.44768	G	T	0.661653	-0.186869	-0.437633	0.795504	-0.107134	-0.259169
3:49435243	0.16296	-0.268208	-1.39518	G	C	0.202887	0.209571	1.27337	0.0855636	0.272763	1.71928
3:49435446	0.368606	-0.63514	-0.899088	A	T	0.949567	0.0345315	0.0632502	0.876965	0.0813766	0.154817
3:49435706	0.00158523	1.54752	3.15861	C	T	0.528857	0.301037	0.629751	0.318818	0.434119	0.996889
3:49436584	0.163147	-0.268044	-1.39457	C	T	0.202705	0.209608	1.27388	0.0854442	0.272803	1.71994
3:49437333	0.62372	-0.362248	-0.490584	A	C	0.974559	0.0178215	0.0318907	0.802577	0.134799	0.250013
3:49437569	0.000321098	0.650813	3.59766	T	C	0.1147	0.267118	1.57741	0.1073	0.259253	1.61045
3:49437600	0.0028947	0.927077	2.9787	G	C	0.913152	0.0340797	0.109064	0.370484	-0.292369	-0.895566
3:49438036	0.163218	-0.267988	-1.39433	C	G	0.202672	0.209608	1.27398	0.0854044	0.27282	1.72015
3:49438158	0.000260495	0.63418	3.65171	A	G	0.145002	0.242857	1.45741	0.132404	0.237411	1.50469
3:49438216	0.531595	-0.599315	-0.625574	C	A	0.963212	-0.0335619	-0.0461238	0.902905	-0.0852182	-0.121992
3:49438221	1.6582e-08	0.81506	5.64434	G	A	0.753536	0.119275	0.31398	0.668548	-0.158296	-0.428141
3:49438803	0.163283	-0.267941	-1.39412	C	T	0.202629	0.209619	1.2741	0.085383	0.272825	1.72027
3:49439440	0.163297	-0.267922	-1.39407	A	G	0.202456	0.209694	1.27458	0.0852956	0.272894	1.72075
3:49439725	0.163422	-0.267821	-1.39365	A	T	0.202357	0.209714	1.27487	0.0852494	0.272899	1.72101
3:49439924	0.165047	-0.268079	-1.3883	T	C	0.20393	0.209789	1.27044	0.0856328	0.273651	1.7189
3:49440417	0.0451228	-2.26788	-2.00351	C	T	0.0405526	-1.74327	-2.04808	0.0288338	-1.77775	-2.18575
3:49440568	0.00194954	0.945459	3.09781	G	A	0.848679	0.0593077	0.190804	0.415642	-0.265607	-0.814005
3:49441091	1.60768e-08	0.81446	5.64966	G	A	0.746024	0.12281	0.323887	0.678926	-0.152619	-0.413929
3:49441847	0.0619588	-0.355762	-1.86659	G	A	0.544691	0.101814	0.605735	0.298603	0.170084	1.03943
3:49442020	0.158878	-0.270786	-1.40885	G	A	0.203132	0.209821	1.27268	0.0854133	0.273388	1.72011
3:49442548	0.171358	-0.26417	-1.36785	G	A	0.191643	0.215393	1.30574	0.0837879	0.274613	1.72912
3:49443081	0.163827	-0.267517	-1.39232	C	T	0.202426	0.209604	1.27467	0.0855411	0.27253	1.7194
3:49443372	0.000245936	0.640315	3.66645	A	C	0.144641	0.245033	1.45872	0.132611	0.239208	1.50388
3:49443418	0.192549	-1.20274	-1.30308	T	C	0.639578	-0.336335	-0.468289	0.691192	-0.274934	-0.397238
3:49444904	0.159678	-0.306564	-1.40616	C	T	0.311906	0.18656	1.01123	0.134165	0.267788	1.49788
3:49445687:ATATA	3.54107e-05	0.7064	4.13555	D	R	0.0411654	0.336281	2.04186	0.072384	0.291443	1.7967
3:49446097:G_GTA	1.668e-08	0.818016	5.64332	R	I	0.762292	0.115876	0.302472	0.665476	-0.160577	-0.432366
3:49448423	0.165191	-0.267753	-1.38782	G	A	0.203335	0.209885	1.27211	0.0852515	0.273746	1.721
3:49448527	0.000247719	0.631799	3.66461	C	T	0.148899	0.239769	1.44343	0.137488	0.233659	1.48521
3:49448566	0.00337775	0.785967	2.93109	A	C	0.933749	-0.0226765	-0.0831292	0.297958	-0.293676	-1.04082
3:49449638	0.165685	-0.266215	-1.3862	A	G	0.201053	0.21	1.27856	0.0844063	0.273212	1.72567
3:49450449	1.8378e-08	0.803485	5.62662	C	T	0.764793	0.111496	0.299193	0.655461	-0.162206	-0.446189
3:49450864	6.99446e-05	0.665661	3.97647	G	A	0.0889641	0.280049	1.70089	0.116867	0.249897	1.56806
3:49451639	0.00817157	2.70129	2.6449	A	G	0.770091	0.276074	0.292256	0.713176	0.327614	0.367594
3:49451691	0.163567	-0.267255	-1.39317	G	A	0.202096	0.209458	1.2756	0.0849467	0.272677	1.72268
3:49452957	0.166021	-0.270843	-1.3851	A	T	0.208339	0.210165	1.25814	0.0944254	0.269079	1.6725
3:49453834	1.97589e-08	0.798641	5.6141	C	T	0.775434	0.105484	0.285274	0.644692	-0.16645	-0.461148
3:49454112	1.93958e-08	0.801036	5.61731	A	G	0.774614	0.106368	0.286345	0.648192	-0.165178	-0.456276
3:49454277	2.02026e-08	0.7975	5.61026	G	A	0.779262	0.103469	0.280282	0.642172	-0.167367	-0.464665
3:49455330	1.64644e-08	0.802569	5.64556	C	T	0.742439	0.12217	0.328625	0.650659	-0.166264	-0.452847
3:49455678	0.00351503	1.55196	2.91869	C	T	0.469843	0.355513	0.722734	0.274405	0.493843	1.09297
3:49455986	2.05918e-08	0.801572	5.60695	G	T	0.788822	0.0997399	0.267841	0.63292	-0.173347	-0.47762
3:49458266	6.75247e-05	0.664318	3.98484	A	G	0.0899697	0.278661	1.69556	0.118839	0.248174	1.55967
3:49458355	1.97206e-08	0.798883	5.61443	G	C	0.775222	0.105628	0.285551	0.644355	-0.166721	-0.461618
3:49459114	0.000240065	0.629684	3.67263	C	A	0.151588	0.237516	1.43394	0.140931	0.231009	1.47233
3:49459252	6.29085e-05	0.669787	4.00163	G	C	0.0863129	0.283089	1.71518	0.115942	0.251478	1.57204
3:49459376	0.000239955	0.629726	3.67275	C	T	0.151631	0.237509	1.43379	0.140975	0.231	1.47217
3:49460350	0.16399	-0.266846	-1.39178	G	A	0.20204	0.209334	1.27576	0.0851744	0.272269	1.72142
3:49460407	0.165671	-0.266134	-1.38625	C	T	0.203968	0.208495	1.27033	0.0862879	0.271386	1.71531
3:49462410	0.617851	-0.371475	-0.498898	T	C	0.974054	0.0183338	0.0325247	0.802609	0.135952	0.249972
3:49463287	1.96588e-08	0.799383	5.61498	G	A	0.774824	0.105898	0.28607	0.644416	-0.166831	-0.461533
3:49463700	0.355881	-0.59713	-0.923242	C	T	0.925794	0.0466744	0.0931378	0.846429	0.0934554	0.193677
3:49465162	0.00193145	0.939045	3.10057	C	T	0.844444	0.0605144	0.196213	0.416814	-0.263022	-0.811962
3:49465601	7.53366e-05	0.665951	3.95877	T	C	0.0938778	0.277303	1.67529	0.119731	0.2488	1.5559
3:49466021	0.000664612	1.06688	3.40378	G	A	0.955873	-0.0195714	-0.0553328	0.937898	0.0252326	0.0779114
3:49466871	0.165584	-0.265999	-1.38653	A	G	0.202481	0.209084	1.27451	0.0852616	0.272146	1.72094
3:49467206	6.13246e-05	0.67115	4.00766	G	C	0.0852398	0.284284	1.72106	0.11517	0.252302	1.57538
3:49468689	0.000293064	-0.854848	-3.62135	A	C	0.0623015	-0.399203	-1.86414	0.0522762	-0.39445	-1.94085
3:49469217	0.000240303	0.629539	3.67238	C	T	0.151769	0.237382	1.43331	0.141235	0.230816	1.47121
3:49469449	0.15205	-0.284837	-1.43233	G	A	0.22575	0.206694	1.21138	0.0974871	0.272826	1.65716
3:49469703	0.165765	-0.26587	-1.38594	G	A	0.202456	0.209067	1.27458	0.0852196	0.272146	1.72117
3:49469990	0.00533802	-0.89846	-2.78589	A	T	0.361216	-0.261491	-0.913051	0.415192	-0.224859	-0.814791
3:49470063	0.166133	-0.779121	-1.38474	C	T	0.570846	-0.248508	-0.566805	0.68271	-0.173403	-0.408768
3:49470668	1.91569e-08	0.800258	5.61945	G	A	0.769227	0.108674	0.293386	0.647205	-0.165749	-0.457648
3:49471522	0.168397	-0.266328	-1.37737	G	C	0.202515	0.210446	1.27442	0.084823	0.274345	1.72336
3:49472209	0.616659	-0.374732	-0.500592	A	G	0.972073	0.0198418	0.0350088	0.80116	0.137719	0.251846
3:49472393	0.891579	-0.134979	-0.136306	G	A	0.926731	-0.0683269	-0.0919579	0.974389	0.0229615	0.0321039
3:49473077	3.97865e-09	0.804891	5.88508	G	A	0.443679	0.2699	0.765995	0.705162	-0.154907	-0.378361
3:49473646	6.2365e-05	0.662583	4.00368	T	C	0.086634	0.279791	1.71343	0.118191	0.247527	1.56241
3:49474411	0.0316837	-2.53042	-2.14838	C	T	0.123818	-1.42023	-1.53894	0.147259	-1.29403	-1.44928
3:49474915	0.0841248	1.90411	1.72724	C	T	0.200028	1.08819	1.28147	0.822647	0.193802	0.224142
3:49475155	1.84981e-08	0.803677	5.62549	T	C	0.764085	0.111737	0.30012	0.654168	-0.162903	-0.44798
3:49475327	0.00449942	1.7412	2.84084	T	G	0.29597	0.56589	1.04512	0.799504	0.141685	0.253989
3:49475689	0.000342602	0.628604	3.58076	A	G	0.168105	0.231685	1.37832	0.218428	0.200405	1.23072
3:49475846	0.130914	-0.999084	-1.51051	G	A	0.236374	-0.597908	-1.1841	0.29534	-0.511629	-1.04648
3:49475898	0.000662538	1.06666	3.40463	G	A	0.956705	-0.0191943	-0.0542885	0.939809	0.0244556	0.0755105
3:49476263	0.175374	-0.260339	-1.35514	C	T	0.196319	0.211509	1.29211	0.0852921	0.271289	1.72077
3:49476661	0.635643	-0.386795	-0.473799	A	G	0.44527	-0.46575	-0.763325	0.509969	-0.387315	-0.658886
3:49476806	5.86149e-05	0.674962	4.01832	C	T	0.0858371	0.285289	1.71778	0.117551	0.252234	1.56514
3:49477466	1.89426e-08	0.800611	5.62139	G	A	0.766696	0.10992	0.296699	0.648629	-0.165151	-0.455668
3:49477633:CTTTG	0.000513704	0.618519	3.47351	D	R	0.181273	0.224931	1.33685	0.227867	0.196206	1.20587
3:49478988:CT_C	3.05124e-07	0.769802	5.12025	R	D	0.820416	-0.0763486	-0.227009	0.370931	-0.289723	-0.894731
3:49479279	0.615745	-0.3766	-0.501889	G	A	0.972102	0.0198695	0.0349725	0.801419	0.13787	0.251511
3:49479704	0.000710805	1.18953	3.38538	C	T	0.972927	0.0132248	0.033937	0.910501	0.0404786	0.112406
3:49480908	0.158971	-0.275211	-1.40854	T	C	0.218135	0.205966	1.2315	0.0933144	0.270733	1.67817
3:49481438:AGGAC	0.169898	-0.263379	-1.37253	D	R	0.205608	0.207199	1.26574	0.0869709	0.270114	1.7116
3:49481443:T_TA	0.353012	-0.32161	-0.928763	R	I	0.308627	-0.264101	-1.01811	0.181947	-0.330302	-1.33478
3:49483074	0.16872	-0.263673	-1.37633	G	A	0.204668	0.207424	1.26837	0.0862924	0.270429	1.71529
3:49483193	0.15079	-0.281833	-1.43675	C	T	0.234881	0.199817	1.18788	0.100579	0.266689	1.64205
3:49484992	0.153302	-0.277252	-1.42797	C	T	0.225868	0.201625	1.21107	0.0958196	0.267619	1.66547
3:49486287	0.882435	-0.130408	-0.147883	C	A	0.869384	-0.108777	-0.164441	0.967102	-0.0262624	-0.041243
3:49487487	1.19888e-08	0.811941	5.69988	A	C	0.673286	0.157302	0.421643	0.747846	-0.117438	-0.32148
3:49487763	0.428536	-0.64322	-0.791699	C	T	0.270014	-0.667982	-1.10303	0.317552	-0.583737	-0.999501
3:49488984	0.214796	-0.241688	-1.24049	C	T	0.184843	0.217045	1.32599	0.088582	0.2679	1.70293
3:49489019	0.609183	-0.754265	-0.51124	G	A	0.732669	0.383938	0.341577	0.591217	0.581757	0.537073
3:49489209	0.468537	-0.584795	-0.724862	G	A	0.610016	-0.310389	-0.510051	0.655724	-0.261386	-0.445825
3:49489463	0.0002078	0.632921	3.70934	A	G	0.149548	0.238896	1.44113	0.145922	0.22893	1.45409
3:49490020	0.211844	-0.275328	-1.24851	A	G	0.198958	0.237806	1.28453	0.0828789	0.309421	1.73422
3:49490149	0.000266619	0.624786	3.64574	C	A	0.157705	0.23345	1.41283	0.146857	0.227097	1.45072
3:49490188:AT_A	4.03381e-06	0.853668	4.60963	D	R	0.373623	0.217737	0.889707	0.632546	0.116038	0.478147
3:49490488	0.00737003	2.17199	2.67964	G	T	0.451713	0.541758	0.752563	0.293054	0.704029	1.05144
3:49490780	0.172529	-0.26111	-1.36412	G	A	0.205378	0.206547	1.26638	0.08654	0.269507	1.71394
3:49491310	0.0108954	0.72846	2.54603	C	G	0.646244	-0.128746	-0.458986	0.287897	-0.295065	-1.06275
3:49491983	1.88299e-08	0.801275	5.62242	G	T	0.765237	0.110696	0.298611	0.651469	-0.163732	-0.451722
3:49492382	0.474079	-0.695777	-0.715858	C	T	0.801036	-0.18583	-0.252007	0.819091	-0.162281	-0.228715
3:49492481	1.8472e-08	0.80382	5.62573	C	G	0.763365	0.112076	0.301064	0.654847	-0.16256	-0.447038
3:49493151	1.89423e-08	0.801193	5.62139	G	T	0.766398	0.110125	0.29709	0.65024	-0.164344	-0.453429
3:49496059	0.00795714	0.861289	2.65388	G	A	0.78242	-0.0880844	-0.276167	0.372035	-0.283324	-0.892667
3:49496263	0.175972	-0.259072	-1.35326	A	G	0.20384	0.207011	1.27069	0.0857959	0.269812	1.718
3:49497883	5.63365e-05	0.658582	4.02765	G	T	0.0817025	0.281002	1.74089	0.117227	0.246123	1.56652
3:49499356	0.325082	-0.781898	-0.984069	C	T	0.866556	-0.10293	-0.168034	0.927233	-0.0538792	-0.0913265
3:49499829	5.51453e-05	0.658652	4.03268	A	G	0.0810122	0.281417	1.74484	0.117195	0.246079	1.56666
3:49500414	0.154765	-0.273324	-1.4229	G	A	0.211318	0.206134	1.24995	0.0876812	0.271699	1.70776
3:49502243	0.000117661	0.646011	3.85095	T	C	0.103371	0.265381	1.62873	0.144908	0.231034	1.45776
3:49502626	0.01803	-2.84033	-2.365	G	A	0.051865	-1.81314	-1.94425	0.0578064	-1.7085	-1.89716
3:49502779	0.0103432	0.73705	2.56414	G	A	0.656807	-0.125476	-0.444326	0.294496	-0.293144	-1.04831
3:49503166	0.000729645	1.19684	3.37819	G	A	0.999137	0.00042641	0.00108202	0.948681	0.023472	0.0643634
3:49504045	0.00177895	-3.89936	-3.12485	T	C	0.00975853	-2.55636	-2.58427	0.00919028	-2.47749	-2.60489
3:49504088:ACT_A	0.000374042	0.630172	3.55775	D	R	0.182632	0.226456	1.33269	0.168503	0.221537	1.37703
3:49504118	5.55418e-05	0.659428	4.03099	A	G	0.081355	0.281542	1.74288	0.11656	0.246737	1.56938
3:49505378	0.324337	-0.777908	-0.985585	C	A	0.862131	-0.105661	-0.173662	0.922887	-0.0567234	-0.0967972
3:49506269:C_CA	2.11806e-07	0.895985	5.18867	R	I	0.831091	0.0741338	0.213303	0.854118	-0.0594102	-0.183867
3:49506900	0.172091	-0.261073	-1.36552	C	T	0.207829	0.205169	1.25956	0.0869886	0.268842	1.7115
3:49507760	0.106604	1.54651	1.61365	C	T	0.125531	1.10917	1.53196	0.595641	0.388303	0.530679
3:49507847	0.000272262	0.618278	3.64036	A	G	0.158245	0.230896	1.411	0.144396	0.226008	1.45961
3:49508828	0.0443933	-1.06638	-2.01036	T	G	0.591582	-0.235639	-0.536545	0.329573	-0.398934	-0.974974
3:49508976	0.172473	-0.262035	-1.3643	T	C	0.205944	0.206982	1.2648	0.0858283	0.271081	1.71783
3:49510931	0.175838	-0.261111	-1.35368	G	A	0.203016	0.208992	1.273	0.083823	0.273694	1.72892
3:49511263	0.00452451	-5.03608	-2.83907	C	T	0.00866531	-3.58276	-2.62498	0.00801775	-3.47938	-2.65132
3:49511469	0.605769	-0.39635	-0.516122	C	T	0.971389	0.0208654	0.0358659	0.802916	0.14009	0.249575
3:49512588	1.95974e-08	0.80209	5.61552	A	G	0.773534	0.106837	0.287755	0.646004	-0.16652	-0.45932
3:49512662	0.176407	0.81689	1.3519	C	T	0.906853	-0.0567922	-0.117009	0.794046	0.119394	0.26106
3:49513100	0.0366474	2.60935	2.08967	T	A	0.566659	0.596303	0.572978	0.392122	0.83703	0.855775
3:49513319	0.878707	0.0923939	0.152609	A	G	0.152881	0.647326	1.42943	0.114188	0.685584	1.57965
3:49513910	1.96093e-08	0.802119	5.61541	G	A	0.7735	0.106848	0.287799	0.64594	-0.166556	-0.45941
3:49514764	1.88748e-08	0.801467	5.62201	C	A	0.768225	0.109442	0.294697	0.6532	-0.162747	-0.449321
3:49515000	5.5394e-05	0.662368	4.03162	C	A	0.082487	0.282003	1.73643	0.11644	0.24789	1.5699
3:49516079	0.373131	-0.638266	-0.890623	G	A	0.940991	0.0409904	0.0740239	0.866908	0.0893484	0.167587
3:49516350	0.178936	-0.263366	-1.34404	A	G	0.186576	0.220476	1.32078	0.0747975	0.286627	1.7817
3:49516519	0.171315	-0.262357	-1.36799	C	T	0.206168	0.206676	1.26417	0.0857863	0.270861	1.71806
3:49517216	6.67261e-05	0.687804	3.98767	A	G	0.0946102	0.28536	1.67156	0.129884	0.250956	1.51456
3:49517668	0.171315	-0.262357	-1.36799	A	G	0.206168	0.206676	1.26417	0.0857863	0.270861	1.71806
3:49518023	0.305077	-0.62458	-1.02561	A	G	0.843298	0.0943169	0.197677	0.738332	0.153553	0.334062
3:49518299	5.77902e-08	0.830061	5.42551	A	G	0.256926	0.287315	1.13369	0.386726	0.20655	0.865571
3:49518551	0.190511	-0.251252	-1.30907	G	A	0.147354	0.237128	1.44894	0.0535441	0.304062	1.93051
3:49520958	0.000234058	0.629397	3.6791	G	A	0.160967	0.232955	1.40183	0.148041	0.227393	1.44649
3:49521118:G_GT	0.00023983	0.629905	3.67288	R	I	0.155713	0.235675	1.41964	0.14263	0.230272	1.46607
3:49521263	5.17366e-05	0.67455	4.04764	G	A	0.0815109	0.287584	1.74199	0.11641	0.252186	1.57002
3:49521549	0.170355	-0.262789	-1.37107	A	G	0.206531	0.206467	1.26316	0.0859801	0.27064	1.71699
3:49521974	0.000259174	0.622911	3.65302	T	C	0.156287	0.233233	1.41767	0.1425	0.228272	1.46654
3:49522458	0.17128	-0.262499	-1.3681	C	T	0.204578	0.207545	1.26862	0.0853425	0.271396	1.7205
3:49522543	1.73119e-08	0.805807	5.63692	C	T	0.697668	0.140159	0.38847	0.599903	-0.196976	-0.52454
3:49524169	0.00032691	0.642561	3.59299	T	C	0.18266	0.230067	1.33261	0.163241	0.227317	1.39425
3:49524236	5.4024e-05	0.66337	4.0375	G	T	0.0811682	0.283237	1.74395	0.115946	0.248429	1.57202
3:49524778	0.170218	-0.264215	-1.37151	G	C	0.204719	0.208415	1.26822	0.0848087	0.273119	1.72344
3:49525096	1.91141e-08	0.801668	5.61983	A	G	0.771289	0.108028	0.29069	0.65104	-0.163863	-0.452318
3:49525218	0.00135806	1.09575	3.20342	C	T	0.643554	0.159096	0.462735	0.564792	-0.21026	-0.575738
3:49525958	3.8929e-08	0.783352	5.49564	T	C	0.901834	0.0446469	0.123345	0.567065	-0.198899	-0.57238
3:49525962	5.04564e-05	0.669483	4.0535	T	G	0.0915495	0.278587	1.68728	0.127324	0.244468	1.52474
3:49526043:TA_T	0.000575951	1.20339	3.44269	D	R	0.95563	0.021801	0.0556385	0.922016	0.0355645	0.0978941
3:49526099	0.648809	0.395154	0.455417	G	A	0.148699	0.92927	1.44414	0.404269	0.519751	0.834021
3:49526300	5.47758e-05	0.663634	4.03426	T	C	0.0808747	0.283614	1.74563	0.115251	0.248959	1.57503
3:49526405	0.323691	-0.768857	-0.986901	A	G	0.857372	-0.107917	-0.179721	0.917309	-0.0600444	-0.103824
3:49528007:TA_T	0.143589	1.40082	1.46255	R	D	0.245387	0.847913	1.16163	0.895036	0.0970908	0.131935
3:49528973	0.626738	-0.424569	-0.486324	C	T	0.782481	-0.181451	-0.276088	0.929058	-0.0564496	-0.0890297
3:49529438	0.14555	1.5633	1.45543	C	T	0.158187	1.14221	1.4112	0.696206	0.318193	0.390447
3:49529482	1.98008e-08	0.802597	5.61373	C	T	0.775522	0.105944	0.28516	0.643447	-0.167967	-0.462885
3:49529601	0.170046	-0.262914	-1.37206	T	G	0.206198	0.206605	1.26409	0.0858019	0.270774	1.71797
3:49530711	5.41508e-05	0.663556	4.03695	G	A	0.0811603	0.283332	1.74399	0.115875	0.248546	1.57233
3:49531092	0.00408073	-1.79987	-2.87185	G	A	0.0355565	-1.05987	-2.10196	0.0401069	-0.999829	-2.05265
3:49532218:C_CCA	0.000267068	0.632369	3.64531	I	R	0.156097	0.237039	1.41832	0.137684	0.234277	1.48447
3:49533094	0.168718	-0.263714	-1.37633	G	C	0.205296	0.20715	1.26661	0.085191	0.271478	1.72133
3:49533139	5.83547e-05	0.663688	4.01937	C	T	0.0832506	0.282263	1.73213	0.118381	0.247559	1.56161
3:49533348	5.57584e-05	0.688391	4.03008	T	C	0.08546	0.29101	1.71985	0.121481	0.254885	1.54859
3:49533931	0.171146	-0.26354	-1.36853	C	T	0.204007	0.208596	1.27022	0.0846407	0.273054	1.72437
3:49534439	0.000804549	1.18422	3.35122	G	T	0.993832	0.0030164	0.00773102	0.95217	0.0217053	0.0599823
3:49535115	5.45413e-05	0.663581	4.03526	T	C	0.0812181	0.283333	1.74366	0.115919	0.248561	1.57214
3:49535530	0.54199	0.530522	0.609806	C	T	0.13092	0.971614	1.51048	0.362434	0.569018	0.910738
3:49536129:T_TTT	1.08199e-08	0.818082	5.71735	R	I	0.721449	0.14028	0.356523	0.663231	-0.167938	-0.435456
3:49536863	0.16994	-0.262931	-1.3724	A	T	0.206355	0.206501	1.26365	0.0858918	0.270655	1.71748
3:49537297	0.107705	1.5375	1.6086	C	T	0.20058	0.935158	1.2799	0.920009	0.0748842	0.100423
3:49537712	1.98424e-08	0.802555	5.61337	G	A	0.775891	0.105758	0.284678	0.643055	-0.168157	-0.463431
3:49537839	1.91519e-08	0.801586	5.61949	C	G	0.771769	0.107791	0.290061	0.650019	-0.164407	-0.453736
3:49538799	0.000260346	0.623007	3.65186	C	T	0.156527	0.233186	1.41685	0.142718	0.228234	1.46574
3:49538932	1.91519e-08	0.801586	5.61949	T	C	0.771769	0.107791	0.290061	0.650019	-0.164407	-0.453736
3:49539222	1.98424e-08	0.802555	5.61337	G	A	0.775891	0.105758	0.284678	0.643055	-0.168157	-0.463431
3:49539401	1.98424e-08	0.802555	5.61337	T	C	0.775891	0.105758	0.284678	0.643055	-0.168157	-0.463431
3:49539417	5.35985e-05	0.663907	4.03935	T	C	0.0807658	0.283714	1.74626	0.115826	0.248663	1.57254
3:49540114	1.3477e-08	0.850475	5.6799	T	C	0.69753	0.15225	0.388657	0.744489	-0.123703	-0.325914
3:49540152	2.00941e-08	0.821749	5.61119	A	G	0.789259	0.102345	0.267272	0.669739	-0.156487	-0.426506
3:49540157	0.0229984	-2.73083	-2.27346	C	T	0.06239	-1.73458	-1.86351	0.0628355	-1.66723	-1.86035
3:49541719	0.00578004	-1.73949	-2.76001	A	C	0.0447921	-1.01375	-2.0066	0.0428847	-0.982843	-2.02483
3:49542273	2.00415e-08	0.826205	5.61164	T	C	0.701702	0.139838	0.383024	0.759019	-0.109005	-0.30677
3:49542395:A_AGT	3.20561e-06	-1.10358	-4.65719	I	R	0.492383	-0.228686	-0.686524	0.731042	-0.111166	-0.34374
3:49542396:G_GTC	0.0293006	-1.00834	-2.17942	I	R	0.197687	-0.476282	-1.28817	0.27273	-0.394731	-1.0968
3:49542543	0.154771	-0.274312	-1.42288	T	G	0.215857	0.204714	1.23762	0.0896245	0.270929	1.69738
3:49543115	0.516889	0.465253	0.648148	T	G	0.674611	-0.231682	-0.419829	0.658052	-0.234548	-0.442604
3:49543288	1.2373e-08	0.811036	5.69451	A	G	0.691209	0.149271	0.397215	0.636239	-0.180945	-0.472964
3:49543410	0.40178	-1.3978	-0.838446	T	C	0.509908	0.861831	0.658981	0.367399	1.13594	0.901356
3:49543515	0.171786	-0.26363	-1.36649	C	T	0.205418	0.208228	1.26626	0.0853161	0.27285	1.72064
3:49543656	1.82128e-08	0.802887	5.62817	C	T	0.767892	0.110226	0.295134	0.651306	-0.164596	-0.451949
3:49544229	0.222996	-0.265787	-1.2186	A	G	0.187498	0.240734	1.31802	0.0762773	0.311929	1.77271
3:49544423	0.107655	1.42048	1.60882	G	T	0.686893	-0.29883	-0.403075	0.581199	-0.39304	-0.551635
3:49544531	0.292814	2.57343	1.05197	C	T	0.969719	0.0722525	0.037961	0.876733	-0.28528	-0.155113
3:49545241	0.169905	-0.262742	-1.37251	G	A	0.206692	0.206177	1.26271	0.0859756	0.270367	1.71702
3:49546864	0.493157	-0.530038	-0.685296	C	T	0.988023	-0.00884777	-0.015011	0.859538	0.100678	0.176963
3:49547170:G_GT	0.287136	-0.219192	-1.06443	R	I	0.24263	0.196512	1.16844	0.109724	0.259394	1.59944
3:49547371	0.544805	0.526388	0.605564	A	T	0.127011	0.980578	1.526	0.353957	0.578461	0.926942
3:49547442	0.101193	1.42872	1.6391	G	A	0.687118	-0.295919	-0.40277	0.57613	-0.394847	-0.559047
3:49547561	1.93804e-08	0.805041	5.61744	T	C	0.773426	0.107411	0.287897	0.646265	-0.16713	-0.458957
3:49547839:C_CT	0.352311	-0.723116	-0.930117	R	I	0.815909	-0.138801	-0.23281	0.917777	-0.0593838	-0.103234
3:49549674	0.000256003	0.623584	3.65618	T	C	0.155156	0.233933	1.42155	0.142002	0.228675	1.46838
3:49550774	0.168997	-0.263039	-1.37543	G	A	0.206817	0.205995	1.26237	0.0860301	0.270159	1.71672
3:49550914	0.000262807	0.622441	3.64945	C	G	0.155763	0.233377	1.41947	0.141897	0.228476	1.46876
3:49552295	5.73067e-05	0.678689	4.02364	C	T	0.0801532	0.290766	1.7498	0.116547	0.254082	1.56943
3:49553531	0.314293	-0.342887	-1.00626	A	T	0.463385	0.199465	0.733284	0.332881	0.253649	0.968326
3:49554241	0.169984	-0.262373	-1.37226	T	C	0.206724	0.205903	1.26263	0.0860383	0.26997	1.71668
3:49554285	0.371937	-0.635636	-0.89285	G	A	0.940351	0.0411695	0.0748291	0.865824	0.0895045	0.168966
3:49554440:TA_T	0.0419498	1.69093	2.03402	D	R	0.497024	0.463986	0.67918	0.90833	-0.0794741	-0.115146
3:49554728	0.148676	-0.766529	-1.44423	C	T	0.667429	-0.179719	-0.42968	0.809374	-0.0977206	-0.241233
3:49555583	0.16999	-0.262346	-1.37224	G	A	0.206735	0.205878	1.26259	0.0860561	0.269929	1.71658
3:49555963	2.13279e-08	0.801435	5.60087	T	C	0.786594	0.100269	0.270736	0.630635	-0.17417	-0.480833
3:49557051	0.000263746	0.621979	3.64853	G	A	0.156983	0.232667	1.41529	0.143013	0.227803	1.46466
3:49557095	0.000263746	0.621979	3.64853	T	G	0.156983	0.232667	1.41529	0.143013	0.227803	1.46466
3:49557857	0.289041	-0.434724	-1.06023	G	A	0.95847	0.0166796	0.0520732	0.701509	0.119138	0.383284
3:49558658	6.16928e-05	0.662306	4.00624	A	G	0.0856204	0.280307	1.71897	0.120443	0.246184	1.55292
3:49558716	2.07699e-08	0.801504	5.60546	C	T	0.784359	0.101521	0.273643	0.635239	-0.17186	-0.474366
3:49559370	0.874211	0.099068	0.158312	C	T	0.149936	0.67376	1.43976	0.111725	0.71329	1.59049
3:49559470:A_AT	6.35218e-05	0.672444	3.99933	I	R	0.0917046	0.280656	1.68647	0.128282	0.245967	1.52091
3:49559485	4.58604e-08	0.807394	5.46666	G	A	0.935076	0.030407	0.0814599	0.538729	-0.220188	-0.614736
3:49559765	0.412016	-1.31548	-0.820352	T	G	0.511168	0.825239	0.657019	0.36484	1.09697	0.906181
3:49559766	0.412016	-1.31548	-0.820352	T	C	0.511168	0.825239	0.657019	0.36484	1.09697	0.906181
3:49559984	6.08841e-05	0.665592	4.00936	T	C	0.089713	0.278913	1.69691	0.124391	0.245283	1.5366
3:49560543:TC_T	0.169823	-0.262327	-1.37277	R	D	0.206784	0.205775	1.26246	0.086098	0.269786	1.71635
3:49561065:ACCCC	0.010505	2.58733	2.55875	R	D	0.782795	0.254592	0.275678	0.697122	0.338399	0.389209
3:49561208	0.0230658	2.06163	2.27234	T	C	0.353763	0.697279	0.927316	0.966502	0.0323264	0.0419963
3:49562219	0.869203	-0.0965509	-0.164671	C	G	0.179728	0.59712	1.34159	0.127416	0.650327	1.52437
3:49563456	2.0311e-08	0.804511	5.60933	G	A	0.783479	0.102532	0.274789	0.637415	-0.171537	-0.471316
3:49564316:ATAT_	0.170239	-0.262114	-1.37144	R	D	0.206456	0.205927	1.26337	0.0858477	0.270006	1.71772
3:49564885:G_GCG	0.000294841	0.644243	3.61979	I	R	0.178875	0.231713	1.34423	0.162178	0.227699	1.39778
3:49565094	0.0158104	-2.878	-2.41326	C	T	0.0559722	-1.78119	-1.91125	0.0579006	-1.70289	-1.89645
3:49565505	0.227247	-0.286292	-1.20748	A	G	0.186866	0.26171	1.31991	0.0768981	0.33784	1.76897
3:49565842	0.00274512	0.813784	2.99493	C	T	0.995331	-0.0016241	-0.0058517	0.320974	-0.286632	-0.992459
3:49566715	5.54857e-05	0.66228	4.03123	T	C	0.0818724	0.282397	1.73992	0.116667	0.247742	1.56892
3:49567869	0.0412448	-1.07092	-2.04106	C	A	0.594844	-0.231938	-0.531829	0.331911	-0.393957	-0.970271
3:49568181	0.363092	-0.585797	-0.90949	G	A	0.901845	0.0615548	0.123331	0.819513	0.109655	0.228172
3:49570200	1.97594e-08	0.797431	5.61409	C	T	0.775085	0.105469	0.285729	0.645719	-0.165608	-0.459718
3:49570882	5.50462e-05	0.661645	4.0331	C	T	0.0812638	0.282514	1.7434	0.11637	0.247631	1.57019
3:49571462	0.169157	-0.262058	-1.37492	G	T	0.207692	0.20487	1.25994	0.0864223	0.268877	1.71458
3:49572140	1.99043e-08	0.797297	5.61283	A	G	0.775566	0.105164	0.285102	0.645754	-0.165464	-0.459669
3:49572403	0.104342	1.41286	1.62416	G	T	0.695383	-0.286363	-0.39156	0.587129	-0.381723	-0.543002
3:49574808	1.95983e-08	0.797693	5.61551	C	G	0.775157	0.105572	0.285636	0.644818	-0.166289	-0.460974
3:49575137:ATTTC	4.25535e-07	0.743034	5.05716	R	D	0.721744	-0.117358	-0.356129	0.335006	-0.300198	-0.96408
3:49575367	1.29355e-08	0.811955	5.68691	G	A	0.687119	0.150315	0.402767	0.737093	-0.122449	-0.335705
3:49575549	0.16937	-0.261937	-1.37423	C	G	0.207515	0.204943	1.26043	0.0865343	0.26876	1.71397
3:49575831	0.00282161	1.47631	2.98653	C	T	0.610463	0.241473	0.509413	0.345096	0.406237	0.944143
3:49577017	0.00167887	0.9576	3.14185	A	C	0.788104	0.0833641	0.268773	0.44168	-0.252093	-0.769359
3:49577046:TAG_T	2.02531e-08	0.799925	5.60983	R	D	0.780333	0.103305	0.278885	0.633459	-0.172904	-0.476864
3:49577388	0.0253502	-1.02392	-2.23602	G	C	0.263662	-0.416446	-1.11778	0.346904	-0.340626	-0.940612
3:49577665	0.16786	-0.263626	-1.37911	G	A	0.209213	0.204862	1.25573	0.0872734	0.269054	1.70996
3:49579017	1.89903e-08	0.798887	5.62096	T	C	0.773221	0.106923	0.288164	0.644284	-0.167267	-0.461718
3:49579331	0.18749	-0.253846	-1.31804	G	T	0.189825	0.214238	1.3111	0.0840079	0.271748	1.72789
3:49579876	0.0677736	-0.35437	-1.82651	G	A	0.392491	0.147927	0.855108	0.18633	0.222112	1.32151
3:49579959	0.478927	-0.549848	-0.70803	G	A	0.979996	-0.0148512	-0.0250737	0.868076	0.0949694	0.166103
3:49580347	5.53559e-05	0.662	4.03178	T	C	0.0814762	0.282542	1.74218	0.116259	0.247847	1.57067
3:49581559	0.16939	-0.261696	-1.37417	A	C	0.208012	0.204524	1.25905	0.0866794	0.268392	1.71318
3:49582123:C_CA	0.222527	-0.268394	-1.21984	R	I	0.18828	0.242435	1.31569	0.0766305	0.314325	1.77058
3:49582677	0.201934	-0.246227	-1.27606	C	T	0.198961	0.208842	1.28452	0.079188	0.275248	1.75542
3:49582994	0.16881	-0.262718	-1.37604	C	T	0.206277	0.205931	1.26387	0.0855769	0.270146	1.71921
3:49584243	0.14498	-0.28536	-1.4575	G	A	0.21682	0.208478	1.23503	0.093067	0.273435	1.67944
3:49584745	0.168854	-0.263982	-1.3759	G	A	0.204504	0.2078	1.26882	0.0844122	0.272544	1.72564
3:49585241	0.0362339	-1.16971	-2.09429	C	G	0.107454	-0.698166	-1.60974	0.135616	-0.627323	-1.49232
3:49585243	0.222371	-0.26772	-1.22025	C	G	0.186094	0.243026	1.32222	0.0752002	0.315058	1.77924
3:49588841:ATC_A	4.60698e-05	0.672424	4.07472	D	R	0.0790344	0.287956	1.75632	0.113007	0.252797	1.58482
3:49590256	0.000217671	0.632111	3.69757	T	C	0.150438	0.238424	1.43799	0.137797	0.232793	1.48405
3:49590770	1.38779e-08	0.808061	5.67489	C	T	0.754432	0.120423	0.312801	0.639384	-0.176592	-0.46856
3:49594060	0.170836	-0.266254	-1.36952	T	C	0.202634	0.2113	1.27408	0.0833467	0.276925	1.73159
3:49594991:T_TGG	0.00127757	1.1508	3.22097	R	I	0.789245	0.0988233	0.267291	0.771442	0.100766	0.29049
3:49596462	0.171319	-0.263968	-1.36798	T	C	0.202487	0.20975	1.2745	0.0834831	0.274669	1.73082
3:49596593	0.0002579	0.62783	3.65428	G	C	0.154209	0.236007	1.42482	0.210672	0.20149	1.25172
3:49597013	1.2839e-08	0.810265	5.68819	C	T	0.74869	0.12441	0.320368	0.638757	-0.178644	-0.469437
3:49597055	0.00115	1.07583	3.251	C	T	0.856392	0.0630962	0.180969	0.818004	0.0748819	0.230113
3:49597230	1.33299e-08	0.814861	5.68178	C	G	0.753973	0.122245	0.313405	0.628737	-0.185288	-0.483505
3:49597737	1.27476e-08	0.810426	5.68941	T	C	0.747925	0.124876	0.321377	0.63939	-0.178402	-0.468552
3:49598064	0.169988	-0.264699	-1.37224	C	T	0.201768	0.210158	1.27653	0.0827545	0.275429	1.73492
3:49598976:AT_A	0.214944	-0.960174	-1.24008	R	D	0.867845	-0.101125	-0.166397	0.983087	0.0124579	0.0211988
3:49600319	0.171675	-0.263863	-1.36684	A	G	0.201198	0.210444	1.27815	0.0826004	0.275578	1.73579
3:49600426	0.000193707	0.637516	3.72708	T	C	0.147592	0.241186	1.44809	0.135732	0.235074	1.49187
3:49600829	0.0651212	1.45386	1.84442	A	G	0.367529	0.564369	0.901111	0.922002	-0.0624845	-0.0979124
3:49601255	0.171847	-0.263828	-1.36629	C	T	0.200772	0.210697	1.27936	0.0823638	0.275856	1.73713
3:49603289	1.26298e-08	0.816338	5.691	C	T	0.750437	0.124843	0.318063	0.628471	-0.186662	-0.483879
3:49604734:GCT_G	0.102869	1.40888	1.6311	R	D	0.699051	-0.280902	-0.386602	0.590109	-0.376244	-0.538678
3:49604904	0.170816	-0.264829	-1.36959	A	G	0.200207	0.211367	1.28096	0.0818804	0.276828	1.73988
3:49606188	4.87319e-08	1.1502	5.45588	A	C	0.457767	0.302112	0.742529	0.541871	0.217609	0.609987
3:49606385	0.00785928	0.804849	2.65806	G	A	0.774222	-0.0855305	-0.286857	0.382248	-0.258543	-0.873761
3:49609477	0.376287	-0.198171	-0.884758	G	C	0.380797	0.155722	0.876429	0.240737	0.200816	1.17315
3:49609794	0.376287	-0.198171	-0.884758	T	G	0.380797	0.155722	0.876429	0.240737	0.200816	1.17315
3:49610223	1.22089e-08	0.815215	5.69678	C	T	0.749789	0.125494	0.318918	0.623337	-0.190208	-0.491126
3:49610957	3.98869e-06	0.687745	4.61197	T	C	0.165615	0.246016	1.38643	0.291419	0.185058	1.05501
3:49611088:TG_T	1.62808e-09	0.815547	6.03114	R	D	0.335867	0.343786	0.962364	0.735102	-0.153138	-0.338347
3:49611457	1.12378e-08	0.814378	5.7109	A	G	0.740008	0.130987	0.331843	0.636392	-0.183139	-0.47275
3:49611494	0.102375	1.40901	1.63345	C	T	0.701822	-0.27783	-0.382862	0.592666	-0.373192	-0.534976
3:49611660:CA_C	5.77946e-09	0.825516	5.82302	R	D	0.666862	0.179257	0.430458	0.67274	-0.173508	-0.422391
3:49611666	0.347296	-0.211088	-0.939848	G	T	0.39848	0.151042	0.844338	0.252569	0.197268	1.14413
3:49612188	0.127363	1.48647	1.52458	C	T	0.17681	0.998466	1.35064	0.757619	0.230502	0.308609
3:49612853	0.842638	-0.168196	-0.198521	A	G	0.84936	-0.120731	-0.189935	0.343067	-0.57726	-0.948123
3:49614543:TG_T	0.461433	-0.574764	-0.736488	R	D	0.971314	-0.0214277	-0.0359604	0.877265	0.0888414	0.154438
3:49614971:CT_C	2.47761e-07	-0.894334	-5.15939	R	D	0.040296	-0.42278	-2.0507	0.0575444	-0.376737	-1.89915
3:49615624	0.37845	-0.197327	-0.880756	T	G	0.380625	0.155764	0.876746	0.240765	0.200781	1.17308
3:49616054:T_TC	1.18078e-05	0.668377	4.38111	I	R	0.203516	0.222877	1.2716	0.334657	0.166404	0.964776
3:49616129	0.254025	1.35917	1.14063	G	A	0.472528	-0.69217	-0.718371	0.432233	-0.724532	-0.785376
3:49616997	0.377158	-0.197997	-0.883145	G	A	0.379904	0.156147	0.878073	0.240135	0.20124	1.17465
3:49617202:AT_A	1.90308e-05	0.667417	4.27597	D	R	0.290315	0.192303	1.05743	0.339707	0.164719	0.954745
3:49618507	0.439745	-0.749257	-0.772623	C	T	0.814762	-0.172866	-0.234288	0.836818	-0.146228	-0.205966
3:49619493	0.375593	-0.198657	-0.886046	T	C	0.381035	0.155815	0.87599	0.240849	0.20099	1.17287
3:49619651	1.08847e-08	0.818197	5.71633	T	C	0.743597	0.13058	0.327093	0.618965	-0.195695	-0.497318
3:49620770	3.90539e-06	0.68817	4.61635	G	A	0.166338	0.245906	1.38407	0.29051	0.185478	1.057
3:49621367	0.00154483	0.903818	3.16613	C	T	0.863696	0.0507549	0.171671	0.413355	-0.253799	-0.818004
3:49621520	0.13676	-1.11656	-1.48797	G	A	0.359204	-0.531148	-0.916882	0.373017	-0.496903	-0.890837
3:49621554	0.121231	1.51222	1.54963	G	A	0.157006	1.04543	1.41521	0.702618	0.285011	0.381789
3:49621994	0.377999	-0.198164	-0.881589	T	C	0.380774	0.156238	0.87647	0.240862	0.201415	1.17283
3:49622149	0.0992176	1.41447	1.64866	G	A	0.698733	-0.279956	-0.387032	0.587432	-0.377298	-0.542561
3:49623509	0.268876	-0.862965	-1.10565	C	G	0.18145	-0.777797	-1.3363	0.216689	-0.694181	-1.23538
3:49624065	0.38183	-0.196036	-0.87453	C	T	0.379477	0.156144	0.878861	0.240232	0.201006	1.17441
3:49624095	0.385702	-0.194842	-0.867439	G	T	0.379931	0.156207	0.878023	0.241118	0.200892	1.1722
3:49624377	9.63942e-09	0.81787	5.73695	A	C	0.730716	0.138362	0.344173	0.632843	-0.188762	-0.477729
3:49625933	0.102232	1.40707	1.63413	A	C	0.703659	-0.27552	-0.380386	0.594195	-0.370974	-0.532767
3:49626182	3.69874e-06	0.690514	4.62763	G	T	0.164416	0.247662	1.39037	0.289773	0.186403	1.05862
3:49626306	0.387163	-0.194257	-0.864774	A	G	0.379578	0.1563	0.878674	0.240868	0.200968	1.17282
3:49626600	0.00112025	1.03306	3.25844	C	T	0.856253	-0.0636682	-0.181146	0.918755	-0.0331037	-0.102002
3:49626666	0.000758607	1.04218	3.36747	C	T	0.92006	-0.0349626	-0.100358	0.991874	-0.00326676	-0.010185
3:49627565	0.368155	-0.70683	-0.899934	C	T	0.244718	-0.681353	-1.16328	0.284557	-0.604569	-1.07014
3:49628155:CATA_	0.384484	-0.196449	-0.869663	R	D	0.382603	0.15622	0.873111	0.243269	0.201125	1.16685
3:49631220:TG_T	2.32782e-08	0.904918	5.58568	R	D	0.778935	0.115733	0.280708	0.545842	-0.254713	-0.604002
[truncated: 2,135 more rows]
