# Supplementary material for: High-Throughput Characterization of Blood Serum Proteomics of IBD Patients with Respect to Aging and Genetic Factors
Source: PLoS Genet. 2017 Jan 27;13(1):e1006565. doi: 10.1371/journal.pgen.1006565 (PMC5271178; doi:10.1371/journal.pgen.1006565)
Supplement: S8 Table — (XLSX) [file pgen.1006565.s016.xlsx]

## Sheet: TableS8_study_design
Distribution of baseline blood samples across microarray plates, by cohort and sex.
	Plate ID
	Set A	Set B	Set C	Set G	Set H
cohort1
CD	38	34	0	12	0
UC	0	0	0	36	52
NC	0	2	3	0	10
sex2
female	27	24	3	25	32
male	11	12	0	23	30
1) Chi-squared: 184.70; pvalue < 2.2E-16
2) Chi-squared: 7.6; pvalue = 0.1074
