# Supplementary material for: High-Throughput Characterization of Blood Serum Proteomics of IBD Patients with Respect to Aging and Genetic Factors
Source: PLoS Genet. 2017 Jan 27;13(1):e1006565. doi: 10.1371/journal.pgen.1006565 (PMC5271178; doi:10.1371/journal.pgen.1006565)
Supplement: S9 Table — IBD risk loci were obtained from the NHGRI-EBI GWAS catalog (version 1.0.1 e84, 2016-06-12) and lifted to the hg19 genome build. For each locus, we surveyed 10% FDR cis or trans eQTL and pQTL studies from few tissues. Brain eQTLs (Prefrontal Cortex, Visual Cortex and Cerebellum) were obtained from the Harvard Brain collection (www.brainbank.mclean.org); Blood eQTLs from [12]; Liver, Omental fat and Subcutaneous fat from [41]; Blood serum pQTLs from the present study. (XLSX) [file pgen.1006565.s017.xlsx]

## Sheet: TableS9_IBD_loci_eQTLs_pQTLs
Table S9. Known IBD risk loci and 10% FDR mRNA expression-QTLs (eQTLs) and protein-QTLs (pQTLs) from different tissues.
IBD risk loci were obtained from the NHGRI-EBI GWAS catalog (version 1.0.1 e84, 2016-06-12) and lifted to the hg19 genome build. For each locus, we surveyed 10% FDR cis or trans eQTL and pQTL studies from few tissues.
rsID	chr	pos (hg19)	reported genes	tissues gene expression association at 10% FDR
				mRNA	protein
rs12103	1	1247494	TNFRSF18, TNFRSF4	Cerebellum, Prefrontal Cortex, Visual Cortex
rs10797432	1	2501338	MMEL1, PLCH2, TNFRSF14	Cerebellum, Liver, Omental fat, Prefrontal Cortex, Visual Cortex
rs734999	1	2513216	C1orf93, MMEL1, PLCH2, TNFRSF14	Blood, Cerebellum, Liver, Omental fat, Prefrontal Cortex
rs2797685	1	7879063	VAMP3	Blood
rs35675666	1	8021973	ERFFI1, PARK7, TNFRSF9, UTS2
rs7667	1	19718824	CAPZB	Omental fat, Subcutaneous fat
rs1317209	1	20140036	OTUD3, PLA2G2E, RNF186
rs3806308	1	20142866	OTUD3, PLA2G2E, RNF186
rs6426833	1	20171860	intergenic, OTUD3, PLA2G2E, RNF186
rs4654903	1	20200990	OTUD3, PLA2G2E, RNF186
rs4654925	1	20227723	OTUD3
rs7524102	1	22698447	intergenic
rs12568930	1	22702231	intergenic
rs7551188	1	25273200	RUNX3
rs76418789	1	67648596	IL23R
rs11805303	1	67675516	IL23R
rs7517847	1	67681669	IL23R
rs2201841	1	67694202	IL23R
rs11465804	1	67702526	IL23R
rs11209026	1	67705958	C1orf141, IL12RB2, IL23R, SERBP1, SLC35D1
rs10889677	1	67725120	IL23R
rs10789230	1	67730628	IL23R
rs2651244	1	70995562	intergenic	Prefrontal Cortex
rs17391694	1	78623626	intergenic
rs2249296	1	86910264	CLCA2	Blood, Cerebellum, Liver, Omental fat, Prefrontal Cortex, Subcutaneous fat, Visual Cortex
rs6679677	1	114303808	DCLRE1B, PTPN22	Blood, Cerebellum
rs2476601	1	114377568	PTPN22	Blood, Cerebellum
rs3897478	1	120451190	ADAM30
rs4845604	1	151801680	RORC	Blood
rs3180018	1	155230131	MUC1, SCAMP3	Cerebellum, Liver, Omental fat, Prefrontal Cortex, Subcutaneous fat, Visual Cortex
rs670523	1	155878732	MSTO1, RIT1, UBQLN4	Blood, Liver
rs12122337	1	159886422	TAGLN2	Blood
rs4656940	1	160830268	CD244, ITLN1	Blood, Omental fat
rs2274910	1	160852046	ITLN1	Blood, Omental fat
rs4656958	1	160856964	ARHGAP30, CD244, CD48, F11R, ITLN1, SLAMF1, SLAMF7, USF1	Omental fat, Subcutaneous fat
rs10800309	1	161472158	FCGR2A, FCGR2C	Blood
rs1801274	1	161479745	FCGR2A, FCGR2B, FCGR3A, FCGR3B, FCRLA, HSPA6	Blood, Omental fat, Subcutaneous fat
rs7517810	1	172853460	FASLG, TNFSF18, TNFSF4
rs9286879	1	172862234	FASLG, intergenic, TNFSF18
rs12035082	1	172898377	intergenic
rs10801047	1	191559356	intergenic
rs2488389	1	197631141	C1orf53
rs1998598	1	197727642	DENND1B
rs2359952	1	198656407	PTPRC	Blood
rs2816958	1	200101920	intergenic
rs7554511	1	200877562	C1orf106, KIF21B
rs11584383	1	200935866	C1orf81, CACNA1S, intergenic, KIF21B
rs3024505	1	206939904	FAIM3, IL10, IL19, IL20, IL24, MAPKAPK2, PIGR, RASSF5
rs3024493	1	206943968	IL10
rs11679592	2	2406488	MYTL
rs11894081	2	5664008	SOX11
rs6545800	2	25118885	ADCY3	Blood, Cerebellum, Omental fat, Prefrontal Cortex, Subcutaneous fat, Visual Cortex
rs13428812	2	25492467	DNMT3A	Liver, Omental fat, Prefrontal Cortex, Subcutaneous fat, Visual Cortex
rs1728918	2	27635463	UCN	Cerebellum, Liver, Omental fat, Prefrontal Cortex, Subcutaneous fat, Visual Cortex
rs780093	2	27742603	GCKR	Blood, Cerebellum, Liver, Omental fat, Prefrontal Cortex, Subcutaneous fat, Visual Cortex
rs925255	2	28614794	BRE, FOSL2	Omental fat, Prefrontal Cortex, Subcutaneous fat, Visual Cortex
rs10495903	2	43806918	intergenic, THADA
rs13003464	2	61186829	C2orf74, CCDC139, KIAA1841, PAPOLG, PEX13, PUS10, REL, USP34	Cerebellum, Liver, Omental fat, Prefrontal Cortex, Subcutaneous fat, Visual Cortex
rs7608910	2	61204856	AHSA2, C2orf74, KIAA1841, PUS10, REL	Cerebellum, Liver, Omental fat, Prefrontal Cortex, Subcutaneous fat, Visual Cortex
rs10188217	2	61217542	PUS10	Cerebellum, Liver, Omental fat, Prefrontal Cortex, Subcutaneous fat, Visual Cortex
rs10181042	2	61224259	C2orf74, REL	Cerebellum, Liver, Omental fat, Prefrontal Cortex, Subcutaneous fat, Visual Cortex
rs10865331	2	62551472	intergenic
rs6545946	2	62713533	AK3, CPAMD8, EHBP1, TMEM17	Omental fat, Prefrontal Cortex, Subcutaneous fat
rs6740462	2	65667272	SPRED2
rs2310173	2	102663628	IL1R2	Blood, Liver
rs2058660	2	103054449	IL12RL2, IL18R1, IL18RAP, IL1RL1	Blood, Cerebellum, Prefrontal Cortex, Visual Cortex
rs917997	2	103070568	IL18R1, IL18RAP, IL1R1, IL1R2, IL1RL1, IL1RL2	Blood, Cerebellum, Prefrontal Cortex, Visual Cortex
rs1520339	2	156751921	intergenic
rs8179646	2	157598678	GPD2
rs10929956	2	160714615	LY75	Blood, Liver, Omental fat, Prefrontal Cortex, Subcutaneous fat
rs2111485	2	163110536	IFIH1
rs1517352	2	191931464	STAT1, STAT4
rs1016883	2	198881668	PLCL1, RFTN2	Blood, Subcutaneous fat
rs6738825	2	198896895	PLCL1	Blood, Omental fat, Subcutaneous fat
rs17229285	2	199523122	intergenic
rs1992950	2	200290359	SATB2
rs11676348	2	219010146	AAMP, ARPC, IL8RA, IL8RB, SLC11A1	Blood, Cerebellum, Liver, Omental fat, Prefrontal Cortex, Subcutaneous fat, Visual Cortex
rs2382817	2	219151218	ARPC2, CTDSP1, CXCR1, CXCR2, PNKD, SLC11A1, TMBIM1	Blood, Cerebellum, Liver, Omental fat, Prefrontal Cortex, Subcutaneous fat, Visual Cortex
rs6716753	2	231097129	SP140	Blood
rs7423615	2	231116874	SP140	Blood, Omental fat
rs10210302	2	234158839	ATG16L1	Blood, Liver, Omental fat, Subcutaneous fat
rs12994997	2	234173503	ATG16L1, INPP5D	Blood, Liver, Omental fat, Subcutaneous fat
rs3828309	2	234180410	ATG16L1	Blood, Liver, Omental fat, Subcutaneous fat
rs2241880	2	234183368	ATG16L1, DGKD, INPP5D, SAG, USP40	Blood, Liver, Omental fat, Subcutaneous fat
rs3792109	2	234184417	ATG16L1	Blood, Liver, Omental fat, Subcutaneous fat
rs3749171	2	241569692	GPR35
rs4676406	2	241579108	GPR35	Subcutaneous fat
rs13073817	3	18706858	intergenic
rs4256159	3	18767404	intergenic
rs9858542	3	49701983	BSN, MST1	Blood, Cerebellum, Liver, Omental fat, Prefrontal Cortex, Subcutaneous fat	Blood Serum
rs9822268	3	49719729	AMIGO3, APEH, BSN, GMPPB, MST1, UBA7	Blood, Cerebellum, Liver, Omental fat, Prefrontal Cortex, Subcutaneous fat	Blood Serum
rs3197999	3	49721532	BSN, GPX1, IP6K1, IP6K2, MST1, MST1R, PFKFB4, UCN2, USP4	Blood, Cerebellum, Liver, Omental fat, Prefrontal Cortex, Subcutaneous fat	Blood Serum
rs9847710	3	53062661	ITIH4, PRKCD	Blood, Cerebellum
rs11924265	3	65760342	MAGI1
rs9868898	3	111480946	PHLDB2	Blood, Liver
rs1386478	3	113680951	ZDHHC23	Blood
rs6856616	4	38325036	KLF3, TBC1D1
rs1487630	4	38335823	TBC1D1
rs6837335	4	48363983	SLC10A4, TEC, TXK	Omental fat, Subcutaneous fat
rs11133504	4	58380322	intergenic
rs2472649	4	74857708	CXCL1, CXCL2, CXCL3, CXCL5, CXCL6, IL8, PF4, PF4V1	Blood
rs13126505	4	102865304	intergenic	Liver
rs3774959	4	103511114	MANBA, NFKB1	Blood
rs7657746	4	123161619	IL2, IL21
rs17388568	4	123329362	ADAD1, IL2, IL21
rs6811556	4	180284814	intergenic
rs4957048	5	583442	CEP72, TPPP	Cerebellum, Liver, Omental fat, Prefrontal Cortex, Subcutaneous fat, Visual Cortex
rs11739663	5	594083	EXOC3, SLC9A3	Cerebellum, Liver, Omental fat, Prefrontal Cortex, Subcutaneous fat, Visual Cortex
rs2930047	5	10695526	DAP	Blood, Omental fat, Subcutaneous fat
rs267939	5	10752315	DAP	Blood, Omental fat, Subcutaneous fat
rs3194051	5	35876274	IL7R
rs4613763	5	40392728	PTGER4
rs17234657	5	40401509	intergenic
rs11742570	5	40410584	PTGER4
rs6451493	5	40410935	PTGER4
rs1992660	5	40415067	PTGER4
rs1373692	5	40431183	intergenic
rs9292777	5	40437948	intergenic, PTGER4
rs10065637	5	55438851	IL31RA, IL6ST	Blood
rs7702331	5	72551134	intergenic
rs2549794	5	96244549	ERAP2, LRAP	Blood, Cerebellum, Liver, Omental fat, Prefrontal Cortex, Subcutaneous fat, Visual Cortex
rs1363907	5	96252803	ERAP1, ERAP2, LNPEP	Blood, Cerebellum, Liver, Omental fat, Prefrontal Cortex, Subcutaneous fat, Visual Cortex
rs7705924	5	101946798	SLCO6A1
rs4571457	5	107834247	intergenic
rs4836519	5	130017287	intergenic
rs3091338	5	131402738	ACSL6, IL3, P4HA2, PDLIM4, SLC22A4	Cerebellum, Liver, Omental fat, Subcutaneous fat
rs6596075	5	131742228	intergenic	Blood, Cerebellum, Omental fat, Subcutaneous fat
rs2188962	5	131770805	ACSL6, CSF2, IBD5, IL13, IL3, IL4, IL5, intergenic, IRF1, PDLIM4, SLC22A4, SLC22A5	Blood, Cerebellum, Liver, Omental fat, Prefrontal Cortex, Subcutaneous fat
rs12521868	5	131784393	IL3, IRF1, SLC22A4, SLC22A5	Blood, Cerebellum, Liver, Omental fat, Prefrontal Cortex, Subcutaneous fat
rs254560	5	134443606	intergenic
rs11167764	5	141479065	NDFIP1	Blood, Liver
rs6863411	5	141513204	NDFIP1, SPRY4	Blood, Liver, Prefrontal Cortex
rs13361189	5	150223387	IRGM	Cerebellum, Liver, Omental fat, Prefrontal Cortex, Subcutaneous fat, Visual Cortex
rs1000113	5	150240076	IRGM	Cerebellum, Liver, Omental fat, Prefrontal Cortex, Subcutaneous fat, Visual Cortex
rs11747270	5	150258867	IRGM	Cerebellum, Liver, Omental fat, Prefrontal Cortex, Subcutaneous fat, Visual Cortex
rs7714584	5	150270420	IRGM	Cerebellum, Liver, Omental fat, Prefrontal Cortex, Subcutaneous fat, Visual Cortex
rs11741861	5	150277909	IRGM, TNIP1, ZNF300P1	Cerebellum, Liver, Omental fat, Prefrontal Cortex, Subcutaneous fat, Visual Cortex
rs6556412	5	158787385	IL12B	Cerebellum, Omental fat, Prefrontal Cortex, Subcutaneous fat
rs10045431	5	158814533	IL12B	Blood, Cerebellum, Prefrontal Cortex, Subcutaneous fat
rs6887695	5	158822645	IL12B	Cerebellum, Omental fat, Subcutaneous fat
rs6871626	5	158826792	IL12B
rs359457	5	173279842	CPEB4	Blood, Omental fat, Subcutaneous fat
rs17695092	5	173337853	CPEB4	Blood
rs12654812	5	176794191	DOK3	Blood, Cerebellum, Prefrontal Cortex, Subcutaneous fat, Visual Cortex
rs17309827	6	3433318	intergenic
rs17119	6	14719496	intergenic
rs6908425	6	20728731	CDKAL1
rs9358372	6	20812588	intergenic
rs12663356	6	21430728	intergenic
rs9258260	6	29723161	GABBR1, HLA-A, HLA-F, HLA-G, HLA-H, MOG, UBD	Blood, Cerebellum, Liver, Omental fat, Subcutaneous fat
rs6935053	6	29934163	HCG9	Cerebellum, Liver, Omental fat, Prefrontal Cortex, Subcutaneous fat, Visual Cortex
rs9501030	6	30799399	DDR1, FLOT1, GTF2H4, IER3, MIR588, VARS2	Omental fat, Prefrontal Cortex
rs9263739	6	31111356	HLA	Blood, Cerebellum, Liver, Omental fat, Prefrontal Cortex, Subcutaneous fat
rs3094188	6	31142245	PSORS1C3	Cerebellum, Liver, Omental fat, Prefrontal Cortex, Subcutaneous fat, Visual Cortex
rs9264942	6	31274380	HLA-C, MICB, NFKBIL1, PSORS1C1	Blood, Cerebellum, Liver, Omental fat, Prefrontal Cortex, Subcutaneous fat
rs3749946	6	31448862	3.8-1, HCG26	Blood, Cerebellum, Liver, Omental fat, Subcutaneous fat
rs1799964	6	31542308	HLA-DQA2, LST1, LTA, LTB, TNF	Blood, Omental fat, Subcutaneous fat
rs9348876	6	31575276	AIF1	Blood, Liver, Omental fat, Subcutaneous fat
rs4151657	6	31917540	BAT2, CFB, HSPA1L, MSH5, SLC44A4	Blood, Cerebellum, Liver, Omental fat, Prefrontal Cortex, Subcutaneous fat
rs17207986	6	32079567	MHC	Cerebellum, Liver, Omental fat, Prefrontal Cortex, Subcutaneous fat
rs549182	6	32205045	NOTCH4
rs9267911	6	32205110	NOTCH4, PBX2	Blood, Cerebellum, Liver, Omental fat, Prefrontal Cortex, Subcutaneous fat, Visual Cortex
rs9268480	6	32363844	BTNL2	Blood, Cerebellum, Liver, Omental fat, Prefrontal Cortex, Subcutaneous fat, Visual Cortex
rs10947261	6	32373232	BTNL2, HLA-DQA1, HLA-DRA, HLA-DRB1, HLA-DRB5	Blood, Cerebellum, Liver, Omental fat, Subcutaneous fat
rs9268853	6	32429643	BTNL2, HLA-DQA1, HLA-DRA, HLA-DRB1, HLA-DRB5, MHC	Blood, Cerebellum, Liver, Omental fat, Prefrontal Cortex, Subcutaneous fat, Visual Cortex
rs9268877	6	32431147	BTNL2, HLA-DRA, MHC	Blood, Cerebellum, Liver, Omental fat, Prefrontal Cortex, Subcutaneous fat, Visual Cortex
rs9268923	6	32432835	HLA-DRA	Blood, Cerebellum, Liver, Omental fat, Prefrontal Cortex, Subcutaneous fat, Visual Cortex
rs2395185	6	32433167	BTNL2, C6orf10, HLA, HLA-DQA1, HLA-DQB1, HLA-DRA, HLA-DRB1, HLA-DRB5, intergenic	Blood, Cerebellum, Liver, Omental fat, Prefrontal Cortex, Subcutaneous fat, Visual Cortex
rs477515	6	32569691	HLA-DQA1
rs9271366	6	32586854	BTNL2, HLA-DQA1, HLA-DRA, HLA-DRB1, HLA-DRB5, MHC	Blood, Cerebellum, Liver, Omental fat, Prefrontal Cortex, Subcutaneous fat, Visual Cortex
rs6927022	6	32612397	HLA-DQA1, HLA-DQB1, HLA-DRA, HLA-DRB1
rs1063355	6	32627714	HLA-DQA1, HLA-DQB1, HLA-DRA	Blood
rs9469220	6	32658310	NR	Blood, Cerebellum, Liver, Omental fat, Prefrontal Cortex, Subcutaneous fat, Visual Cortex
rs7765379	6	32680928	HLA-DOB, HLA-DQA1, HLA-DQA2, HLA-DQB1, HLA-DRB1, PSMB9	Blood, Cerebellum, Liver, Omental fat, Prefrontal Cortex, Subcutaneous fat, Visual Cortex
rs751728	6	33764033	IP6K3, ITPR3, LEMD2, MIF1, MLN
rs943072	6	43795968	intergenic
rs1847472	6	90973159	BACH2, intergenic
rs6568421	6	106435025	intergenic, PRDM1
rs7746082	6	106435269	Unknown
rs6911490	6	106522027	PDRM1
rs3851228	6	111848191	FYN, REV3L, TRAF3IP2	Cerebellum, Liver, Omental fat, Prefrontal Cortex, Subcutaneous fat, Visual Cortex
rs2858829	6	116768917	FAM26F	Blood, Liver, Omental fat, Prefrontal Cortex, Subcutaneous fat
rs9491697	6	127456122	intergenic	Omental fat, Subcutaneous fat
rs13204742	6	128245765	intergenic
rs6920220	6	138006504	intergenic, TNFAIP3
rs12199775	6	143898894	PHACTR2
rs212388	6	159490436	TAGAP
rs2149085	6	167371110	CCR6, FGFR1OP, MIR3939, RNASET2	Blood, Cerebellum, Liver, Omental fat, Prefrontal Cortex, Subcutaneous fat
rs1819333	6	167373547	CCR6, RNASET2, RPS6KA2	Blood, Cerebellum, Liver, Omental fat, Prefrontal Cortex, Subcutaneous fat
rs415890	6	167406633	CCR6	Blood, Cerebellum, Liver, Omental fat, Prefrontal Cortex, Subcutaneous fat
rs2301436	6	167437988	CCR6, FGFR10P, RNASE2	Blood, Cerebellum, Prefrontal Cortex, Subcutaneous fat
rs798502	7	2789880	CARD11, GNA12, TTYH3	Blood, Cerebellum, Liver, Omental fat, Prefrontal Cortex, Subcutaneous fat, Visual Cortex
rs11764116	7	18800413	HDAC9
rs10486483	7	26892440	intergenic	Blood, Cerebellum, Prefrontal Cortex
rs4722672	7	27231762	intergenic	Blood
rs864745	7	28180556	CREB5, JAZF1	Blood, Liver
rs1456893	7	50269672	intergenic
rs1456896	7	50304461	FIGNL1, IKZF1, ZPBP
rs11978472	7	81839553	CACNA2D1
rs929351	7	81857893	CACNA2D1
rs9297145	7	98759117	SMURF1
rs7809799	7	98760504	KPNA7, SMURF1	Omental fat
rs1734907	7	100315517	EPO	Blood, Cerebellum, Prefrontal Cortex, Subcutaneous fat
rs2108225	7	107453103	SLC26A3
rs4730273	7	107479519	intergenic	Cerebellum, Omental fat, Prefrontal Cortex, Subcutaneous fat, Visual Cortex
rs4380874	7	107480315	DLD	Cerebellum, Liver, Omental fat, Prefrontal Cortex, Subcutaneous fat, Visual Cortex
rs4730276	7	107484437	DLD, LAMB1, SLC26A3	Cerebellum, Omental fat, Prefrontal Cortex, Subcutaneous fat, Visual Cortex
rs4510766	7	107492789	intergenic	Cerebellum, Omental fat, Prefrontal Cortex, Subcutaneous fat, Visual Cortex
rs886774	7	107495434	LAMB1	Cerebellum, Liver, Omental fat, Prefrontal Cortex, Subcutaneous fat, Visual Cortex
rs4598195	7	107503441	DLD, LAMB1, SLC26A3	Blood, Cerebellum, Omental fat, Prefrontal Cortex, Subcutaneous fat, Visual Cortex
rs2158836	7	107580839	DLD, LAMB1, SLC26A3	Cerebellum, Liver, Omental fat, Prefrontal Cortex, Subcutaneous fat, Visual Cortex
rs1869839	7	114357543	FOXP2
rs38904	7	116892846	intergenic
rs4728142	7	128573967	IRF5, TNPO3, TSPAN33	Blood, Cerebellum, Liver, Omental fat, Prefrontal Cortex, Subcutaneous fat, Visual Cortex
rs7807268	7	148258048	NR
rs4725479	7	152745810	ACTR3B
rs12677663	8	74007347	C8orf84, KCNB2, RDH10, RPL7, TERF1	Prefrontal Cortex, Visual Cortex
rs7015630	8	90875918	RIPK2	Blood, Prefrontal Cortex
rs921720	8	126534671	TRIB1
rs4871611	8	126537570	intergenic
rs1551398	8	126540051	intergenic
rs1906493	8	127092882	intergenic
rs6651252	8	129567181	intergenic
rs1991866	8	130624105	intergenic
rs10758669	9	4981602	JAK2	Blood
rs2274471	9	4985879	JAK2
rs10975003	9	5213687	INSL4, INSL6, JAK2	Blood
rs668853	9	85311147	intergenic
rs4743820	9	93928416	NFIL3	Cerebellum, Prefrontal Cortex, Visual Cortex
rs6478106	9	117545666	LOC100129633, LOC645266, TNFSF15, TNFSF8	Blood, Cerebellum, Liver, Omental fat, Subcutaneous fat
rs3810936	9	117552885	TNFSF15, TNFSF8	Blood, Cerebellum, Liver, Omental fat, Subcutaneous fat
rs4246905	9	117553249	TNC, TNFSF15, TNFSF8	Blood, Cerebellum, Liver, Omental fat, Subcutaneous fat
rs4263839	9	117566440	TNFSF15	Blood, Cerebellum, Liver, Omental fat, Subcutaneous fat
rs6478109	9	117568766	TNFSF15	Blood, Cerebellum, Liver, Omental fat, Subcutaneous fat
rs2006996	9	117592638	TNFSF15	Blood
rs11554257	9	117605070	TNFSF15	Omental fat
rs11103429	9	137506578	COL5A1, RXRA
rs10781499	9	139266405	CARD9, INPP5E, PMPCA, SDCCAG3, SEC16A, SNAPC4	Blood, Cerebellum, Liver, Prefrontal Cortex, Subcutaneous fat
rs4077515	9	139266496	CARD9, SNAPC4	Blood, Cerebellum, Liver, Omental fat, Prefrontal Cortex, Subcutaneous fat
rs10781500	9	139269338	CARD9	Blood, Cerebellum, Liver, Prefrontal Cortex, Subcutaneous fat
rs6601764	10	3862542	NR
rs12722515	10	6081230	IL15RA, IL2RA	Omental fat
rs12722489	10	6102012	IL2RA	Omental fat
rs1398024	10	23665438	C10orf67
rs1042058	10	30728101	MAP3K8	Blood
rs17582416	10	35287650	intergenic	Omental fat, Prefrontal Cortex
rs11010067	10	35295431	CREM	Omental fat, Prefrontal Cortex
rs12242110	10	35535695	CREM	Omental fat, Prefrontal Cortex
rs12261843	10	35554054	CCNY	Omental fat, Prefrontal Cortex
rs1819658	10	59913151	UBE2D1	Blood, Cerebellum, Liver, Omental fat, Prefrontal Cortex, Subcutaneous fat
rs2790216	10	59997926	CISD1, IPMK	Blood, Cerebellum, Liver, Omental fat, Prefrontal Cortex, Subcutaneous fat
rs7076156	10	64415184	ADO, ERG2, ZNF365	Blood
rs10995271	10	64438486	ZNF365	Blood, Subcutaneous fat
rs10761659	10	64445564	intergenic, ZNF365
rs224136	10	64470675	intergenic
rs2642575	10	71543168	COL13A1
rs2227564	10	75673101	intergenic	Blood, Subcutaneous fat
rs1250546	10	81032532	intergenic
rs1250544	10	81032885	ZMIZ1
rs1250550	10	81060317	ZMIZ1
rs6586030	10	82254047	C10orf58, TSPAN14	Blood, Cerebellum, Liver, Omental fat, Prefrontal Cortex, Subcutaneous fat, Visual Cortex
rs7911264	10	94436851	intergenic	Blood
rs4409764	10	101284237	NKX2-3	Omental fat
rs10883365	10	101287764	NKX2-3	Omental fat
rs6584283	10	101290301	intergenic, NKX2, NKX2-3, NKX3	Omental fat
rs11190140	10	101291593	NKX2-3	Omental fat
rs11190141	10	101292390	CNNM1, COX15, CUTC, ENTPD7, GOT1, NKX2-3, SLC25A28	Omental fat
rs11195128	10	112186148	DUSP5, RP11-525A16.1, SMNDC1
rs4246949	10	125517080	CPXM2
rs10734105	10	133172119	TCERG1L
rs907611	11	1874072	LSP1, TNNI2	Prefrontal Cortex
rs1793004	11	20698929	NELL1
rs11229030	11	57203009	PRG2, PRG3, SLC43A3	Blood, Omental fat, Subcutaneous fat
rs10896794	11	58339124	CNTF, LPXN	Blood
rs11230563	11	60776209	CD5, CD6, PTGDR2	Blood
rs102275	11	61557803	FADS1	Blood, Cerebellum, Liver, Omental fat, Prefrontal Cortex, Visual Cortex
rs4246215	11	61564299	C11orf9, FADS1, FADS2	Blood, Cerebellum, Liver, Omental fat, Prefrontal Cortex, Visual Cortex
rs694739	11	64097233	ESRRA, PRDX5	Blood, Cerebellum, Liver, Omental fat, Prefrontal Cortex, Subcutaneous fat, Visual Cortex
rs559928	11	64150370	CCDC88B, FLRT1, RPS6KA4, TRPT1	Blood, Cerebellum, Liver, Omental fat, Prefrontal Cortex, Visual Cortex
rs2231884	11	65656564	CTSW, FOSL1, RELA, SNX32	Cerebellum, Liver, Omental fat, Prefrontal Cortex, Subcutaneous fat, Visual Cortex
rs72981516	11	72670900	ATG16L2, FCHSD2
rs11235667	11	72863697	ATG16L2, FCHSD2, STARD10
rs2155219	11	76299194	intergenic
rs7927894	11	76301316	C11orf30
rs7927997	11	76301375	C11orf30
rs6592362	11	87125438	intergenic
rs483905	11	96023427	JRKL, MAML2	Cerebellum, Omental fat, Prefrontal Cortex, Subcutaneous fat
rs561722	11	114386830	NXPE1, NXPE4
rs678170	11	114431956	intergenic
rs630923	11	118754353	CXCR5
rs11612508	12	12657513	LOH12CR1	Blood, Omental fat, Prefrontal Cortex, Subcutaneous fat
rs11175593	12	40601940	LRRK2, MUC19	Prefrontal Cortex
rs11564258	12	40792300	LRRK2, MUC19
rs11168249	12	48208368	VDR
rs7134599	12	68500075	IFNG, IL22, IL26	Blood
rs1558744	12	68504592	IFNG, IL22, IL26	Blood
rs2870946	12	68596661	IL26
rs17085007	13	27531267	intergenic, Intergernic, USP12
rs9548988	13	40505510	intergenic
rs941823	13	41013977	intergenic
rs7329174	13	41558110	ELF1, microRNA2276, SLC25A15, WBP4
rs2062305	13	43052880	TNFSF11	Blood
rs3764147	13	44457925	C13orf31, LACC1, Unknown	Omental fat
rs7319358	13	79550934	intergenic
rs9557195	13	99956622	GPR18, GPR183	Blood
rs1956388	14	29132877	intergenic
rs4902642	14	69210199	ZFP36L1
rs194749	14	69273905	ZFP36L1
rs4899554	14	75701221	FOS, MLH3	Blood, Cerebellum, Omental fat, Prefrontal Cortex, Subcutaneous fat
rs8005161	14	88472595	GALC, GPR65	Blood
rs16967103	15	38899190	RASGRP1, SPRED1
rs28374715	15	41563950	ITPKA, NDUFAF1, NUSAP1	Cerebellum, Liver, Omental fat, Prefrontal Cortex, Subcutaneous fat, Visual Cortex
rs17293632	15	67442596	SMAD3	Blood
rs7495132	15	91172901	CRTC3
rs4781011	16	10975311	CIITA	Subcutaneous fat
rs4780355	16	11347858	SOCS1	Blood, Omental fat, Prefrontal Cortex, Visual Cortex
rs529866	16	11373320	LITAF, RMI2, SOCS1	Blood, Omental fat, Prefrontal Cortex, Subcutaneous fat, Visual Cortex
rs7404095	16	23864590	PRKCB	Cerebellum, Subcutaneous fat
rs151181	16	28490517	CD19, EIF3C, IL27, LAT, SH2B1	Blood
rs26528	16	28517709	EIF3C, IL27, NUPR1, RABEP2, SULT1A1, SULT1A2
rs8049439	16	28837515	CCDC101, CLN3, EIF3C, IL27, NUPR1, SULT1A1, SULT1A2	Blood, Cerebellum, Liver, Omental fat, Prefrontal Cortex, Subcutaneous fat
rs11150589	16	30482494	ITGAL	Blood
rs17221417	16	50739582	NOD2	Blood, Omental fat
rs5743289	16	50756774	CARD15, NOD2	Blood, Omental fat
rs2076756	16	50756881	CARD15, CYLD, NKD1, NOD2, SNX20	Blood, Omental fat
rs2066847	16	50763779	ADCY7, NOD2
rs11574514	16	67971380	PSMB10	Cerebellum, Liver, Omental fat, Prefrontal Cortex, Subcutaneous fat, Visual Cortex
rs1728785	16	68591230	CDH1, ZFP90	Blood, Cerebellum, Liver, Prefrontal Cortex
rs6499188	16	68674788	ZFP90	Blood, Cerebellum, Liver, Prefrontal Cortex
rs7195303	16	75167579	BCAR1, CTRB1/2, LDHD, ZHP1, ZNRF1	Liver, Omental fat, Subcutaneous fat
rs16940186	16	86009740	IRF8
rs10521318	16	86011337	IRF8
rs16940202	16	86014241	intergenic
rs2945412	17	25843643	LGALS9, NOS2	Blood, Cerebellum
rs3091315	17	32593665	CCL2, CCL7	Omental fat, Subcutaneous fat
rs3091316	17	32593974	CCL1, CCL11, CCL13, CCL2, CCL7, CCL8	Omental fat, Subcutaneous fat
rs12946510	17	37912377	GSDMA, GSDMB, IKZF3, ORMDL3, ZPBP2	Liver, Omental fat, Prefrontal Cortex, Subcutaneous fat
rs2872507	17	38040763	GSDML, GSMDL, IKZF3, ORMDL3, PNMT, ZPBP2	Blood, Liver, Omental fat, Prefrontal Cortex, Subcutaneous fat
rs2305480	17	38062196	C17orf37, CRKRS, ERBB2, FBXL20, GRB7, GSDML, IKZF3, MED1, NEUROD2, ORMDL3, PERLD1, PNMT, PPP1R1B, STAC2, STARD3, TCAP, ZPBP2	Blood, Liver, Omental fat, Prefrontal Cortex, Subcutaneous fat
rs9891119	17	40507980	STAT3	Blood
rs744166	17	40514201	STAT3	Blood, Omental fat, Subcutaneous fat
rs12942547	17	40527544	STAT3, STAT5A, STAT5B	Omental fat, Subcutaneous fat
rs11871801	17	40570772	MLX, STAT3	Omental fat, Subcutaneous fat
rs1292053	17	57963537	RPS6KB1, TUBD1	Omental fat, Subcutaneous fat
rs7210086	17	70641698	intergenic
rs2542151	18	12779947	PTPN2	Omental fat
rs1893217	18	12809340	intergenic, PTPN2	Omental fat
rs7240004	18	46395022	SMAD7
rs727088	18	67530439	CD226	Blood, Liver, Prefrontal Cortex, Visual Cortex
rs2024092	19	1124031	GPX4, HMHA1	Cerebellum, Liver, Prefrontal Cortex, Subcutaneous fat, Visual Cortex
rs740495	19	1124835	GPX4, SBNO2	Blood, Cerebellum, Liver, Omental fat, Prefrontal Cortex, Subcutaneous fat
rs12720356	19	10469975	ICAM1, ICAM3, TYK2	Blood, Cerebellum
rs11879191	19	10512911	ICAM1, PPAN-P2RY11, TYK2	Blood
rs17694108	19	33731551	CEBPG
rs10500264	19	33750314	intergenic
rs736289	19	33757062	intergenic	Blood
rs4802307	19	46849806	intergenic
rs1126510	19	47123783	CALM3	Blood, Subcutaneous fat
rs516246	19	49206172	DBP, FUT2, IZUMO1, SPHK2	Blood, Cerebellum, Prefrontal Cortex, Visual Cortex
rs504963	19	49208865	FUT2	Blood, Cerebellum, Prefrontal Cortex, Visual Cortex
rs281379	19	49214274	FUT2, RASIP1	Blood, Cerebellum, Prefrontal Cortex, Visual Cortex
rs11672983	19	55383051	KIR2DL1, LILRB4, NLRP2, NLRP7	Blood
rs6142618	20	30725648	HCK	Blood, Cerebellum, Liver, Omental fat, Prefrontal Cortex, Subcutaneous fat, Visual Cortex
rs4911259	20	31376282	DNMT3B	Blood, Cerebellum, Omental fat, Subcutaneous fat
rs6059101	20	31718653	C20orf70, C20orf71
rs6088765	20	33799280	CEP250, PROCR, UQCC	Blood, Cerebellum, Liver, Omental fat, Prefrontal Cortex, Subcutaneous fat, Visual Cortex
rs6017342	20	43065028	ADA, HNF4A, SERINC3	Blood
rs1569723	20	44742064	CD40, MMP9, PLTP	Blood, Cerebellum, Omental fat, Prefrontal Cortex, Subcutaneous fat
rs913678	20	48955424	CEBPB	Blood
rs259964	20	57824309	CTSZ, ZNF831	Blood
rs2297441	20	62327582	RTEL1, SLC2A4RG, STMN3, TNFRSF6B, ZBTB46, ZGPAT	Blood, Cerebellum, Liver, Prefrontal Cortex, Subcutaneous fat, Visual Cortex
rs2315008	20	62343956	TNFRSF6B	Blood, Cerebellum, Liver, Omental fat, Prefrontal Cortex, Subcutaneous fat
rs6062504	20	62348907	LIME1, SLC2A4RG, TNFRSF6B, ZGPAT	Cerebellum, Liver, Omental fat, Prefrontal Cortex, Subcutaneous fat
rs4809330	20	62349586	RTEL1, SLC2A4RG, TNFRS-F6B	Blood, Cerebellum, Liver, Omental fat, Prefrontal Cortex, Subcutaneous fat
rs1736135	21	16805220	intergenic	Omental fat, Subcutaneous fat
rs1736020	21	16812552	intergenic	Omental fat, Subcutaneous fat
rs1297265	21	16817051	intergenic	Omental fat, Subcutaneous fat
rs2823286	21	16817938	intergenic	Omental fat, Subcutaneous fat
rs2284553	21	34776695	GART, IFNAR1, IFNAR2, IFNGR2, IL10RB, TMEM50B	Blood, Cerebellum, Omental fat, Subcutaneous fat
rs2834215	21	34796886	IFNGR2	Blood, Cerebellum, Liver, Omental fat, Prefrontal Cortex, Subcutaneous fat, Visual Cortex
rs2836754	21	40291740	intergenic	Blood
rs2836878	21	40465534	intergenic, PSMG1
rs2838519	21	45615023	ICOSLG	Blood
rs762421	21	45615561	ICOSLG	Blood
rs7282490	21	45615741	ICOSLG	Blood
rs2266959	22	21922904	CCDC116, MAPK1, RIMBP3, UBE2L3, YDJC	Blood, Cerebellum, Liver, Omental fat, Prefrontal Cortex, Subcutaneous fat, Visual Cortex
rs181359	22	21928641	YDJC	Blood, Cerebellum, Liver, Omental fat, Prefrontal Cortex, Subcutaneous fat, Visual Cortex
rs2412970	22	30486826	LIF, MTMR3, OSM	Blood, Omental fat, Prefrontal Cortex
rs2412973	22	30529631	HORMAD2, LIF, MTMR3	Blood, Omental fat, Prefrontal Cortex
rs713875	22	30592487	MTMR3	Blood, Omental fat, Prefrontal Cortex
rs2413583	22	39659773	APOBEC3G, ATF4, MAP3K7IP1, TAB1	Blood
rs4820425	22	41431342	EP300, RBX1	Blood, Cerebellum, Liver, Omental fat, Prefrontal Cortex, Subcutaneous fat, Visual Cortex
rs5771069	22	50435480	IL17REL, PIM3	Blood
