# Supplementary material for: High-Throughput Characterization of Blood Serum Proteomics of IBD Patients with Respect to Aging and Genetic Factors
Source: PLoS Genet. 2017 Jan 27;13(1):e1006565. doi: 10.1371/journal.pgen.1006565 (PMC5271178; doi:10.1371/journal.pgen.1006565)
Supplement: S11 Table — (XLSX) [file pgen.1006565.s019.xlsx]

## Sheet: TableS11.allele_frequencies
Table S11. Allele frequencies of all pSNPs with FDR <= 0.5.
rsID	chromosome	position_hg19	allele_effective	allele_alternative	effective_allele_frequency	MAF
rs112890210	1	19685426	A	C	0.813627	0.186373
rs6688727	1	45999361	A	G	0.813627	0.186373
rs2229540	1	46032311	A	G	0.813627	0.186373
rs72688441	1	46051053	A	G	0.813627	0.186373
rs79083021	1	65974763	A	C	0.909902	0.090098
rs79549563	1	66002997	A	G	0.912549	0.087451
rs3790429	1	66036776	A	T	0.79402	0.20598
rs70940803	1	66037984	A	C	0.819216	0.180784
rs767256351	1	66037984	A	C	0.819216	0.180784
rs76912411	1	66040934	A	T	0.913039	0.0869608
rs10493380	1	66046117	A	C	0.787843	0.212157
rs3828037	1	66053797	A	G	0.440294	0.440294
rs3828036	1	66053804	A	T	0.440294	0.440294
rs61781283	1	66054003	A	G	0.780196	0.219804
rs61781284	1	66054038	A	G	0.779706	0.220294
rs3828034	1	66062325	A	G	0.825196	0.174804
rs6665672	1	66069020	A	G	0.815784	0.184216
rs7545475	1	66069400	A	G	0.791176	0.208824
rs12077336	1	66069986	A	C	0.81549	0.18451
rs12087511	1	66070026	A	T	0.817941	0.182059
rs12097855	1	66070422	A	G	0.815784	0.184216
rs79035087	1	66071082	A	T	0.823725	0.176275
rs17127767	1	66072543	A	C	0.815294	0.184706
rs6661050	1	66072896	C	G	0.815392	0.184608
rs4606347	1	66073361	A	G	0.815098	0.184902
rs6676598	1	66073388	A	G	0.815196	0.184804
rs6664374	1	66073952	A	G	0.637157	0.362843
rs10399687	1	66073982	A	G	0.814804	0.185196
rs2376018	1	66074166	A	G	0.815	0.185
rs11801408	1	66075136	A	G	0.791471	0.208529
rs1805094	1	66075952	C	G	0.815	0.185
rs6678033	1	66077624	A	G	0.384314	0.384314
rs17127776	1	66077805	A	G	0.814706	0.185294
rs6693842	1	66078405	A	G	0.376471	0.376471
rs61781308	1	66080260	A	G	0.81451	0.18549
rs4655557	1	66080787	A	G	0.59598	0.40402
rs1938485	1	66082084	A	G	0.38451	0.38451
rs4655729	1	66082471	A	G	0.384412	0.384412
rs61781309	1	66082795	A	G	0.81402	0.18598
rs11208689	1	66083197	A	G	0.384608	0.384608
rs3790437	1	66085433	A	G	0.813137	0.186863
rs3790438	1	66085525	A	T	0.813922	0.186078
rs3790439	1	66085574	A	T	0.38402	0.38402
rs10889569	1	66086194	A	T	0.383922	0.383922
rs61781310	1	66086308	A	T	0.813235	0.186765
rs4655743	1	66087301	C	G	0.384216	0.384216
rs61781311	1	66087620	A	C	0.813235	0.186765
rs6658330	1	66087829	A	T	0.790882	0.209118
rs10889570	1	66088084	C	G	0.381961	0.381961
rs61781312	1	66088128	A	G	0.81549	0.18451
rs7516341	1	66088143	A	G	0.381961	0.381961
rs12067936	1	66088701	A	C	0.368137	0.368137
rs17406429	1	66089708	A	G	0.820686	0.179314
rs6700896	1	66089782	A	G	0.379216	0.379216
rs34075504	1	66090364	A	C	0.794412	0.205588
rs17127815	1	66091070	A	G	0.796373	0.203627
rs7542446	1	66091106	A	G	0.377745	0.377745
rs11811985	1	66091458	A	G	0.796275	0.203725
rs6588153	1	66092017	A	T	0.378725	0.378725
rs61781313	1	66092457	A	C	0.820784	0.179216
rs57412330	1	66092566	A	G	0.796275	0.203725
rs11208691	1	66092570	A	G	0.378725	0.378725
rs7546242	1	66093030	A	G	0.378137	0.378137
rs17127825	1	66093708	A	G	0.796176	0.203824
rs1938499	1	66094928	A	T	0.819118	0.180882
rs61781314	1	66095388	A	T	0.794902	0.205098
rs17127832	1	66096925	A	G	0.796078	0.203922
rs76257047	1	66096931	A	G	0.820882	0.179118
rs61781315	1	66097287	A	G	0.795882	0.204118
rs1938498	1	66098653	A	G	0.380098	0.380098
rs17415296	1	66099013	A	C	0.819412	0.180588
rs3206172	1	66099438	C	G	0.794804	0.205196
rs12034502	1	66099831	A	G	0.380196	0.380196
rs1938497	1	66100450	A	G	0.380294	0.380294
rs17127838	1	66101275	A	C	0.795	0.205
rs1805096	1	66102257	A	G	0.380294	0.380294
rs17127849	1	66105512	A	G	0.379314	0.379314
rs72925335	1	66105688	A	G	0.794216	0.205784
rs72925337	1	66105702	A	G	0.794118	0.205882
rs61781317	1	66105751	A	G	0.817745	0.182255
rs61781318	1	66105805	A	G	0.820196	0.179804
rs61781319	1	66105888	A	G	0.817843	0.182157
rs1892534	1	66105944	A	G	0.388431	0.388431
rs41459646	1	66106042	A	C	0.818333	0.181667
rs1938495	1	66106469	A	G	0.379804	0.379804
rs7531867	1	66107546	A	G	0.37951	0.37951
rs59508186	1	66107881	A	C	0.381667	0.381667
rs11208693	1	66108063	A	G	0.379216	0.379216
rs2186247	1	66108341	A	G	0.793922	0.206078
rs2154384	1	66108517	A	G	0.379314	0.379314
rs2154383	1	66108534	A	G	0.818039	0.181961
rs61781320	1	66108914	A	C	0.794216	0.205784
rs112291788	1	66109111	A	G	0.79402	0.20598
rs61783273	1	66110971	A	G	0.798333	0.201667
rs61783274	1	66111043	A	G	0.796275	0.203725
rs59793772	1	66111280	A	G	0.795882	0.204118
rs61783276	1	66112473	A	T	0.813627	0.186373
rs12130672	1	66112528	A	G	0.374608	0.374608
rs61783277	1	66112547	A	C	0.813627	0.186373
rs12127241	1	66112676	A	C	0.738922	0.261078
rs56244444	1	66113175	C	G	0.813627	0.186373
rs11809906	1	66115064	A	G	0.371373	0.371373
rs12044840	1	66115213	C	G	0.376275	0.376275
rs12030956	1	66115298	A	C	0.376373	0.376373
rs12035753	1	66116691	A	C	0.37598	0.37598
rs1938494	1	66117691	A	C	0.376275	0.376275
rs1938493	1	66117819	A	C	0.813627	0.186373
rs1938492	1	66117829	A	C	0.376275	0.376275
rs1938491	1	66118121	A	G	0.813627	0.186373
rs61779661	1	66118190	A	G	0.813627	0.186373
rs2096443	1	66118478	A	C	0.813627	0.186373
rs2096442	1	66118806	A	G	0.813627	0.186373
rs4311928	1	66119752	A	G	0.374314	0.374314
rs4655761	1	66120335	A	G	0.368431	0.368431
rs2211653	1	66120916	A	G	0.375784	0.375784
rs11208695	1	66121634	A	G	0.375196	0.375196
rs11208696	1	66121781	A	C	0.375294	0.375294
rs61779662	1	66122491	A	G	0.813627	0.186373
rs13375019	1	66123136	C	G	0.375294	0.375294
rs2376015	1	66123774	A	G	0.355196	0.355196
rs28480230	1	66124075	A	G	0.375294	0.375294
rs61779664	1	66124477	A	C	0.813627	0.186373
rs11812068	1	66125318	A	C	0.813627	0.186373
rs74083729	1	66125764	A	C	0.813627	0.186373
rs10789192	1	66125770	A	G	0.375392	0.375392
rs4655764	1	66126159	A	G	0.377157	0.377157
rs61779665	1	66126359	A	C	0.813627	0.186373
rs28797536	1	66126822	A	G	0.813627	0.186373
rs28814303	1	66126860	A	C	0.813627	0.186373
rs28881215	1	66126865	A	G	0.813627	0.186373
rs28766321	1	66126914	A	G	0.813627	0.186373
rs28788308	1	66127075	A	G	0.813627	0.186373
rs28794911	1	66127157	C	G	0.813627	0.186373
rs28849079	1	66127235	A	G	0.813627	0.186373
rs28844384	1	66127306	A	G	0.813627	0.186373
rs386631979	1	66127392	A	G	0.813627	0.186373
rs78293569	1	66127392	A	G	0.813627	0.186373
rs78295431	1	66127424	A	G	0.813627	0.186373
rs72925384	1	66127443	A	G	0.813627	0.186373
rs72925388	1	66127525	A	G	0.813627	0.186373
rs11804277	1	66127632	C	G	0.813627	0.186373
rs148313014	1	66127774	A	G	0.813627	0.186373
rs141980772	1	66127782	A	C	0.813627	0.186373
rs77713123	1	66127891	A	G	0.813627	0.186373
rs34749903	1	66128057	A	C	0.813627	0.186373
rs61779667	1	66128252	A	G	0.813627	0.186373
rs61779668	1	66128401	A	G	0.813627	0.186373
rs61779669	1	66128499	A	G	0.813627	0.186373
rs56274111	1	66128511	A	C	0.373627	0.373627
rs72925391	1	66128670	A	G	0.813627	0.186373
rs72925393	1	66128719	A	G	0.813627	0.186373
rs72925394	1	66128802	A	G	0.813627	0.186373
rs72925396	1	66128880	A	G	0.813627	0.186373
rs11808262	1	66129022	A	C	0.813627	0.186373
rs10443261	1	66129121	A	G	0.373333	0.373333
rs11806790	1	66129148	A	G	0.813627	0.186373
rs11806794	1	66129223	A	G	0.813627	0.186373
rs11805108	1	66129320	A	G	0.813627	0.186373
rs11805121	1	66129398	A	G	0.813627	0.186373
rs11811528	1	66129452	A	G	0.813627	0.186373
rs10749755	1	66129530	A	G	0.373333	0.373333
rs10789193	1	66129646	A	T	0.373431	0.373431
rs186348802	1	66129985	A	G	0.86902	0.13098
rs61779671	1	66130230	A	C	0.813627	0.186373
rs61779672	1	66130313	A	G	0.813627	0.186373
rs61779673	1	66130325	A	G	0.813627	0.186373
rs61779710	1	66130508	A	G	0.813627	0.186373
rs61779711	1	66130619	A	G	0.813627	0.186373
rs61779712	1	66130804	A	G	0.813627	0.186373
rs61779713	1	66130952	A	G	0.813627	0.186373
rs201708933	1	66130982	A	G	0.790784	0.209216
rs75000810	1	66130982	A	G	0.790784	0.209216
rs758524066	1	66130982	A	G	0.790784	0.209216
rs61779714	1	66131136	A	G	0.813627	0.186373
rs61779715	1	66131172	A	G	0.813627	0.186373
rs57547036	1	66131449	A	G	0.813627	0.186373
rs2186244	1	66131533	A	G	0.813627	0.186373
rs2154382	1	66131681	A	G	0.813627	0.186373
rs1938490	1	66132800	A	T	0.813627	0.186373
rs59677396	1	66132900	A	C	0.813627	0.186373
rs61095579	1	66132911	A	G	0.813627	0.186373
rs59431947	1	66132978	A	G	0.813627	0.186373
rs57019700	1	66133025	A	G	0.813627	0.186373
rs76637555	1	66133064	A	G	0.813627	0.186373
rs60397347	1	66133078	A	G	0.813627	0.186373
rs58547206	1	66133260	A	C	0.813627	0.186373
rs61779721	1	66133455	C	G	0.813627	0.186373
rs56185479	1	66133532	A	G	0.813627	0.186373
rs55749540	1	66133583	A	G	0.813627	0.186373
rs60630616	1	66133683	A	G	0.813627	0.186373
rs55831770	1	66133758	C	G	0.813627	0.186373
rs57465478	1	66133772	A	G	0.813627	0.186373
rs60845315	1	66133931	A	C	0.813627	0.186373
rs12042779	1	66133950	A	G	0.813627	0.186373
rs12042807	1	66134052	A	G	0.813627	0.186373
rs72927238	1	66134303	A	C	0.813627	0.186373
rs74083770	1	66134674	C	G	0.813627	0.186373
rs11208701	1	66134698	A	G	0.813627	0.186373
rs75093445	1	66134926	A	G	0.813627	0.186373
rs61779725	1	66134978	A	G	0.813627	0.186373
rs61779726	1	66134994	A	C	0.813627	0.186373
rs72927249	1	66135267	A	C	0.813627	0.186373
rs4655574	1	66135328	A	T	0.813627	0.186373
rs79211391	1	66136086	C	G	0.813627	0.186373
rs72927256	1	66136338	A	G	0.813627	0.186373
rs72927258	1	66136504	C	G	0.813627	0.186373
rs61779728	1	66136564	A	C	0.813627	0.186373
rs202174411	1	66136835	A	G	0.813627	0.186373
rs7339965	1	66136835	A	G	0.813627	0.186373
rs61779730	1	66136996	A	C	0.813627	0.186373
rs11807752	1	66138575	A	G	0.813627	0.186373
rs61779734	1	66139087	A	G	0.813627	0.186373
rs61779735	1	66140349	A	C	0.813627	0.186373
rs61779737	1	66143570	A	G	0.813627	0.186373
rs11807723	1	66145336	A	G	0.813627	0.186373
rs11809917	1	66146837	A	G	0.813627	0.186373
rs11809410	1	66147068	A	G	0.813627	0.186373
rs12043644	1	66147348	A	G	0.813627	0.186373
rs11208711	1	66147846	A	C	0.813627	0.186373
rs11208712	1	66148652	A	G	0.813627	0.186373
rs79653480	1	66148954	A	T	0.813627	0.186373
rs10889574	1	66149341	A	G	0.813627	0.186373
rs61779738	1	66150243	C	G	0.813627	0.186373
rs2375803	1	66152889	A	G	0.813627	0.186373
rs2375804	1	66152919	A	G	0.813627	0.186373
rs114425253	1	67680321	A	G	0.813627	0.186373
rs1972031	1	150430688	A	G	0.552157	0.447843
rs9436007	1	150433389	A	G	0.548824	0.451176
rs17596326	1	150433819	A	G	0.551275	0.448725
rs9436008	1	150434631	A	G	0.551471	0.448529
rs79696733	1	150434843	A	G	0.813627	0.186373
rs9436115	1	150435177	A	G	0.552353	0.447647
rs34448981	1	150435577	A	C	0.813627	0.186373
rs11581351	1	150440200	C	G	0.551667	0.448333
rs7002	1	150445819	A	G	0.548824	0.451176
rs45595332	1	150446067	A	G	0.585784	0.414216
rs12042229	1	150447398	A	G	0.561275	0.438725
rs12040949	1	150447462	A	G	0.561275	0.438725
rs35094010	1	150449557	A	G	0.813627	0.186373
rs114082023	1	150449575	A	G	0.813627	0.186373
rs34233130	1	150449766	A	G	0.813627	0.186373
rs11587575	1	150451863	A	G	0.561275	0.438725
rs11587116	1	150451898	A	T	0.557157	0.442843
rs2867894	1	150452912	A	T	0.551863	0.448137
rs2867893	1	150453296	A	G	0.552157	0.447843
rs12042579	1	150454503	A	G	0.564118	0.435882
rs3820544	1	150457876	A	T	0.551569	0.448431
rs34629240	1	150458833	A	T	0.813627	0.186373
rs34001546	1	150459715	A	G	0.813627	0.186373
rs12046446	1	150460855	A	C	0.551373	0.448627
rs6703652	1	150465953	A	C	0.551275	0.448725
rs114187507	1	150466173	A	G	0.813627	0.186373
rs12023378	1	150467063	A	G	0.541176	0.458824
rs55823828	1	150467296	C	G	0.550686	0.449314
rs55928222	1	150467370	A	C	0.56451	0.43549
rs55996928	1	150467393	A	C	0.563922	0.436078
rs9436119	1	150467753	A	G	0.596176	0.403824
rs11590324	1	150470322	A	C	0.550392	0.449608
rs11590353	1	150470478	A	C	0.788725	0.211275
rs34007301	1	150470478	A	C	0.788725	0.211275
rs11576422	1	150470479	A	C	0.785098	0.214902
rs12718416	1	150470523	A	G	0.813627	0.186373
rs7513205	1	150472781	A	G	0.550098	0.449902
rs7553867	1	150472869	A	C	0.550294	0.449706
rs17597088	1	150475772	A	G	0.547255	0.452745
rs143857449	1	150476120	A	G	0.839804	0.160196
rs77257036	1	150476186	A	G	0.515882	0.484118
rs11205385	1	150476516	A	G	0.813627	0.186373
rs3738487	1	150477061	A	G	0.813627	0.186373
rs34609268	1	150477840	C	G	0.813627	0.186373
rs1815544	1	150479901	A	G	0.813627	0.186373
rs12724450	1	150480571	A	G	0.813627	0.186373
rs3737240	1	150483355	A	G	0.813627	0.186373
rs11801190	1	150484004	A	G	0.813627	0.186373
rs13294	1	150484987	A	G	0.813627	0.186373
rs9436125	1	150487961	C	G	0.813627	0.186373
rs34514406	1	150488478	A	G	0.813627	0.186373
rs9436127	1	150490565	A	G	0.813627	0.186373
rs59898460	1	150493004	A	G	0.813627	0.186373
rs11582423	1	150493925	C	G	0.547745	0.452255
rs9326002	1	150495106	A	G	0.565882	0.434118
rs35839143	1	150495145	A	C	0.813627	0.186373
rs186364728	1	150495367	A	G	0.813627	0.186373
rs188572808	1	150495378	A	G	0.90402	0.0959804
rs74493334	1	150498947	A	G	0.813627	0.186373
rs12736584	1	150499263	A	C	0.813627	0.186373
rs11803617	1	150499828	A	G	0.813627	0.186373
rs10888585	1	150504947	A	C	0.802745	0.197255
rs6694485	1	150505576	A	G	0.801961	0.198039
rs11810419	1	150510122	A	G	0.813627	0.186373
rs11589361	1	150510633	A	C	0.575	0.425
rs11585977	1	150510956	A	G	0.560294	0.439706
rs61819435	1	150511628	C	G	0.560392	0.439608
rs7364668	1	150513534	A	G	0.505	0.495
rs71622702	1	150514747	A	G	0.813627	0.186373
rs12758483	1	150515744	A	G	0.878529	0.121471
rs56057831	1	150672976	A	T	0.813627	0.186373
rs72702561	1	150685716	A	G	0.813627	0.186373
rs75056606	1	150718602	A	C	0.841078	0.158922
rs41271951	1	150737220	A	G	0.813627	0.186373
rs75581187	1	150742542	A	G	0.813627	0.186373
rs74857275	1	150776123	A	G	0.813627	0.186373
rs79438587	1	154342517	A	G	0.86598	0.13402
rs4393147	1	154414037	A	G	0.633235	0.366765
rs4453032	1	154414086	A	G	0.633431	0.366569
rs6664201	1	154414296	A	G	0.633039	0.366961
rs12753254	1	154416935	A	G	0.633627	0.366373
rs12730036	1	154416969	A	G	0.633431	0.366569
rs4845373	1	154417829	A	G	0.634412	0.365588
rs11265613	1	154418415	A	G	0.633333	0.366667
rs201438935	1	154418415	A	G	0.633333	0.366667
rs12730935	1	154419892	A	G	0.639608	0.360392
rs61812598	1	154420087	A	G	0.632059	0.367941
rs7512646	1	154420402	C	G	0.594412	0.405588
rs7529229	1	154420778	A	G	0.594706	0.405294
rs12126142	1	154425456	A	G	0.63049	0.36951
rs4129267	1	154426264	A	G	0.630098	0.369902
rs2228145	1	154426970	A	C	0.629706	0.370294
rs12133641	1	154428283	A	G	0.60451	0.39549
rs148192946	1	159652815	C	G	0.813627	0.186373
rs66692283	1	160700655	A	C	0.710196	0.289804
rs3845628	1	160701006	A	G	0.710098	0.289902
rs72710704	1	160703099	A	C	0.721471	0.278529
rs983494	1	160703965	A	G	0.708333	0.291667
rs2090756	1	160707404	A	G	0.813627	0.186373
rs2295616	1	160710157	A	G	0.622549	0.377451
rs3766370	1	160711477	A	G	0.626373	0.373627
rs35967351	1	160711804	A	T	0.625098	0.374902
rs17313034	1	160713848	A	G	0.813627	0.186373
rs3766373	1	160714724	A	G	0.813627	0.186373
rs11588524	1	160715819	A	G	0.813627	0.186373
rs17313062	1	160717741	A	G	0.813627	0.186373
rs11581248	1	160720074	A	G	0.813627	0.186373
rs3766374	1	160720554	A	G	0.813627	0.186373
rs489286	1	160722550	A	G	0.813627	0.186373
rs495706	1	160723256	A	G	0.813627	0.186373
rs11265473	1	160723448	A	C	0.813627	0.186373
rs518721	1	160723517	A	G	0.813627	0.186373
rs569932	1	160725854	A	G	0.813627	0.186373
rs1328111	1	160726891	A	C	0.813627	0.186373
rs556753	1	160727088	A	G	0.552647	0.447353
rs11582702	1	160727986	A	G	0.813627	0.186373
rs564883	1	160732784	A	G	0.813627	0.186373
rs518242	1	160734233	A	C	0.813627	0.186373
rs579821	1	160736272	A	G	0.813627	0.186373
rs2176873	1	160741299	A	G	0.813627	0.186373
rs12068654	1	160743749	A	C	0.675	0.325
rs12082740	1	160743826	C	G	0.670784	0.329216
rs7556098	1	160747615	A	G	0.633235	0.366765
rs532466	1	160748041	C	G	0.625686	0.374314
rs563781	1	160749203	A	G	0.624608	0.375392
rs2090755	1	160749205	A	G	0.630098	0.369902
rs12068852	1	160755127	A	G	0.642941	0.357059
rs11581311	1	160756199	A	G	0.67951	0.32049
rs7555175	1	160767168	A	C	0.62902	0.37098
rs35237586	1	160768033	A	G	0.62951	0.37049
rs67841898	1	160773897	A	G	0.813627	0.186373
rs408849	1	161612340	A	G	0.719118	0.280882
rs71519223	1	161622121	A	G	0.839902	0.160098
rs4987391	1	169658189	A	G	0.562059	0.437941
rs4987389	1	169658509	A	T	0.825686	0.174314
rs199979595	1	203169391	A	G	0.813627	0.186373
rs386638587	1	203169391	A	G	0.813627	0.186373
rs872129	1	203169391	A	G	0.813627	0.186373
rs2486063	1	203173094	A	G	0.813627	0.186373
rs2486950	1	203174670	C	G	0.813627	0.186373
rs4950932	1	203174864	A	G	0.813627	0.186373
rs2486951	1	203174921	A	G	0.813627	0.186373
rs2494297	1	203176084	A	G	0.813627	0.186373
rs2494303	1	203176887	A	C	0.813627	0.186373
rs2486952	1	203177916	A	C	0.813627	0.186373
rs4950934	1	203178081	A	G	0.813627	0.186373
rs2486076	1	203178230	A	G	0.813627	0.186373
rs2486954	1	203179406	A	G	0.813627	0.186373
rs12141375	1	203181362	A	C	0.813627	0.186373
rs872583	1	203184766	A	G	0.813627	0.186373
rs2244783	1	203188093	A	G	0.813627	0.186373
rs2486959	1	203189634	A	G	0.813627	0.186373
rs2244385	1	203191262	C	G	0.813627	0.186373
rs2486067	1	203191866	A	G	0.813627	0.186373
rs2486961	1	203191904	A	G	0.813627	0.186373
rs2486068	1	203193134	A	C	0.813627	0.186373
rs3766539	1	203193261	A	G	0.813627	0.186373
rs2486070	1	203195689	A	G	0.780882	0.219118
rs2486071	1	203196479	A	C	0.780686	0.219314
rs2486072	1	203197257	A	C	0.395294	0.395294
rs3768087	1	236203503	C	G	0.717157	0.282843
rs4659621	1	236203697	A	C	0.713627	0.286373
rs2385052	1	236205090	A	G	0.718824	0.281176
rs10927324	1	236206745	A	C	0.706667	0.293333
rs2385055	1	236207014	A	G	0.702059	0.297941
rs11583517	1	236207687	A	G	0.717549	0.282451
rs6672345	1	236209333	A	T	0.717255	0.282745
rs4660151	1	236212899	A	G	0.699118	0.300882
rs72765466	1	236218004	A	G	0.716765	0.283235
rs72765467	1	236218286	A	G	0.716863	0.283137
rs12409606	1	236220574	A	G	0.716471	0.283529
rs72765480	1	236236557	A	C	0.727353	0.272647
rs2064919	1	236238318	A	G	0.727255	0.272745
rs6661123	1	236257169	A	C	0.747157	0.252843
rs6694909	1	236257468	A	G	0.747451	0.252549
rs10924177	1	236259417	A	G	0.748137	0.251863
rs10924179	1	236259821	A	G	0.756373	0.243627
rs6709534	2	217334	C	G	0.813627	0.186373
rs9213	2	218386	A	G	0.813627	0.186373
rs3828165	2	220889	A	G	0.813627	0.186373
rs60484953	2	221560	A	G	0.813627	0.186373
rs3791224	2	221981	A	G	0.813627	0.186373
rs3791223	2	222336	A	G	0.813627	0.186373
rs1474053	2	224086	A	T	0.813627	0.186373
rs2290911	2	224919	A	G	0.813627	0.186373
rs2290912	2	224970	A	G	0.813627	0.186373
rs6548220	2	225951	A	G	0.813627	0.186373
rs3791221	2	226933	A	G	0.813627	0.186373
rs3791220	2	227066	A	G	0.813627	0.186373
rs17713396	2	227201	A	G	0.813627	0.186373
rs57542652	2	228088	A	G	0.813627	0.186373
rs7601944	2	229456	A	G	0.612843	0.387157
rs10205435	2	230442	A	G	0.637059	0.362941
rs2306060	2	230912	A	C	0.813627	0.186373
rs62114501	2	231741	A	G	0.813627	0.186373
rs6710091	2	239597	C	G	0.813627	0.186373
rs4497901	2	239969	A	G	0.813627	0.186373
rs2864044	2	240054	A	G	0.813627	0.186373
rs17713568	2	242132	A	G	0.813627	0.186373
rs62114505	2	242426	A	G	0.813627	0.186373
rs62114506	2	242793	C	G	0.667451	0.332549
rs55753056	2	243929	A	G	0.813627	0.186373
rs7580141	2	248037	A	G	0.813627	0.186373
rs17713729	2	249092	A	C	0.813627	0.186373
rs7609512	2	251673	A	G	0.813627	0.186373
rs6729496	2	253411	A	C	0.813627	0.186373
rs9309729	2	253566	A	C	0.813627	0.186373
rs17713879	2	254215	A	G	0.813627	0.186373
rs62114538	2	256116	A	C	0.813627	0.186373
rs55936726	2	258210	A	G	0.813627	0.186373
rs36216559	2	262335	A	G	0.813627	0.186373
rs7596678	2	262553	A	G	0.813627	0.186373
rs7595075	2	264019	A	C	0.813627	0.186373
rs7584915	2	264227	A	G	0.813627	0.186373
rs114976176	2	264621	A	C	0.634216	0.365784
rs10171111	2	266907	C	G	0.813627	0.186373
rs58461606	2	267367	A	C	0.813627	0.186373
rs56321614	2	268191	A	C	0.813627	0.186373
rs55946380	2	268293	A	G	0.813627	0.186373
rs62114544	2	269679	A	G	0.813627	0.186373
rs59937473	2	271797	A	G	0.813627	0.186373
rs11553746	2	272203	A	G	0.813627	0.186373
rs12714401	2	272840	A	G	0.813627	0.186373
rs12714402	2	272926	A	G	0.813627	0.186373
rs7419262	2	273621	C	G	0.813627	0.186373
rs62114548	2	274672	C	G	0.813627	0.186373
rs79716074	2	277003	A	G	0.813627	0.186373
rs7605824	2	280819	A	G	0.813627	0.186373
rs7566279	2	281178	C	G	0.813627	0.186373
rs56167434	2	282137	C	G	0.813627	0.186373
rs60149603	2	285421	A	G	0.813627	0.186373
rs17714252	2	285471	A	G	0.813627	0.186373
rs60843830	2	286756	C	G	0.813627	0.186373
rs75141812	2	290003	A	G	0.813627	0.186373
rs79154857	2	293688	A	G	0.610882	0.389118
rs386642120	2	296381	A	C	0.716765	0.283235
rs7608141	2	296381	A	C	0.716765	0.283235
rs7608143	2	296383	A	G	0.716863	0.283137
rs55749199	2	296396	A	C	0.813725	0.186275
rs6721594	2	305203	A	G	0.571275	0.428725
rs114498576	2	50397045	A	G	0.813627	0.186373
rs144167158	2	50450085	A	T	0.813627	0.186373
rs116175969	2	50471412	A	G	0.813627	0.186373
rs137903092	2	50490749	A	G	0.813627	0.186373
rs114726444	2	50513933	A	G	0.813627	0.186373
rs117798347	2	50521758	A	G	0.813627	0.186373
rs11900630	2	50521839	A	G	0.813627	0.186373
rs147061108	2	50523523	A	G	0.813627	0.186373
rs115988155	2	50530189	A	G	0.813627	0.186373
rs114923988	2	50546897	A	G	0.813627	0.186373
rs117764746	2	50553247	A	G	0.813627	0.186373
rs77157966	2	50556417	A	C	0.813627	0.186373
rs78398101	2	50898077	A	G	0.813627	0.186373
rs75777855	2	50918308	A	G	0.813627	0.186373
rs184492643	2	50925368	A	C	0.813627	0.186373
rs116636925	2	50983086	A	G	0.813627	0.186373
rs192785600	2	51012367	A	G	0.813627	0.186373
rs78368762	2	51069961	A	G	0.813627	0.186373
rs185014829	2	51074616	A	C	0.813627	0.186373
rs2366809	2	85930741	A	G	0.885392	0.114608
rs796344547	2	85930741	A	G	0.885392	0.114608
rs10167886	2	152164587	A	G	0.813627	0.186373
rs12999396	2	152164854	A	G	0.813627	0.186373
rs796487061	2	152164854	A	G	0.813627	0.186373
rs13018429	2	152164899	A	G	0.813627	0.186373
rs7349449	2	152165921	A	G	0.813627	0.186373
rs10174715	2	152166517	A	G	0.813627	0.186373
rs4664322	2	152166937	A	G	0.813627	0.186373
rs13020443	2	152167830	A	G	0.813627	0.186373
rs34408744	2	152168197	A	G	0.813627	0.186373
rs34452578	2	152168245	C	G	0.813627	0.186373
rs73004003	2	152169099	A	G	0.813627	0.186373
rs6719213	2	152171750	A	T	0.813627	0.186373
rs10176271	2	152171759	A	T	0.813627	0.186373
rs2098788	2	152176259	A	G	0.813627	0.186373
rs7604623	2	152178059	A	G	0.813627	0.186373
rs13029725	2	152178931	A	G	0.813627	0.186373
rs3948498	2	152180472	A	G	0.813627	0.186373
rs12476687	2	152182710	A	G	0.813627	0.186373
rs4664336	2	152184094	A	G	0.527647	0.472353
rs7585805	2	152185349	A	C	0.631078	0.368922
rs10490522	2	152186147	A	G	0.813627	0.186373
rs35723696	2	152190205	A	G	0.813627	0.186373
rs11678123	2	152191455	A	G	0.813627	0.186373
rs4664347	2	152192677	A	G	0.813627	0.186373
rs4664349	2	152193359	A	C	0.813627	0.186373
rs13001328	2	152193657	A	G	0.813627	0.186373
rs13015862	2	152195490	A	G	0.813627	0.186373
rs4664356	2	152195934	A	G	0.813627	0.186373
rs4664357	2	152196895	C	G	0.813627	0.186373
rs7574228	2	152197254	A	G	0.813627	0.186373
rs7558169	2	152197593	A	C	0.813627	0.186373
rs7560962	2	152197825	A	C	0.813627	0.186373
rs35863408	2	152197847	A	G	0.813627	0.186373
rs3845843	2	152198598	A	G	0.813627	0.186373
rs12471886	2	152201213	A	G	0.529314	0.470686
rs68058019	2	152203814	A	G	0.538235	0.461765
rs761215169	2	152203814	A	G	0.538235	0.461765
rs3911277	2	152206224	A	G	0.57049	0.42951
rs34970801	2	152206419	A	G	0.572745	0.427255
rs13023318	2	152206541	A	G	0.813627	0.186373
rs12466578	2	152206979	A	G	0.813627	0.186373
rs539958743	2	152208416	A	C	0.813627	0.186373
rs7424176	2	152208416	A	C	0.813627	0.186373
rs11681547	2	152209466	A	G	0.813627	0.186373
rs4664025	2	152210082	A	G	0.813627	0.186373
rs4664026	2	152210152	A	G	0.813627	0.186373
rs11677200	2	152210643	A	G	0.813627	0.186373
rs11677249	2	152210742	A	G	0.813627	0.186373
rs3821322	2	152214424	A	G	0.813627	0.186373
rs34601164	2	152217715	A	G	0.813627	0.186373
rs3771895	2	152224339	A	G	0.813627	0.186373
rs10432476	2	152225088	A	G	0.813627	0.186373
rs4664031	2	152228757	A	G	0.558529	0.441471
rs61581451	2	152235563	A	G	0.558922	0.441078
rs114252855	2	183660625	A	G	0.813627	0.186373
rs4550662	2	224924897	C	G	0.813627	0.186373
rs1516396	3	2782813	A	C	0.813627	0.186373
rs1516395	3	2782862	A	G	0.813627	0.186373
rs6442751	3	2783715	A	G	0.813627	0.186373
rs925821	3	2788576	A	G	0.813627	0.186373
rs1811795	3	2788804	A	G	0.813627	0.186373
rs6764152	3	2789985	A	T	0.813627	0.186373
rs4594606	3	2792369	A	G	0.813627	0.186373
rs6442752	3	2792760	A	G	0.813627	0.186373
rs6804843	3	2793238	A	G	0.813627	0.186373
rs6792608	3	2793256	A	G	0.813627	0.186373
rs6807649	3	2793491	A	C	0.813627	0.186373
rs113853986	3	3063110	A	G	0.813627	0.186373
rs112349771	3	3073597	A	G	0.813627	0.186373
rs112151936	3	3076137	A	G	0.813627	0.186373
rs6787808	3	49079105	A	G	0.69451	0.30549
rs1826347	3	49671654	A	C	0.47451	0.47451
rs77766983	3	49671654	A	C	0.47451	0.47451
rs9824092	3	49674147	C	G	0.813627	0.186373
rs9862080	3	49674458	A	G	0.813627	0.186373
rs1873626	3	49675142	A	T	0.813627	0.186373
rs11710037	3	49675334	C	G	0.707157	0.292843
rs4855847	3	49677292	C	G	0.813627	0.186373
rs11130212	3	49678077	A	G	0.813627	0.186373
rs2172252	3	49678307	A	T	0.813627	0.186373
rs4283605	3	49678651	A	G	0.813627	0.186373
rs9812791	3	49682311	A	G	0.813627	0.186373
rs13316695	3	49684917	C	G	0.813627	0.186373
rs2329020	3	49685073	A	G	0.813627	0.186373
rs6770670	3	49686682	A	G	0.813627	0.186373
rs34762726	3	49689210	A	G	0.813627	0.186373
rs11709525	3	49690496	A	G	0.813627	0.186373
rs2131104	3	49696633	C	G	0.813627	0.186373
rs11718165	3	49696797	A	G	0.813627	0.186373
rs9836291	3	49697459	A	G	0.813627	0.186373
rs2005557	3	49701298	A	G	0.813627	0.186373
rs9858542	3	49701983	A	G	0.813627	0.186373
rs9882740	3	49702484	A	G	0.813627	0.186373
rs4855884	3	49704077	A	G	0.813627	0.186373
rs6765869	3	49704729	A	T	0.813627	0.186373
rs2131109	3	49704987	A	G	0.813627	0.186373
rs9823546	3	49705512	A	T	0.813627	0.186373
rs35404120	3	49706738	A	G	0.813627	0.186373
rs1060962	3	49708502	A	C	0.813627	0.186373
rs6767878	3	49710345	A	T	0.531569	0.468431
rs13093385	3	49710479	A	T	0.784608	0.215392
rs4855883	3	49711314	C	G	0.535294	0.464706
rs11130213	3	49712297	A	G	0.813627	0.186373
rs1131095	3	49714225	A	G	0.714608	0.285392
rs4855881	3	49715446	A	G	0.533333	0.466667
rs9822268	3	49719729	A	G	0.813627	0.186373
rs2960548	3	49720393	C	G	0.543529	0.456471
rs3197999	3	49721532	A	G	0.748725	0.251275
rs13085791	3	49721798	A	C	0.813627	0.186373
rs9837520	3	49722356	A	G	0.771863	0.228137
rs9713651	3	49723784	A	C	0.587549	0.412451
rs4855880	3	49725685	A	G	0.528235	0.471765
rs763517397	3	49725685	A	G	0.528235	0.471765
rs147997200	3	49726178	A	G	0.888725	0.111275
rs2960545	3	49730058	A	G	0.517255	0.482745
rs9852529	3	49730625	A	G	0.723137	0.276863
rs9858213	3	49731861	A	C	0.727353	0.272647
rs73077157	3	49749705	A	C	0.849314	0.150686
rs79850873	3	50678967	A	C	0.813627	0.186373
rs624035	3	119257079	A	G	0.813627	0.186373
rs9871685	3	190403992	A	G	0.628627	0.371373
rs4690326	4	953698	A	C	0.813627	0.186373
rs3733345	4	954247	A	C	0.813627	0.186373
rs3733346	4	954275	A	G	0.813627	0.186373
rs386670446	4	954275	A	G	0.813627	0.186373
rs3733349	4	954311	A	G	0.556569	0.443431
rs4690196	4	960713	A	G	0.570588	0.429412
rs1377587	4	961191	A	G	0.533039	0.466961
rs1377586	4	961373	A	G	0.557941	0.442059
rs62294486	4	961919	A	G	0.606471	0.393529
rs13101828	4	965720	A	G	0.565784	0.434216
rs11724804	4	965779	A	G	0.570098	0.429902
rs113075206	4	967339	C	G	0.579216	0.420784
rs13137144	4	967445	A	G	0.588725	0.411275
rs4690229	4	970724	A	T	0.57402	0.42598
rs4690220	4	980464	A	G	0.563235	0.436765
rs11248061	4	980896	A	C	0.596275	0.403725
rs10902762	4	980932	A	G	0.593922	0.406078
rs751289519	4	980932	A	G	0.593922	0.406078
rs3796621	4	982852	A	G	0.566569	0.433431
rs4690221	4	983809	A	G	0.585882	0.414118
rs13108218	4	3443931	A	G	0.562255	0.437745
rs2498323	4	3451109	A	G	0.813627	0.186373
rs59950280	4	3452345	A	G	0.582451	0.417549
rs1203110	4	3454736	C	G	0.813627	0.186373
rs1203109	4	3455362	A	G	0.813627	0.186373
rs1203107	4	3459849	A	G	0.813627	0.186373
rs1203106	4	3461071	A	G	0.813627	0.186373
rs1203105	4	3461825	A	T	0.813627	0.186373
rs191800156	4	3465097	C	G	0.813627	0.186373
rs62275879	4	3465686	A	G	0.813627	0.186373
rs10022329	4	3467519	A	C	0.838039	0.161961
rs2344205	4	3468070	A	G	0.813627	0.186373
rs10937925	4	3469292	A	G	0.813627	0.186373
rs554860847	4	3469292	A	G	0.813627	0.186373
rs10937926	4	3469341	A	G	0.43049	0.43049
rs10937927	4	3469443	A	G	0.813627	0.186373
rs10937928	4	3469458	A	G	0.817255	0.182745
rs62275880	4	3469826	A	T	0.673235	0.326765
rs577157909	4	3469976	A	C	0.673333	0.326667
rs62275881	4	3469976	A	C	0.673333	0.326667
rs62275882	4	3469987	A	G	0.808725	0.191275
rs34375201	4	3470903	A	G	0.813627	0.186373
rs13125686	4	3471327	A	G	0.800784	0.199216
rs16844418	4	3471754	A	G	0.801863	0.198137
rs35444642	4	3471914	A	C	0.813627	0.186373
rs34205261	4	3471976	A	G	0.813627	0.186373
rs2344206	4	3472322	A	G	0.813627	0.186373
rs2344207	4	3472366	A	G	0.813627	0.186373
rs10007119	4	3473066	A	G	0.427843	0.427843
rs6831256	4	3473139	A	G	0.576569	0.423431
rs13130148	4	3473298	A	G	0.813627	0.186373
rs35283737	4	3473450	A	G	0.813627	0.186373
rs13128489	4	3473602	C	G	0.813627	0.186373
rs9993109	4	3473659	A	G	0.664706	0.335294
rs11947277	4	3473751	A	G	0.690588	0.309412
rs78412317	4	3474771	A	G	0.813627	0.186373
rs2344208	4	3475107	C	G	0.823431	0.176569
rs2344209	4	3475122	A	G	0.807843	0.192157
rs112795540	4	3477848	A	G	0.811275	0.188725
rs116737061	4	3477870	A	G	0.739412	0.260588
rs146928945	4	3477880	A	C	0.729216	0.270784
rs116334007	4	3477883	A	G	0.738627	0.261373
rs189006416	4	3477925	A	G	0.851176	0.148824
rs192654648	4	3477930	A	G	0.871961	0.128039
rs184901863	4	3477961	A	G	0.748333	0.251667
rs2857985	4	3478000	A	G	0.693333	0.306667
rs2699424	4	3478013	A	G	0.600294	0.399706
rs2699425	4	3478051	A	G	0.597647	0.402353
rs2699426	4	3478323	A	G	0.43049	0.43049
rs2857987	4	3478391	A	C	0.805	0.195
rs2699427	4	3478657	A	G	0.806667	0.193333
rs2699428	4	3478851	C	G	0.587843	0.412157
rs2699429	4	3480136	A	G	0.432941	0.432941
rs2699431	4	3480439	A	G	0.579314	0.420686
rs2699432	4	3480627	C	G	0.432255	0.432255
rs2857986	4	3481646	A	G	0.788333	0.211667
rs2699433	4	3482554	A	G	0.812059	0.187941
rs2699434	4	3482678	A	G	0.583235	0.416765
rs10937929	4	3483037	A	G	0.606471	0.393529
rs28660595	4	3483893	C	G	0.767451	0.232549
rs6848329	4	3485054	A	C	0.666569	0.333431
rs28706421	4	3487099	A	G	0.789216	0.210784
rs62272672	4	3487638	A	G	0.813627	0.186373
rs28715887	4	3488426	A	G	0.815588	0.184412
rs28575346	4	3489707	A	G	0.813627	0.186373
rs28595104	4	3489812	A	G	0.812941	0.187059
rs17806799	4	3490457	C	G	0.816373	0.183627
rs149675076	4	3492550	A	C	0.88598	0.11402
rs78108551	4	3493014	A	G	0.805294	0.194706
rs2858019	4	3493345	A	G	0.674314	0.325686
rs2699417	4	3493542	A	T	0.527157	0.472843
rs28735586	4	3494318	A	C	0.813627	0.186373
rs62272676	4	3494419	A	G	0.813627	0.186373
rs35748957	4	3495493	A	G	0.813627	0.186373
rs35369905	4	3496833	A	G	0.813627	0.186373
rs13136935	4	3496940	A	G	0.813627	0.186373
rs13116668	4	3497010	C	G	0.813627	0.186373
rs62272694	4	3497289	A	G	0.813627	0.186373
rs55887711	4	3497294	A	G	0.813627	0.186373
rs13144301	4	3498113	A	G	0.813627	0.186373
rs13130443	4	3498624	A	G	0.821569	0.178431
rs7680504	4	3499153	A	G	0.813627	0.186373
rs35348914	4	3499218	C	G	0.813627	0.186373
rs7661518	4	3499225	A	T	0.813627	0.186373
rs35725059	4	3499876	A	G	0.813627	0.186373
rs13111810	4	7172066	A	C	0.813627	0.186373
rs3982	4	7172750	A	C	0.813627	0.186373
rs13152736	4	7176315	A	G	0.792843	0.207157
rs35847923	4	7176505	A	G	0.813627	0.186373
rs13136919	4	7177321	A	G	0.813627	0.186373
rs4234803	4	7413560	A	C	0.813627	0.186373
rs73241195	4	15655792	C	G	0.813627	0.186373
rs73241197	4	15655795	A	G	0.813627	0.186373
rs73241198	4	15656212	A	C	0.813627	0.186373
rs141324869	4	15656696	A	G	0.813627	0.186373
rs16892232	4	15657636	C	G	0.813627	0.186373
rs73243105	4	15661355	A	G	0.813627	0.186373
rs13127507	4	15662568	A	C	0.813627	0.186373
rs73243107	4	15663400	A	G	0.813627	0.186373
rs35461787	4	15663448	A	G	0.813627	0.186373
rs73243112	4	15666106	A	G	0.813627	0.186373
rs73243114	4	15666816	A	G	0.813627	0.186373
rs113126497	4	15669611	A	G	0.813627	0.186373
rs73243118	4	15669699	A	G	0.813627	0.186373
rs73243126	4	15675682	A	C	0.813627	0.186373
rs56065468	4	15675720	A	G	0.813627	0.186373
rs73243128	4	15676569	C	G	0.813627	0.186373
rs73243129	4	15678467	A	C	0.813627	0.186373
rs73243131	4	15679035	C	G	0.813627	0.186373
rs73243132	4	15680623	C	G	0.813627	0.186373
rs73243135	4	15682465	A	G	0.813627	0.186373
rs79686577	4	15685385	A	G	0.813627	0.186373
rs73224650	4	15685739	A	C	0.813627	0.186373
rs17405797	4	15685776	C	G	0.813627	0.186373
rs2302469	4	15688604	C	G	0.813627	0.186373
rs55803452	4	15692708	A	C	0.813627	0.186373
rs73224656	4	15699793	A	G	0.813627	0.186373
rs113618320	4	15703258	A	C	0.813627	0.186373
rs55735476	4	15706920	A	G	0.813627	0.186373
rs41267475	4	15707001	A	C	0.813627	0.186373
rs2302465	4	15709192	A	G	0.813627	0.186373
rs55757331	4	15712854	A	G	0.813627	0.186373
rs16892260	4	15713003	A	C	0.813627	0.186373
rs386672046	4	15713003	A	C	0.813627	0.186373
rs73224659	4	15714189	A	C	0.813627	0.186373
rs3756245	4	15714641	A	G	0.813627	0.186373
rs73224660	4	15714762	A	G	0.813627	0.186373
rs112894716	4	15714856	A	G	0.813627	0.186373
rs73224662	4	15716089	A	C	0.813627	0.186373
rs73224663	4	15718238	C	G	0.813627	0.186373
rs6842052	4	15718700	A	C	0.813627	0.186373
rs10008644	4	15719970	A	C	0.813627	0.186373
rs12645405	4	15721138	A	T	0.752157	0.247843
rs797018594	4	15721138	A	T	0.752157	0.247843
rs113730007	4	15723394	A	G	0.813627	0.186373
rs9291637	4	15723661	C	G	0.813627	0.186373
rs10018756	4	15723792	A	T	0.813627	0.186373
rs35022883	4	15724246	A	G	0.743529	0.256471
rs386672047	4	15724246	A	G	0.743529	0.256471
rs6449168	4	15727713	A	G	0.813627	0.186373
rs796291162	4	15727713	A	G	0.813627	0.186373
rs58165080	4	15727763	A	C	0.813627	0.186373
rs7438371	4	15727763	A	C	0.813627	0.186373
rs4292325	4	15728221	A	C	0.813627	0.186373
rs4588454	4	15728896	A	G	0.813627	0.186373
rs4492001	4	15730349	C	G	0.813627	0.186373
rs4259058	4	15735106	A	G	0.686373	0.313627
rs955411	4	15736507	A	G	0.813627	0.186373
rs386672051	4	15737118	C	G	0.813627	0.186373
rs4266290	4	15737118	C	G	0.813627	0.186373
rs4403048	4	15737120	A	G	0.813627	0.186373
rs73224670	4	15737441	A	G	0.813627	0.186373
rs4273468	4	15737863	A	G	0.813627	0.186373
rs4613561	4	15737890	A	G	0.813627	0.186373
rs4538475	4	15737937	A	G	0.813627	0.186373
rs11943501	4	15738166	A	G	0.813627	0.186373
rs11934811	4	15738253	A	G	0.813627	0.186373
rs2103	4	15738483	A	G	0.813627	0.186373
rs4263397	4	15739390	A	C	0.813627	0.186373
rs3900588	4	15739416	C	G	0.813627	0.186373
rs4320134	4	15739428	A	T	0.813627	0.186373
rs997250	4	15739498	A	G	0.813627	0.186373
rs3815466	4	15740292	A	C	0.813627	0.186373
rs2286880	4	15740566	A	G	0.813627	0.186373
rs2286879	4	15740880	A	G	0.761275	0.238725
rs10023845	4	15741251	A	G	0.813627	0.186373
rs10222984	4	15741703	A	G	0.813627	0.186373
rs3893376	4	15742074	A	G	0.813627	0.186373
rs3893377	4	15742129	A	G	0.813627	0.186373
rs73224677	4	15743457	A	C	0.813627	0.186373
rs10019008	4	15743573	A	G	0.813627	0.186373
rs9998153	4	15743672	A	G	0.813627	0.186373
rs28608142	4	15743989	A	G	0.813627	0.186373
rs11933202	4	15744528	A	G	0.813627	0.186373
rs11947310	4	15744576	A	C	0.813627	0.186373
rs10516292	4	15749703	A	G	0.805686	0.194314
rs10000290	4	15753299	A	G	0.825196	0.174804
rs12651314	4	15753570	A	G	0.802059	0.197941
rs868763	4	15755905	A	G	0.800686	0.199314
rs884474	4	15756270	A	T	0.800882	0.199118
rs16850039	4	74653151	A	G	0.813627	0.186373
rs11930504	4	74655590	A	G	0.813627	0.186373
rs6820084	4	74678275	C	G	0.813627	0.186373
rs6834586	4	74688555	A	C	0.917157	0.0828431
rs7674183	4	74695815	A	G	0.914902	0.085098
rs56236735	4	74697054	A	G	0.813627	0.186373
rs1957076	4	74699317	A	G	0.813627	0.186373
rs10805069	4	74699333	A	G	0.813627	0.186373
rs4859567	4	76852839	A	T	0.813627	0.186373
rs4859568	4	76853723	A	C	0.813627	0.186373
rs4859569	4	76853819	A	T	0.813627	0.186373
rs13105416	4	76853941	A	C	0.813627	0.186373
rs112197434	4	76854118	A	T	0.813627	0.186373
rs111981122	4	76855106	A	C	0.756078	0.243922
rs111823959	4	76855169	A	G	0.813627	0.186373
rs28422144	4	76855625	A	G	0.813627	0.186373
rs28451731	4	76855769	A	G	0.813627	0.186373
rs28535831	4	76855876	A	T	0.813627	0.186373
rs28375800	4	76856239	A	G	0.813627	0.186373
rs28647886	4	76856355	A	G	0.813627	0.186373
rs28532601	4	76856635	A	G	0.813627	0.186373
rs4859570	4	76857164	A	G	0.813627	0.186373
rs4859571	4	76857309	A	G	0.813627	0.186373
rs4859572	4	76857388	A	G	0.813627	0.186373
rs4859573	4	76857395	A	G	0.813627	0.186373
rs28588114	4	76858000	A	G	0.813627	0.186373
rs28595360	4	76858082	A	G	0.813627	0.186373
rs12374321	4	76858213	A	G	0.813627	0.186373
rs34630680	4	76858271	A	T	0.813627	0.186373
rs12374370	4	76858401	A	G	0.813627	0.186373
rs13118503	4	76860470	A	G	0.813627	0.186373
rs10009947	4	76864459	A	G	0.813627	0.186373
rs13129896	4	76867660	A	G	0.813627	0.186373
rs13112512	4	76867908	A	G	0.813627	0.186373
rs17001247	4	76870291	A	G	0.813627	0.186373
rs3796484	4	76874514	A	T	0.813627	0.186373
rs2242470	4	76878688	A	G	0.813627	0.186373
rs4859577	4	76881401	A	G	0.813627	0.186373
rs1857821	4	76881979	A	G	0.813627	0.186373
rs55876513	4	76883698	A	C	0.745588	0.254412
rs4859578	4	76885216	A	G	0.813627	0.186373
rs1847732	4	76887465	A	T	0.707745	0.292255
rs2271528	4	76888836	A	G	0.813627	0.186373
rs4859580	4	76893680	A	G	0.813627	0.186373
rs10031733	4	76899317	A	G	0.813627	0.186373
rs3733238	4	76902739	A	G	0.813627	0.186373
rs10021434	4	76903295	C	G	0.813627	0.186373
rs6847815	4	76909236	A	G	0.813627	0.186373
rs34740469	4	76911752	A	G	0.813627	0.186373
rs35354618	4	96390070	A	G	0.635882	0.364118
rs10856914	4	96390301	A	G	0.641765	0.358235
rs10856915	4	96390341	A	G	0.591569	0.408431
rs10856917	4	96390834	A	G	0.641373	0.358627
rs10856918	4	96391018	A	C	0.650686	0.349314
rs6832346	4	96392251	A	G	0.627255	0.372745
rs265071	4	96401017	A	G	0.512941	0.487059
rs265070	4	96401647	A	G	0.813627	0.186373
rs139148650	4	96402973	C	G	0.681863	0.318137
rs17383596	4	96408615	A	G	0.813627	0.186373
rs781228589	4	96408615	A	G	0.813627	0.186373
rs2629833	4	96409200	A	G	0.813627	0.186373
rs2626049	4	96410111	A	G	0.813627	0.186373
rs386677469	4	96410111	A	G	0.813627	0.186373
rs77876358	4	110746864	C	G	0.813627	0.186373
rs78969140	4	114597918	A	G	0.813627	0.186373
rs72680632	4	114705180	A	G	0.813627	0.186373
rs72680638	4	114709787	A	T	0.813627	0.186373
rs12512063	4	114714348	A	G	0.813627	0.186373
rs113649179	4	114716133	A	G	0.813627	0.186373
rs12643614	4	114718526	A	G	0.796961	0.203039
rs12647450	4	114718878	A	G	0.813627	0.186373
rs7683760	4	114720981	A	C	0.813627	0.186373
rs59761159	4	114724904	A	G	0.813627	0.186373
rs148417128	4	166345786	C	G	0.739216	0.260784
rs35394221	4	166348182	A	C	0.512647	0.487353
rs1438120	4	166348471	A	G	0.512059	0.487941
rs6835701	4	166352900	A	G	0.508137	0.491863
rs6822471	4	166354402	A	C	0.559608	0.440392
rs1370690	4	166356002	A	G	0.558725	0.441275
rs1438121	4	166356247	A	G	0.558725	0.441275
rs1837173	4	166356305	A	G	0.558725	0.441275
rs7692208	4	166358437	A	G	0.566667	0.433333
rs3857014	4	166362221	A	G	0.576961	0.423039
rs4691196	4	166362729	A	G	0.575196	0.424804
rs6536914	4	166364562	A	G	0.571765	0.428235
rs1438114	4	166370156	A	C	0.527255	0.472745
rs7737763	5	35000653	A	G	0.443137	0.443137
rs7717823	5	35000795	A	G	0.620784	0.379216
rs163910	5	35001208	A	G	0.465098	0.465098
rs163908	5	35001317	A	T	0.465882	0.465882
rs13169995	5	35001678	C	G	0.62	0.38
rs13173819	5	35001963	A	G	0.619706	0.380294
rs13173943	5	35002005	A	G	0.62	0.38
rs13174300	5	35002251	A	C	0.62	0.38
rs2195352	5	35006192	A	G	0.631275	0.368725
rs163841	5	35007085	A	G	0.813627	0.186373
rs13163727	5	35007535	A	G	0.632255	0.367745
rs13178208	5	35008262	A	G	0.632059	0.367941
rs34623800	5	35009593	A	G	0.578137	0.421863
rs4991043	5	35010456	A	G	0.63402	0.36598
rs11960801	5	35010872	A	G	0.634216	0.365784
rs186937	5	35012425	A	G	0.614314	0.385686
rs1973391	5	35013747	A	G	0.635392	0.364608
rs13178458	5	35015682	A	G	0.813627	0.186373
rs184123187	5	35019681	A	G	0.626471	0.373529
rs140646852	5	35020097	C	G	0.628922	0.371078
rs13187164	5	35022258	A	G	0.649804	0.350196
rs13155120	5	35023520	A	G	0.628529	0.371471
rs67542136	5	35024288	A	G	0.813627	0.186373
rs11956455	5	35024967	A	G	0.646078	0.353922
rs13165070	5	35025292	A	G	0.813627	0.186373
rs344515	5	35025770	A	G	0.617353	0.382647
rs13170466	5	35026239	A	G	0.813627	0.186373
rs10521021	5	35030311	A	C	0.813627	0.186373
rs11959896	5	35030830	A	G	0.501078	0.498922
rs10941229	5	35030976	A	G	0.501471	0.498529
rs13174311	5	35032345	A	G	0.813627	0.186373
rs13174848	5	35032542	A	G	0.813627	0.186373
rs237252	5	35032769	A	G	0.813627	0.186373
rs2291698	5	35033047	A	G	0.813627	0.186373
rs2291699	5	35033225	A	G	0.490392	0.490392
rs2291701	5	35033526	A	G	0.813627	0.186373
rs2291702	5	35033706	A	G	0.490588	0.490588
rs344158	5	35034094	A	C	0.813627	0.186373
rs13185264	5	35034419	A	C	0.813627	0.186373
rs13185749	5	35034704	A	G	0.813627	0.186373
rs35314502	5	35034831	C	G	0.813627	0.186373
rs344156	5	35035579	A	G	0.813627	0.186373
rs344152	5	35036398	A	G	0.657451	0.342549
rs13155300	5	41006444	A	G	0.813627	0.186373
rs2271705	5	41008650	A	G	0.813627	0.186373
rs2271704	5	41008780	A	G	0.813627	0.186373
rs1450658	5	41009242	A	G	0.813627	0.186373
rs6875804	5	41017680	A	C	0.813627	0.186373
rs386687539	5	41018677	A	G	0.813627	0.186373
rs6862217	5	41018677	A	G	0.813627	0.186373
rs10058056	5	41019942	A	G	0.831667	0.168333
rs6898193	5	41021658	A	G	0.813627	0.186373
rs62357105	5	41022469	A	C	0.813627	0.186373
rs62357106	5	41022510	A	G	0.813627	0.186373
rs796116412	5	41022510	A	G	0.813627	0.186373
rs62357108	5	41023080	A	G	0.813627	0.186373
rs7719082	5	41023641	A	C	0.813627	0.186373
rs7719859	5	41023974	A	G	0.813627	0.186373
rs797021360	5	41023974	A	G	0.813627	0.186373
rs60257321	5	41024104	C	G	0.811078	0.188922
rs143252902	5	41024279	A	C	0.813627	0.186373
rs9764043	5	41025684	A	G	0.790882	0.209118
rs1102964	5	41027172	A	T	0.813627	0.186373
rs837527	5	41028135	A	G	0.813627	0.186373
rs182731	5	41028147	A	G	0.813627	0.186373
rs325818	5	41029138	A	G	0.813627	0.186373
rs325820	5	41030113	C	G	0.813627	0.186373
rs325821	5	41030160	A	C	0.813627	0.186373
rs325822	5	41030226	A	C	0.813627	0.186373
rs325825	5	41031018	A	T	0.813627	0.186373
rs325827	5	41032159	A	C	0.813627	0.186373
rs325828	5	41032232	A	G	0.813627	0.186373
rs17721860	5	58406871	A	G	0.939216	0.0607843
rs26709	5	58568473	A	C	0.599804	0.400196
rs114440223	5	96054348	A	G	0.813627	0.186373
rs114954335	5	96056009	A	C	0.813627	0.186373
rs139323804	5	96075568	A	G	0.813627	0.186373
rs7724759	5	96076487	A	G	0.716863	0.283137
rs26507	5	96080468	A	G	0.813627	0.186373
rs3822683	5	96080883	A	G	0.813627	0.186373
rs57889668	5	96080934	A	G	0.813627	0.186373
rs7705827	5	96082433	A	G	0.813627	0.186373
rs26509	5	96082680	A	C	0.813627	0.186373
rs10037212	5	96084776	A	C	0.813627	0.186373
rs28103	5	96085235	A	G	0.813627	0.186373
rs370454877	5	96085235	A	G	0.813627	0.186373
rs754615	5	96086334	C	G	0.813627	0.186373
rs1862609	5	96086690	A	G	0.813627	0.186373
rs731827	5	96087015	A	T	0.813627	0.186373
rs17401719	5	96089046	A	G	0.813627	0.186373
rs17480169	5	96089067	A	C	0.813627	0.186373
rs26492	5	96089111	A	G	0.813627	0.186373
rs27583	5	96089658	A	G	0.813627	0.186373
rs13181579	5	96090938	A	G	0.813627	0.186373
rs3797814	5	96091926	A	G	0.813627	0.186373
rs28081	5	96092990	A	G	0.813627	0.186373
rs27037	5	96094694	A	C	0.813627	0.186373
rs7356594	5	96096189	A	C	0.813627	0.186373
rs13167972	5	96096828	A	G	0.813627	0.186373
rs26502	5	96099958	A	G	0.813627	0.186373
rs26501	5	96100764	C	G	0.813627	0.186373
rs28580505	5	96101220	A	G	0.813627	0.186373
rs28432918	5	96101226	A	G	0.813627	0.186373
rs27524	5	96101944	A	G	0.813627	0.186373
rs27525	5	96101959	A	G	0.813627	0.186373
rs26481	5	96103352	A	G	0.813627	0.186373
rs25862	5	96104835	A	G	0.813627	0.186373
rs152479	5	96105043	A	G	0.813627	0.186373
rs25863	5	96105926	A	G	0.813627	0.186373
rs27033	5	96106899	A	T	0.813627	0.186373
rs27581	5	96107774	A	G	0.813627	0.186373
rs28096	5	96109244	A	G	0.813627	0.186373
rs1057569	5	96109610	A	G	0.813627	0.186373
rs27433	5	96109935	A	C	0.813627	0.186373
rs7063	5	96110211	A	T	0.813627	0.186373
rs13160562	5	96111371	A	G	0.813627	0.186373
rs1065407	5	96112083	A	C	0.813627	0.186373
rs27038	5	96112954	A	G	0.813627	0.186373
rs27039	5	96114550	A	G	0.813627	0.186373
rs27041	5	96115721	A	G	0.813627	0.186373
rs27043	5	96117300	A	G	0.813627	0.186373
rs116127072	5	96117357	A	G	0.813627	0.186373
rs27044	5	96118852	C	G	0.813627	0.186373
rs17482078	5	96118866	A	G	0.813627	0.186373
rs27432	5	96119273	A	G	0.813627	0.186373
rs2124921	5	96119339	A	C	0.813627	0.186373
rs39840	5	96120054	C	G	0.813627	0.186373
rs30376	5	96120259	A	G	0.813627	0.186373
rs42398	5	96120455	A	G	0.813627	0.186373
rs30377	5	96120933	A	T	0.685392	0.314608
rs2032890	5	96121152	A	C	0.813627	0.186373
rs13185488	5	96121184	A	G	0.813627	0.186373
rs13186739	5	96121243	A	G	0.813627	0.186373
rs469783	5	96121524	A	G	0.625098	0.374902
rs469758	5	96121715	A	G	0.813627	0.186373
rs30378	5	96121994	A	G	0.813627	0.186373
rs10050860	5	96122210	A	G	0.790588	0.209412
rs30379	5	96122260	A	C	0.813627	0.186373
rs30380	5	96122281	A	C	0.813627	0.186373
rs13154629	5	96122458	A	G	0.813627	0.186373
rs469367	5	96123055	A	G	0.800196	0.199804
rs246456	5	96123088	A	G	0.65	0.35
rs168674	5	96123125	A	G	0.664314	0.335686
rs467735	5	96123160	A	G	0.813627	0.186373
rs246455	5	96123210	A	G	0.813627	0.186373
rs246454	5	96123264	A	C	0.813627	0.186373
rs246453	5	96123336	A	G	0.813627	0.186373
rs35983588	5	96123429	A	G	0.813627	0.186373
rs152465	5	96123580	A	C	0.764706	0.235294
rs151964	5	96123666	A	C	0.813627	0.186373
rs30187	5	96124330	A	G	0.813627	0.186373
rs30186	5	96124447	C	G	0.813627	0.186373
rs28333	5	96124959	A	C	0.813627	0.186373
rs28337	5	96125314	A	T	0.813627	0.186373
rs30185	5	96125465	A	G	0.813627	0.186373
rs13170045	5	96125785	A	C	0.813627	0.186373
rs26510	5	96125910	A	G	0.813627	0.186373
rs27710	5	96126197	A	G	0.813627	0.186373
rs27529	5	96126308	A	G	0.813627	0.186373
rs71630754	5	96126938	A	G	0.813627	0.186373
rs27640	5	96127905	A	G	0.813627	0.186373
rs26512	5	96128400	A	C	0.813627	0.186373
rs27434	5	96129512	A	G	0.813627	0.186373
rs2287987	5	96129535	A	G	0.813627	0.186373
rs386690247	5	96130014	A	G	0.813627	0.186373
rs469735	5	96130014	A	G	0.813627	0.186373
rs71586924	5	96130014	A	G	0.813627	0.186373
rs469674	5	96130015	C	G	0.813627	0.186373
rs13168673	5	96130189	A	G	0.813627	0.186373
rs13173167	5	96131483	A	C	0.813627	0.186373
rs13173351	5	96131599	C	G	0.813627	0.186373
rs28119	5	96131733	A	G	0.813627	0.186373
rs26489	5	96133427	A	G	0.813627	0.186373
rs26500	5	96133712	A	C	0.813627	0.186373
rs26490	5	96133920	A	G	0.813627	0.186373
rs26491	5	96134113	A	G	0.813627	0.186373
rs2013717	5	96134175	A	C	0.813627	0.186373
rs2013671	5	96134283	A	G	0.813627	0.186373
rs386690248	5	96134283	A	G	0.813627	0.186373
rs2013633	5	96134306	A	G	0.813627	0.186373
rs10074694	5	96137140	A	G	0.813627	0.186373
rs10074708	5	96137204	A	G	0.813627	0.186373
rs13178387	5	96137554	A	C	0.784412	0.215588
rs149189	5	96137804	A	G	0.813627	0.186373
rs26495	5	96137840	A	G	0.813627	0.186373
rs26496	5	96137882	A	G	0.813627	0.186373
rs26497	5	96138767	A	G	0.813627	0.186373
rs26498	5	96138812	A	G	0.813627	0.186373
rs27045	5	96138861	A	G	0.813627	0.186373
rs10062964	5	96139066	A	G	0.813627	0.186373
rs26653	5	96139250	C	G	0.813627	0.186373
rs10043309	5	96139866	A	C	0.813627	0.186373
rs26654	5	96140367	A	G	0.813627	0.186373
rs26655	5	96140446	A	G	0.813627	0.186373
rs10041240	5	96140740	A	G	0.813627	0.186373
rs34750	5	96142806	C	G	0.742941	0.257059
rs10045403	5	96147733	A	G	0.747549	0.252451
rs151940	5	96147777	A	G	0.813627	0.186373
rs695965	5	96148366	A	G	0.813627	0.186373
rs34751	5	96149206	A	T	0.813627	0.186373
rs34752	5	96149217	A	G	0.813627	0.186373
rs34753	5	96150911	A	G	0.813627	0.186373
rs34755	5	96151760	A	C	0.452941	0.452941
rs27527	5	96151968	A	C	0.813627	0.186373
rs34756	5	96152383	A	G	0.813627	0.186373
rs34757	5	96152588	A	G	0.813627	0.186373
rs34759	5	96153133	A	G	0.813627	0.186373
rs34760	5	96153491	A	G	0.813627	0.186373
rs34761	5	96153624	A	G	0.746176	0.253824
rs13160231	5	96153790	A	G	0.813627	0.186373
rs34762	5	96153966	A	G	0.813627	0.186373
rs40090	5	96154754	A	G	0.721373	0.278627
rs149482	5	96154879	A	G	0.730098	0.269902
rs40091	5	96154919	A	G	0.813627	0.186373
rs34764	5	96155229	A	G	0.813627	0.186373
rs26493	5	96155318	A	G	0.813627	0.186373
rs28129	5	96155518	A	G	0.813627	0.186373
rs112058251	5	96155900	A	G	0.813627	0.186373
rs40604	5	96155900	A	G	0.813627	0.186373
rs468130	5	96156029	A	G	0.745686	0.254314
rs42443	5	96156224	A	G	0.813627	0.186373
rs151908	5	96156494	A	G	0.813627	0.186373
rs151909	5	96156888	A	G	0.813627	0.186373
rs151910	5	96156956	A	C	0.813627	0.186373
rs151911	5	96157084	A	G	0.813627	0.186373
rs149431	5	96157541	A	G	0.813627	0.186373
rs151953	5	96157648	C	G	0.813627	0.186373
rs151954	5	96157689	A	G	0.813627	0.186373
rs193482	5	96157846	A	G	0.813627	0.186373
rs149544	5	96157854	C	G	0.813627	0.186373
rs35134	5	96159523	A	G	0.813627	0.186373
rs35136	5	96160760	A	T	0.682843	0.317157
rs28513759	5	96161069	A	C	0.813627	0.186373
rs152280	5	96161942	A	C	0.813627	0.186373
rs27645	5	96163439	A	C	0.438333	0.438333
rs187387	5	96164356	A	G	0.428333	0.428333
rs152466	5	96164611	A	G	0.428235	0.428235
rs41135	5	96166026	A	G	0.471471	0.471471
rs190298	5	96166230	A	G	0.428039	0.428039
rs152468	5	96167536	A	G	0.813627	0.186373
rs34737	5	96168080	A	G	0.427843	0.427843
rs2549802	5	96171227	C	G	0.612745	0.387255
rs386690251	5	96171227	C	G	0.612745	0.387255
rs245471	5	96173343	A	G	0.431373	0.431373
rs709669	5	96174446	A	G	0.438333	0.438333
rs2911139	5	96179593	C	G	0.813627	0.186373
rs2216752	5	96185467	A	G	0.813627	0.186373
rs2042381	5	96188666	A	G	0.813627	0.186373
rs2927615	5	96198202	A	G	0.813627	0.186373
rs13157444	5	135336561	A	G	0.432451	0.432451
rs57104529	5	135337232	C	G	0.745294	0.254706
rs116268521	5	137589879	A	G	0.813627	0.186373
rs199928771	5	137589879	A	G	0.813627	0.186373
rs11567999	5	137624587	A	G	0.813627	0.186373
rs13171154	5	139761644	A	G	0.651765	0.348235
rs3097798	5	150584468	A	G	0.813627	0.186373
rs2862717	5	156499054	A	G	0.813627	0.186373
rs2862718	5	156500626	A	G	0.813627	0.186373
rs2862719	5	156500629	A	G	0.813627	0.186373
rs6879197	5	156502878	A	G	0.813627	0.186373
rs28646073	5	156506142	A	G	0.460392	0.460392
rs57297671	5	156507427	A	G	0.813627	0.186373
rs4704845	5	156509476	C	G	0.813627	0.186373
rs4704736	5	156509538	A	G	0.813627	0.186373
rs9313439	5	156513182	C	G	0.813627	0.186373
rs3087616	5	156513282	A	G	0.813627	0.186373
rs4704846	5	156513344	A	G	0.787745	0.212255
rs6861025	5	156519097	A	G	0.813627	0.186373
rs7730175	5	156519560	A	G	0.813627	0.186373
rs71580931	5	156519685	A	G	0.738824	0.261176
rs7726326	5	156519685	A	G	0.738824	0.261176
rs7705724	5	156519686	A	G	0.747745	0.252255
rs6862573	5	156520813	A	G	0.761471	0.238529
rs10067589	5	156524999	A	G	0.813627	0.186373
rs4704848	5	156529191	A	G	0.758431	0.241569
rs6555849	5	156529647	A	G	0.813627	0.186373
rs6873507	5	156529747	A	G	0.781373	0.218627
rs6873659	5	156529852	A	G	0.774412	0.225588
rs6874178	5	156530149	A	T	0.752549	0.247451
rs6878597	5	156530199	A	G	0.752353	0.247647
rs919744	5	156531254	C	G	0.813627	0.186373
rs919745	5	156531279	A	G	0.813627	0.186373
rs919746	5	156531316	A	G	0.813627	0.186373
rs919747	5	156531330	A	G	0.813627	0.186373
rs2902306	5	156531561	A	G	0.813627	0.186373
rs1036199	5	156531736	A	C	0.813627	0.186373
rs1036200	5	156531865	A	G	0.813627	0.186373
rs1964377	5	156532235	A	C	0.721373	0.278627
rs71578926	5	156532235	A	C	0.721373	0.278627
rs7442742	5	156532236	A	G	0.721863	0.278137
rs7445342	5	156532366	A	C	0.813627	0.186373
rs4704849	5	156532928	A	G	0.813627	0.186373
rs4704850	5	156532952	A	G	0.771765	0.228235
rs4704851	5	156533174	A	G	0.813627	0.186373
rs4704737	5	156533219	A	G	0.813627	0.186373
rs10515746	5	156536568	A	C	0.813627	0.186373
rs4704853	5	156536876	A	G	0.813627	0.186373
rs10061463	5	156537760	A	C	0.813627	0.186373
rs6555851	5	156539271	A	G	0.813627	0.186373
rs6861017	5	156540396	A	G	0.813627	0.186373
rs6896579	5	156541376	A	G	0.813627	0.186373
rs6555853	5	156541451	A	G	0.813627	0.186373
rs9790947	5	156542182	A	G	0.813627	0.186373
rs4704854	5	156543114	A	C	0.813627	0.186373
rs1432872	5	156543396	A	C	0.813627	0.186373
rs977257	5	156544437	A	G	0.813627	0.186373
rs2033477	5	156544908	A	G	0.813627	0.186373
rs375940	5	156545612	A	G	0.813627	0.186373
rs422450	5	156546464	A	G	0.813627	0.186373
rs431620	5	156546628	C	G	0.813627	0.186373
rs415392	5	156546990	A	G	0.813627	0.186373
rs378529	5	156547031	A	G	0.813627	0.186373
rs113910776	5	177644691	C	G	0.813627	0.186373
rs56393344	5	177847156	A	G	0.620196	0.379804
rs17648414	5	177851690	A	G	0.590784	0.409216
rs4976776	5	177855823	A	T	0.595784	0.404216
rs11959914	5	177857479	A	G	0.813627	0.186373
rs4383738	5	177866785	A	G	0.813627	0.186373
rs13169031	5	177876545	A	G	0.465392	0.465392
rs4288132	5	177878685	A	G	0.620686	0.379314
rs796463422	5	177878685	A	G	0.620686	0.379314
rs4329031	5	177878687	A	C	0.614314	0.385686
rs10479493	5	177878879	C	G	0.813627	0.186373
rs6601239	5	177879329	A	G	0.813627	0.186373
rs6881003	5	177879478	A	C	0.813627	0.186373
rs7725796	5	177879622	A	G	0.813627	0.186373
rs56135911	5	177879626	A	G	0.813627	0.186373
rs12657817	5	177879732	A	G	0.813627	0.186373
rs55662845	5	177879860	A	G	0.813627	0.186373
rs12652427	5	177880278	A	G	0.813627	0.186373
rs7726272	5	177880549	A	T	0.813627	0.186373
rs2546626	5	177881110	A	G	0.813627	0.186373
rs6867956	5	177881162	A	G	0.813627	0.186373
rs2546627	5	177881892	A	G	0.813627	0.186373
rs2647688	5	177882547	A	G	0.813627	0.186373
rs2672819	5	177882601	A	G	0.813627	0.186373
rs10078495	5	177882629	A	G	0.551275	0.448725
rs2546628	5	177882698	A	G	0.813627	0.186373
rs2672820	5	177882984	A	G	0.813627	0.186373
rs2546629	5	177883242	A	C	0.813627	0.186373
rs1391654	5	177883810	A	G	0.813627	0.186373
rs67405022	5	177884222	A	C	0.610882	0.389118
rs12516264	5	177884471	A	G	0.552745	0.447255
rs2546630	5	177884500	A	G	0.813627	0.186373
rs4976777	5	177884787	C	G	0.813627	0.186373
rs10051479	5	177886112	A	G	0.556569	0.443431
rs13179262	5	177886579	A	G	0.582157	0.417843
rs13179385	5	177886624	A	G	0.558529	0.441471
rs10053433	5	177886913	A	G	0.557059	0.442941
rs2647693	5	177886965	A	G	0.813627	0.186373
rs477842	5	177888014	A	C	0.552451	0.447549
rs678011	5	177888674	A	G	0.813627	0.186373
rs1846371	5	177888966	A	G	0.602353	0.397647
rs1498617	5	177888991	A	T	0.552941	0.447059
rs9332465	5	177890055	A	G	0.607647	0.392353
rs10039491	5	177891489	A	G	0.813627	0.186373
rs2672843	5	177891551	A	G	0.517549	0.482451
rs2840140	5	177892347	A	G	0.813627	0.186373
rs10060223	5	177892870	A	G	0.813627	0.186373
rs2133281	5	177892883	A	G	0.813627	0.186373
rs10069282	5	177892956	A	G	0.813627	0.186373
rs4976780	5	177897625	A	G	0.813627	0.186373
rs13159176	5	177899270	A	G	0.509216	0.490784
rs10040117	5	177900123	C	G	0.604412	0.395588
rs10043416	5	177900178	A	C	0.517745	0.482255
rs11746672	5	177900765	C	G	0.646176	0.353824
rs4976783	5	177901202	A	G	0.813627	0.186373
rs1737234	6	22351804	A	G	0.57451	0.42549
rs386697937	6	22351804	A	G	0.57451	0.42549
rs9462701	6	41294098	A	G	0.813627	0.186373
rs2894435	6	41298186	A	G	0.813627	0.186373
rs6929105	6	46685286	A	G	0.813627	0.186373
rs3799862	6	46687931	A	G	0.813627	0.186373
rs2216463	6	46688729	A	G	0.813627	0.186373
rs116683092	6	47265153	A	G	0.813627	0.186373
rs185818273	6	111943701	A	C	0.813627	0.186373
rs67871424	6	150303868	A	G	0.833137	0.166863
rs11756754	6	152035836	A	G	0.89451	0.10549
rs6975803	7	82962044	A	G	0.813627	0.186373
rs767418030	7	82962044	A	G	0.813627	0.186373
rs6951156	7	82962066	A	G	0.813627	0.186373
rs6971907	7	82962229	A	C	0.813627	0.186373
rs34388701	7	82962827	A	G	0.611569	0.388431
rs10270433	7	82963120	A	T	0.813627	0.186373
rs77761023	7	82963539	A	G	0.813627	0.186373
rs200983693	7	82963917	A	C	0.813627	0.186373
rs386715279	7	82963917	A	C	0.813627	0.186373
rs75139898	7	82963917	A	C	0.813627	0.186373
rs75997093	7	82963918	A	G	0.813627	0.186373
rs7800289	7	82965353	A	G	0.813627	0.186373
rs7789583	7	82965793	A	C	0.813627	0.186373
rs17157487	7	82966725	C	G	0.807941	0.192059
rs79950921	7	82966739	A	G	0.813627	0.186373
rs17157491	7	82966773	A	C	0.807843	0.192157
rs79129027	7	82967111	A	G	0.806176	0.193824
rs80342104	7	82967129	A	G	0.813627	0.186373
rs74772808	7	82967272	A	C	0.813627	0.186373
rs77377734	7	82967366	A	G	0.813627	0.186373
rs112457376	7	82972027	A	G	0.813627	0.186373
rs4360224	7	82973343	A	G	0.813627	0.186373
rs3109786	7	82976912	A	G	0.503235	0.496765
rs3109167	7	82977124	A	T	0.47402	0.47402
rs2722998	7	82978643	A	G	0.502451	0.497549
rs17284906	7	83004981	A	G	0.813627	0.186373
rs17284969	7	83006262	A	G	0.813627	0.186373
rs60909458	7	83007116	A	T	0.813627	0.186373
rs11765320	7	83007190	A	C	0.813627	0.186373
rs10954722	7	83008311	A	C	0.813627	0.186373
rs10273103	7	83009942	A	G	0.813627	0.186373
rs3801478	7	83014938	C	G	0.813627	0.186373
rs3801479	7	83014996	A	G	0.813627	0.186373
rs17213034	7	83015775	A	G	0.813627	0.186373
rs117135631	7	83017155	A	G	0.813627	0.186373
rs3109787	7	83017307	A	G	0.813627	0.186373
rs6975263	7	83017508	A	G	0.81402	0.18598
rs6957116	7	83017646	A	T	0.813627	0.186373
rs13226100	7	83018911	A	G	0.813627	0.186373
rs148567959	7	83019395	A	G	0.813627	0.186373
rs151154818	7	83019405	A	G	0.813627	0.186373
rs144791937	7	83019419	A	G	0.813627	0.186373
rs141458590	7	83019429	A	G	0.813627	0.186373
rs192111882	7	83019573	A	G	0.813627	0.186373
rs2371655	7	83021094	A	G	0.813627	0.186373
rs10252196	7	83021583	A	C	0.813627	0.186373
rs56921187	7	83022451	A	G	0.813627	0.186373
rs73169978	7	83025025	A	G	0.813627	0.186373
rs12666779	7	83027997	A	G	0.813627	0.186373
rs2722974	7	83029438	A	G	0.531863	0.468137
rs2709931	7	83033278	A	G	0.813627	0.186373
rs2709932	7	83033721	A	G	0.813627	0.186373
rs2709933	7	83033881	A	T	0.813627	0.186373
rs3801487	7	83033915	A	G	0.813627	0.186373
rs2709934	7	83033917	A	G	0.813627	0.186373
rs3757606	7	83034238	A	G	0.813627	0.186373
rs3757607	7	83034362	C	G	0.813627	0.186373
rs2245441	7	83034754	A	T	0.813627	0.186373
rs2709935	7	83034899	A	C	0.813627	0.186373
rs3735512	7	83035177	A	G	0.813627	0.186373
rs2709936	7	83035907	C	G	0.813627	0.186373
rs2709937	7	83035937	A	T	0.813627	0.186373
rs796806295	7	83035937	A	T	0.813627	0.186373
rs2722981	7	83035939	A	T	0.813627	0.186373
rs2722982	7	83036029	A	T	0.600588	0.399412
rs2709938	7	83036085	A	G	0.813627	0.186373
rs2709939	7	83036198	C	G	0.813627	0.186373
rs2709940	7	83036221	A	G	0.813627	0.186373
rs2245312	7	83036367	C	G	0.813627	0.186373
rs2709941	7	83036602	A	T	0.813627	0.186373
rs2709942	7	83036861	A	G	0.813627	0.186373
rs2722983	7	83036894	A	G	0.813627	0.186373
rs2722984	7	83037045	A	G	0.813627	0.186373
rs61729612	7	83037731	C	G	0.813627	0.186373
rs2722985	7	83037751	A	C	0.813627	0.186373
rs2245114	7	83038203	A	C	0.813627	0.186373
rs2245107	7	83038354	A	T	0.813627	0.186373
rs2709956	7	83039231	A	G	0.813627	0.186373
rs2709957	7	83039611	C	G	0.813627	0.186373
rs2723039	7	83039683	A	G	0.813627	0.186373
rs2723040	7	83039706	A	G	0.813627	0.186373
rs2723041	7	83039754	A	C	0.813627	0.186373
rs73707827	7	83039780	A	T	0.813627	0.186373
rs2709958	7	83039895	A	G	0.813627	0.186373
rs3109788	7	83040092	A	T	0.813627	0.186373
rs3109789	7	83040112	A	G	0.813627	0.186373
rs9791983	7	83040183	A	G	0.604608	0.395392
rs9791984	7	83040186	A	G	0.604608	0.395392
rs9791985	7	83040203	A	T	0.813627	0.186373
rs3109790	7	83040304	A	C	0.603529	0.396471
rs2723042	7	83040364	A	C	0.813627	0.186373
rs2709959	7	83040531	A	G	0.813627	0.186373
rs2723043	7	83040840	A	C	0.813627	0.186373
rs2709960	7	83040936	A	G	0.813627	0.186373
rs2709961	7	83041051	A	G	0.813627	0.186373
rs2723044	7	83041139	A	G	0.813627	0.186373
rs2709962	7	83041215	A	G	0.813627	0.186373
rs2709965	7	83041457	A	G	0.813627	0.186373
rs2709966	7	83041467	A	G	0.813627	0.186373
rs2723002	7	83042726	A	G	0.813627	0.186373
rs2713154	7	83043268	A	G	0.60451	0.39549
rs2713153	7	83043493	A	G	0.60451	0.39549
rs2255587	7	83043781	A	G	0.604608	0.395392
rs2255582	7	83043942	A	G	0.623824	0.376176
rs2255567	7	83044231	A	T	0.60451	0.39549
rs2371671	7	83044481	C	G	0.813627	0.186373
rs3801493	7	83044485	A	G	0.604412	0.395588
rs2709889	7	83044544	A	C	0.604216	0.395784
rs2723029	7	83044576	A	G	0.604314	0.395686
rs2713152	7	83044868	A	G	0.615196	0.384804
rs2713151	7	83044957	A	C	0.604412	0.395588
rs2709890	7	83045684	A	G	0.604216	0.395784
rs3801499	7	83045877	A	C	0.813627	0.186373
rs2709891	7	83046038	A	G	0.604314	0.395686
rs2713150	7	83046121	A	C	0.605294	0.394706
rs2723031	7	83046231	A	G	0.813627	0.186373
rs2713148	7	83046255	A	C	0.604118	0.395882
rs2723032	7	83046655	A	G	0.604314	0.395686
rs2709893	7	83046886	A	G	0.604314	0.395686
rs2709894	7	83047196	A	G	0.604314	0.395686
rs2709895	7	83047236	A	C	0.604216	0.395784
rs2713147	7	83047441	A	C	0.604216	0.395784
rs2723033	7	83047583	A	G	0.604314	0.395686
rs386715283	7	83047583	A	G	0.604314	0.395686
rs2713146	7	83047585	A	C	0.604314	0.395686
rs2713145	7	83047666	A	G	0.604314	0.395686
rs3801506	7	83047883	A	G	0.813627	0.186373
rs2709896	7	83048362	A	C	0.604412	0.395588
rs2713144	7	83048754	A	T	0.603922	0.396078
rs2723034	7	83049047	A	G	0.604118	0.395882
rs6947452	7	83049283	A	G	0.60402	0.39598
rs12668853	7	83049439	A	G	0.813627	0.186373
rs2713143	7	83050730	A	G	0.813627	0.186373
rs2713142	7	83051282	A	G	0.60049	0.39951
rs6963051	7	83051957	A	C	0.603333	0.396667
rs2713141	7	83052515	A	G	0.599412	0.400588
rs62460802	7	83052869	A	G	0.628922	0.371078
rs2723000	7	83053026	A	G	0.555294	0.444706
rs2722999	7	83053029	A	G	0.568725	0.431275
rs6975460	7	83055813	A	G	0.604412	0.395588
rs2251163	7	83057488	A	G	0.603824	0.396176
rs2713158	7	83058417	C	G	0.603725	0.396275
rs17287452	7	83063088	A	T	0.813627	0.186373
rs12707584	7	83064379	A	C	0.596569	0.403431
rs2713168	7	83067693	A	G	0.601471	0.398529
rs2713170	7	83068426	A	G	0.602647	0.397353
rs2713172	7	83069746	A	G	0.62549	0.37451
rs17215452	7	83070759	A	C	0.813627	0.186373
rs62460805	7	83071031	A	C	0.813627	0.186373
rs62460806	7	83072568	A	G	0.813627	0.186373
rs2713174	7	83075957	A	G	0.601275	0.398725
rs62460808	7	83078476	A	G	0.813627	0.186373
rs62460809	7	83078503	A	G	0.813627	0.186373
rs6952878	7	83078565	A	G	0.59049	0.40951
rs62460810	7	83079655	A	C	0.813627	0.186373
rs62460811	7	83081293	A	G	0.813627	0.186373
rs62460812	7	83082501	C	G	0.813627	0.186373
rs58966817	7	83083229	A	C	0.813627	0.186373
rs56856396	7	83083398	A	C	0.813627	0.186373
rs62460815	7	83085294	A	C	0.813627	0.186373
rs73174515	7	83085717	A	T	0.813627	0.186373
rs73174516	7	83085718	A	C	0.813627	0.186373
rs62460816	7	83085799	A	G	0.813627	0.186373
rs2723026	7	83086521	A	G	0.577451	0.422549
rs12673948	7	83087132	A	G	0.813627	0.186373
rs2466440	7	83087972	A	G	0.599314	0.400686
rs2713179	7	83088269	A	G	0.575784	0.424216
rs2466441	7	83089355	A	G	0.587451	0.412549
rs2466442	7	83089422	C	G	0.593137	0.406863
rs61052369	7	83090676	A	G	0.8	0.2
rs60965858	7	83090757	A	G	0.813627	0.186373
rs62460819	7	83091217	A	G	0.813627	0.186373
rs62460820	7	83091437	A	T	0.813627	0.186373
rs2722997	7	83091534	A	G	0.59402	0.40598
rs62460821	7	83091846	A	C	0.813627	0.186373
rs2466437	7	83092603	A	G	0.514314	0.485686
rs62460822	7	83093078	A	G	0.813627	0.186373
rs6967899	7	83093553	A	G	0.546863	0.453137
rs73174525	7	83096916	A	G	0.813627	0.186373
rs41410246	7	83097120	A	G	0.813627	0.186373
rs41383745	7	83097798	A	G	0.813627	0.186373
rs62476979	7	83100300	A	G	0.813627	0.186373
rs62476980	7	83100662	A	G	0.813627	0.186373
rs62476981	7	83101917	A	G	0.813627	0.186373
rs7811671	7	83105843	C	G	0.515	0.485
rs6467949	7	83106868	A	G	0.527549	0.472451
rs6467950	7	83107274	A	G	0.524412	0.475588
rs6467951	7	83107384	C	G	0.813627	0.186373
rs6976446	7	83108019	A	G	0.813627	0.186373
rs10270844	7	83109037	A	G	0.813627	0.186373
rs7458708	7	83111837	A	G	0.633137	0.366863
rs2255872	7	83113683	A	G	0.813627	0.186373
rs2713189	7	83114212	A	G	0.813627	0.186373
rs12707588	7	83118251	A	G	0.813627	0.186373
rs10237978	7	83118271	A	G	0.630686	0.369314
rs3801514	7	83122918	A	G	0.63098	0.36902
rs3801516	7	83126859	A	G	0.63049	0.36951
rs17445201	7	83130343	C	G	0.633627	0.366373
rs28691114	7	83132809	A	C	0.813627	0.186373
rs6976150	7	83137941	A	G	0.461275	0.461275
rs2535372	7	83144112	A	G	0.813627	0.186373
rs2713139	7	83144909	A	G	0.813627	0.186373
rs2191530	7	83145322	A	G	0.813627	0.186373
rs59720036	7	83146278	A	G	0.632745	0.367255
rs2535371	7	83147251	A	C	0.813627	0.186373
rs17157704	7	83152236	A	G	0.813627	0.186373
rs2535368	7	83157207	A	G	0.813627	0.186373
rs988578	7	83161214	A	G	0.533824	0.466176
rs9642162	7	83163876	C	G	0.532059	0.467941
rs2535362	7	83165719	A	G	0.813627	0.186373
rs145318020	7	100310366	A	G	0.942941	0.0570588
rs74771874	7	100311577	A	G	0.942745	0.0572549
rs116848189	7	100315090	A	G	0.813627	0.186373
rs118009945	7	100328691	A	G	0.813627	0.186373
rs73170778	7	100333558	A	G	0.912451	0.087549
rs146876756	7	100336622	A	G	0.915686	0.0843137
rs138384801	7	100341361	A	G	0.917941	0.0820588
rs148932526	7	100342988	C	G	0.813627	0.186373
rs117747414	7	100353776	A	G	0.813627	0.186373
rs73170784	7	100356921	A	G	0.813627	0.186373
rs314295	7	100369045	A	G	0.885098	0.114902
rs1296022	8	11722355	A	G	0.702255	0.297745
rs1293309	8	11723775	A	G	0.686961	0.313039
rs1293310	8	11725283	A	G	0.676078	0.323922
rs1293311	8	11725388	A	C	0.670882	0.329118
rs1296023	8	11726817	A	G	0.671471	0.328529
rs1736117	8	11731011	A	G	0.692255	0.307745
rs1736118	8	11732318	A	C	0.698725	0.301275
rs1736119	8	11732603	A	C	0.813627	0.186373
rs1736120	8	11732654	A	C	0.813627	0.186373
rs1692803	8	11732675	C	G	0.813627	0.186373
rs2645412	8	11733069	A	G	0.813627	0.186373
rs2740600	8	11733078	A	G	0.813627	0.186373
rs2740601	8	11733165	A	G	0.813627	0.186373
rs7844154	8	11733667	C	G	0.813627	0.186373
rs7828791	8	11733747	A	G	0.813627	0.186373
rs3116070	8	11734178	A	G	0.813627	0.186373
rs3104255	8	11734248	A	T	0.813627	0.186373
rs3116071	8	11734292	A	G	0.813627	0.186373
rs1619003	8	11734618	A	G	0.813627	0.186373
rs1619200	8	11734701	A	G	0.813627	0.186373
rs1620833	8	11734875	A	G	0.813627	0.186373
rs1622599	8	11735088	A	G	0.574314	0.425686
rs2250903	8	11735184	A	C	0.813627	0.186373
rs1624088	8	11735226	A	G	0.813627	0.186373
rs1736121	8	11735303	A	C	0.813627	0.186373
rs904016	8	11735315	A	G	0.813627	0.186373
rs1692807	8	11735631	A	G	0.813627	0.186373
rs904017	8	11735641	A	C	0.813627	0.186373
rs1692808	8	11736030	A	G	0.691863	0.308137
rs2740602	8	11736920	A	G	0.813627	0.186373
rs2472430	8	11738960	A	G	0.813627	0.186373
rs1293281	8	11740469	A	G	0.543922	0.456078
rs966785	8	11742533	C	G	0.699706	0.300294
rs966786	8	11742582	A	G	0.702647	0.297353
rs966787	8	11742769	A	G	0.702745	0.297255
rs1692791	8	11744219	A	C	0.702843	0.297157
rs1630828	8	11745820	A	G	0.813627	0.186373
rs1692795	8	11747540	A	G	0.529118	0.470882
rs1736128	8	11747554	A	T	0.524412	0.475588
rs1692794	8	11747557	A	G	0.524412	0.475588
rs1692792	8	11747653	A	G	0.530588	0.469412
rs2645403	8	11747919	A	T	0.531078	0.468922
rs1736129	8	11748314	A	T	0.535098	0.464902
rs1736130	8	11748623	C	G	0.532549	0.467451
rs1692793	8	11748645	A	G	0.531471	0.468529
rs55894533	8	11749242	A	C	0.649314	0.350686
rs55933859	8	11749271	A	C	0.658725	0.341275
rs34998501	8	11749363	A	G	0.49951	0.49951
rs13264683	8	11749447	A	G	0.533235	0.466765
rs11786661	8	11749505	A	C	0.533725	0.466275
rs11786686	8	11749560	A	G	0.530294	0.469706
rs11775368	8	11749630	A	G	0.533137	0.466863
rs6984214	8	11749793	A	G	0.535196	0.464804
rs7018290	8	11749873	A	T	0.53598	0.46402
rs11783313	8	11750239	C	G	0.532255	0.467745
rs13255792	8	11750655	A	G	0.532745	0.467255
rs56132024	8	11750685	A	G	0.535588	0.464412
rs62493564	8	11751018	A	G	0.659902	0.340098
rs10099282	8	11751096	A	G	0.533725	0.466275
rs11774140	8	11751367	A	G	0.535882	0.464118
rs13265724	8	11751693	A	G	0.536569	0.463431
rs11778074	8	11752010	A	G	0.536275	0.463725
rs6998784	8	31451639	A	G	0.813627	0.186373
rs145755385	8	35471303	A	G	0.813627	0.186373
rs112726781	8	98940741	A	T	0.813627	0.186373
rs74336724	8	108543998	A	G	0.813627	0.186373
rs16876408	8	108547201	A	G	0.813627	0.186373
rs77564308	8	108549998	A	T	0.813627	0.186373
rs10122681	9	5485125	A	G	0.813627	0.186373
rs10119533	9	5485264	A	G	0.433137	0.433137
rs10975139	9	5490027	A	G	0.399412	0.399412
rs6476979	9	5494842	A	G	0.628627	0.371373
rs2149929	9	5502190	A	G	0.53049	0.46951
rs7029402	9	5505822	A	G	0.675784	0.324216
rs16923189	9	5510644	A	G	0.666176	0.333824
rs1360238	9	5514372	A	C	0.657549	0.342451
rs56381807	9	5514919	A	G	0.657255	0.342745
rs59898184	9	5515207	A	C	0.651961	0.348039
rs60702531	9	5515251	A	G	0.651961	0.348039
rs62556118	9	5515990	C	G	0.594118	0.405882
rs73386664	9	5516067	A	G	0.651569	0.348431
rs62556120	9	5516197	A	G	0.595098	0.404902
rs11140328	9	86643954	A	G	0.941078	0.0589216
rs76609392	9	117732959	A	G	0.813627	0.186373
rs11787779	9	117741340	A	G	0.813627	0.186373
rs17817387	9	117744442	A	T	0.813627	0.186373
rs77894381	9	117749523	A	T	0.825686	0.174314
rs77897769	9	117753334	A	G	0.813627	0.186373
rs11787994	9	117753994	A	C	0.813627	0.186373
rs10982489	9	117765116	A	G	0.813627	0.186373
rs10759751	9	117768021	A	G	0.813627	0.186373
rs12684615	9	117768947	A	G	0.813627	0.186373
rs78308451	9	117770637	A	C	0.813627	0.186373
rs16932055	9	117771475	A	G	0.756667	0.243333
rs17239726	9	117771512	A	G	0.813627	0.186373
rs72758630	9	117785153	A	G	0.813627	0.186373
rs72758634	9	117793413	A	C	0.879706	0.120294
rs7021589	9	117804667	A	G	0.813627	0.186373
rs72758637	9	117805201	C	G	0.86598	0.13402
rs6478130	9	117827589	A	G	0.813627	0.186373
rs151192189	9	117831889	A	G	0.864118	0.135882
rs12342409	9	117832975	A	G	0.860784	0.139216
rs1138545	9	117835899	A	G	0.860196	0.139804
rs117778560	9	117850891	A	G	0.813627	0.186373
rs56362862	9	117860448	A	C	0.813627	0.186373
rs62580506	9	117928958	A	G	0.86	0.14
rs1970209	9	117929058	A	G	0.867745	0.132255
rs1877558	10	51992580	A	G	0.638333	0.361667
rs10825481	10	52002308	A	G	0.553529	0.446471
rs2842123	10	52004315	A	G	0.80951	0.19049
rs2842124	10	52006001	A	C	0.697255	0.302745
rs2043616	10	52006681	A	G	0.553529	0.446471
rs1436218	10	52007754	A	C	0.591471	0.408529
rs34982722	10	52007754	A	C	0.591471	0.408529
rs1436219	10	52007755	A	C	0.591471	0.408529
rs7091407	10	52007988	C	G	0.552745	0.447255
rs7071083	10	52008140	A	G	0.556078	0.443922
rs10825493	10	52008996	C	G	0.552843	0.447157
rs1898198	10	52009648	A	G	0.552059	0.447941
rs7917962	10	52011467	C	G	0.551765	0.448235
rs7081577	10	52011840	A	G	0.552451	0.447549
rs2813302	10	52012044	A	G	0.813627	0.186373
rs11004819	10	52013640	A	G	0.552059	0.447941
rs10825497	10	52013832	A	G	0.552647	0.447353
rs2813299	10	52017680	A	G	0.813627	0.186373
rs1124365	10	52017819	A	G	0.553725	0.446275
rs2842126	10	52018482	A	G	0.813627	0.186373
rs2813297	10	52018599	A	G	0.813627	0.186373
rs7898165	10	52019159	A	C	0.55549	0.44451
rs7085483	10	52020770	A	G	0.552059	0.447941
rs10763199	10	52021138	A	G	0.552255	0.447745
rs2842127	10	52021801	A	G	0.813627	0.186373
rs2574935	10	52022282	A	G	0.703039	0.296961
rs2574936	10	52022422	A	G	0.313725	0.313725
rs2574937	10	52022451	A	G	0.71049	0.28951
rs2813296	10	52022602	C	G	0.813627	0.186373
rs2574938	10	52022691	A	G	0.711863	0.288137
rs6481158	10	52023131	A	G	0.813627	0.186373
rs7092476	10	52023306	A	G	0.696961	0.303039
rs2574940	10	52024143	C	G	0.335098	0.335098
rs2574941	10	52024166	C	G	0.342549	0.342549
rs2574942	10	52024256	A	G	0.680784	0.319216
rs4935591	10	52024448	A	T	0.563529	0.436471
rs2813295	10	52025482	C	G	0.813627	0.186373
rs2813294	10	52025987	A	G	0.813627	0.186373
rs2842129	10	52026442	A	G	0.813627	0.186373
rs10740617	10	52027609	A	C	0.631667	0.368333
rs10763209	10	52028150	A	G	0.632941	0.367059
rs10763211	10	52029206	C	G	0.498137	0.498137
rs10825527	10	52029344	A	G	0.815	0.185
rs1436220	10	52032876	A	G	0.813627	0.186373
rs556526008	10	52032876	A	G	0.813627	0.186373
rs141277196	10	54493700	A	G	0.813627	0.186373
rs12573117	10	54503069	C	G	0.41902	0.41902
rs12573118	10	54503092	A	G	0.813627	0.186373
rs996233	10	54503288	A	C	0.418039	0.418039
rs996232	10	54503320	A	G	0.418039	0.418039
rs996231	10	54503368	A	C	0.417941	0.417941
rs996230	10	54503398	A	G	0.417941	0.417941
rs996229	10	54503518	A	C	0.417941	0.417941
rs1992529	10	54504049	A	G	0.418235	0.418235
rs4935342	10	54504352	A	G	0.417647	0.417647
rs4935044	10	54504396	A	G	0.417647	0.417647
rs10824784	10	54504437	A	G	0.813627	0.186373
rs4935343	10	54504587	A	G	0.417647	0.417647
rs4935045	10	54504600	A	G	0.417549	0.417549
rs4935344	10	54504652	A	C	0.813627	0.186373
rs4935345	10	54504663	A	G	0.417353	0.417353
rs12357420	10	54504950	A	G	0.426569	0.426569
rs12360360	10	54504962	A	G	0.426569	0.426569
rs386743745	10	54504962	A	G	0.426569	0.426569
rs12360361	10	54504964	A	G	0.426569	0.426569
rs12359294	10	54504989	A	G	0.416078	0.416078
rs7894353	10	54505077	A	G	0.443725	0.443725
rs10824785	10	54505260	A	G	0.813627	0.186373
rs10824786	10	54505265	A	C	0.417941	0.417941
rs1808917	10	54505769	C	G	0.813627	0.186373
rs7914226	10	54507233	A	C	0.813627	0.186373
rs1443138	10	54507837	C	G	0.813627	0.186373
rs1877134	10	54514763	A	G	0.813627	0.186373
rs10508975	10	54516331	A	G	0.813627	0.186373
rs61844298	10	54516758	A	G	0.813627	0.186373
rs10740519	10	54517687	A	G	0.813627	0.186373
rs11003117	10	54518083	A	T	0.813627	0.186373
rs10824789	10	54518282	C	G	0.813627	0.186373
rs11003118	10	54519150	A	G	0.714902	0.285098
rs61844300	10	54520160	A	C	0.813627	0.186373
rs11003120	10	54522634	A	G	0.813627	0.186373
rs10824792	10	54526206	A	G	0.404314	0.404314
rs930507	10	54528266	C	G	0.813627	0.186373
rs930508	10	54528298	C	G	0.813627	0.186373
rs930509	10	54528353	C	G	0.813627	0.186373
rs1838065	10	54529257	A	G	0.602549	0.397451
rs1838066	10	54529325	A	G	0.602647	0.397353
rs7096206	10	54531685	C	G	0.816863	0.183137
rs11003125	10	54532014	C	G	0.603627	0.396373
rs3925313	10	54533873	A	G	0.813627	0.186373
rs10824796	10	54534613	A	G	0.813922	0.186078
rs2165811	10	54535020	A	G	0.774902	0.225098
rs2384046	10	54535840	A	C	0.814118	0.185882
rs2384045	10	54535862	A	G	0.627941	0.372059
rs2384044	10	54536083	C	G	0.813627	0.186373
rs10824797	10	54536680	A	G	0.557843	0.442157
rs7899547	10	54536839	A	C	0.686863	0.313137
rs10824800	10	54538310	A	C	0.598235	0.401765
rs11003137	10	54539897	A	G	0.813627	0.186373
rs4935347	10	54540783	A	G	0.813627	0.186373
rs10887755	10	89588888	A	G	0.813627	0.186373
rs61866612	10	95335179	A	G	0.813627	0.186373
rs12220062	10	95336139	A	G	0.813627	0.186373
rs2152643	10	95336762	A	G	0.813627	0.186373
rs11187518	10	95336789	A	G	0.813627	0.186373
rs2065875	10	95337247	A	G	0.813627	0.186373
rs12217516	10	95338445	A	G	0.813627	0.186373
rs29001313	10	99227010	A	G	0.813627	0.186373
rs4269847	10	117991102	A	G	0.813627	0.186373
rs7096877	10	117991640	A	G	0.813627	0.186373
rs10787637	10	117991693	A	G	0.813627	0.186373
rs7096912	10	117991819	A	G	0.813627	0.186373
rs1528646	11	14089741	A	C	0.813627	0.186373
rs2697827	11	14090461	A	C	0.487647	0.487647
rs12365614	11	14093889	A	C	0.813627	0.186373
rs2124379	11	18297563	A	G	0.607549	0.392451
rs1046611	11	18300965	A	C	0.668431	0.331569
rs11024601	11	18301605	A	G	0.638235	0.361765
rs11024602	11	18301840	A	G	0.643627	0.356373
rs7945996	11	18303169	A	G	0.651569	0.348431
rs2271997	11	18303404	A	G	0.651863	0.348137
rs3781945	11	18306272	A	G	0.667745	0.332255
rs10766467	11	18310449	A	G	0.393333	0.393333
rs12294486	11	18312637	A	G	0.813627	0.186373
rs4757638	11	18312953	A	G	0.813627	0.186373
rs2305564	11	18317458	A	T	0.813627	0.186373
rs2305565	11	18317699	A	G	0.813627	0.186373
rs11024606	11	18317864	A	C	0.813627	0.186373
rs7478729	11	18319915	A	G	0.813627	0.186373
rs10766468	11	18321943	A	G	0.813627	0.186373
rs386751161	11	18321943	A	G	0.813627	0.186373
rs10766469	11	18323316	C	G	0.813627	0.186373
rs2403254	11	18325146	A	G	0.813627	0.186373
rs11024613	11	18326542	A	G	0.813627	0.186373
rs11024614	11	18326758	A	G	0.813627	0.186373
rs11024616	11	18327324	C	G	0.689118	0.310882
rs11024618	11	18333061	A	T	0.478333	0.478333
rs59102347	11	18333061	A	T	0.478333	0.478333
rs10832918	11	18335684	A	G	0.813627	0.186373
rs10832919	11	18335905	A	G	0.813627	0.186373
rs10741740	11	18338682	A	C	0.616176	0.383824
rs1320633	11	102624885	A	G	0.611863	0.388137
rs519806	11	102675489	A	G	0.537353	0.462647
rs634607	11	102676137	A	T	0.569412	0.430588
rs62636417	11	102699566	A	G	0.913333	0.0866667
rs72983521	11	102730033	A	G	0.813627	0.186373
rs17368890	11	102752600	A	C	0.813627	0.186373
rs61493282	11	102754868	A	G	0.88549	0.11451
rs11225478	11	102785262	A	C	0.706863	0.293137
rs72985551	11	102792972	C	G	0.710294	0.289706
rs1263172	11	116680918	A	G	0.228824	0.228824
rs12419673	11	122899716	A	T	0.797647	0.202353
rs11218926	11	122899726	A	G	0.797451	0.202549
rs35076880	11	122902389	A	G	0.808725	0.191275
rs118117893	11	125819468	A	G	0.813627	0.186373
rs140783947	11	125827209	C	G	0.813627	0.186373
rs116904334	11	125850650	A	G	0.813627	0.186373
rs531233	11	126458942	A	G	0.626373	0.373627
rs529180	11	126470300	A	G	0.813627	0.186373
rs474130	11	126471644	A	G	0.813627	0.186373
rs11220581	11	126551454	C	G	0.789412	0.210588
rs147783742	11	126686695	A	G	0.813627	0.186373
rs2725426	11	132751584	A	G	0.813627	0.186373
rs2725430	11	132752029	A	G	0.813627	0.186373
rs116855703	12	28064421	C	G	0.813627	0.186373
rs76039473	12	28129134	A	G	0.813627	0.186373
rs117501555	12	41056427	A	G	0.813627	0.186373
rs75779055	12	41110185	A	G	0.813627	0.186373
rs61229393	12	41111096	A	G	0.813627	0.186373
rs182248652	12	41153973	C	G	0.813627	0.186373
rs143717456	12	41230867	A	G	0.813627	0.186373
rs117325918	12	41233364	A	G	0.813627	0.186373
rs117152228	12	41255129	A	G	0.813627	0.186373
rs317678	12	69692166	C	G	0.582843	0.417157
rs12370042	12	69692420	C	G	0.599902	0.400098
rs12819406	12	69696400	A	C	0.600196	0.399804
rs10878957	12	69699638	C	G	0.598529	0.401471
rs4274230	12	69700772	A	C	0.598725	0.401275
rs4761154	12	69705362	A	G	0.598137	0.401863
rs4761231	12	69711886	A	T	0.607255	0.392745
rs4761232	12	69712003	A	G	0.489902	0.489902
rs12809946	12	69712608	A	C	0.484608	0.484608
rs12423794	12	69713018	A	G	0.551078	0.448922
rs12425153	12	69713085	A	G	0.599118	0.400882
rs2168028	12	69715913	A	G	0.600294	0.399706
rs10878963	12	69717166	A	C	0.489608	0.489608
rs10878964	12	69720691	A	C	0.59902	0.40098
rs11177599	12	69721970	A	G	0.599118	0.400882
rs4761233	12	69722880	A	G	0.599118	0.400882
rs12827594	12	69729434	A	G	0.512059	0.487941
rs4761234	12	69732105	A	G	0.580588	0.419412
rs2168029	12	69734641	A	C	0.511373	0.488627
rs7959452	12	69735492	A	G	0.510686	0.489314
rs10784774	12	69737879	A	G	0.519706	0.480294
rs10878967	12	69740869	A	G	0.518431	0.481569
rs12812860	12	69746671	A	G	0.524902	0.475098
rs1384	12	69747834	A	G	0.526373	0.473627
rs57954211	12	69748397	A	C	0.594608	0.405392
rs588493	12	69751986	A	G	0.524314	0.475686
rs589448	12	69752200	A	G	0.524314	0.475686
rs518820	12	69752278	A	C	0.527549	0.472451
rs777272	12	69752317	A	G	0.528529	0.471471
rs590681	12	69752436	A	G	0.522059	0.477941
rs7136238	12	69752509	A	C	0.592157	0.407843
rs523398	12	69752775	A	G	0.525882	0.474118
rs2617834	12	69753365	A	G	0.521078	0.478922
rs2617835	12	69753420	A	C	0.520882	0.479118
rs2249093	12	69753512	C	G	0.520882	0.479118
rs623853	12	69753830	A	G	0.519314	0.480686
rs554591	12	69753847	A	G	0.519902	0.480098
rs634512	12	69754012	A	G	0.519902	0.480098
rs11177615	12	69754189	A	G	0.593627	0.406373
rs12811632	12	69755003	A	G	0.591961	0.408039
rs685934	12	69755985	A	G	0.52451	0.47549
rs6581889	12	69757429	A	G	0.584412	0.415588
rs642786	12	69758462	A	G	0.518529	0.481471
rs7303212	12	69758547	A	G	0.591765	0.408235
rs11177619	12	69758871	A	G	0.584412	0.415588
rs315131	12	69761839	A	C	0.518137	0.481863
rs315134	12	69762713	A	G	0.518137	0.481863
rs2291005	12	69764388	A	G	0.584412	0.415588
rs315138	12	69764850	A	T	0.517941	0.482059
rs11177628	12	69765421	A	G	0.584412	0.415588
rs528974	12	69765918	A	T	0.519118	0.480882
rs630725	12	69766554	A	C	0.534118	0.465882
rs11561378	12	69767949	A	G	0.587843	0.412157
rs11177630	12	69767963	C	G	0.586275	0.413725
rs4435046	12	69768750	A	C	0.596078	0.403922
rs4622313	12	69768985	A	G	0.610392	0.389608
rs11177631	12	69769275	A	G	0.582549	0.417451
rs315124	12	69771727	A	G	0.516961	0.483039
rs28778648	12	69771911	A	C	0.587157	0.412843
rs7133487	12	69774377	A	G	0.586176	0.413824
rs501212	12	69774563	A	G	0.602745	0.397255
rs7304714	12	69774618	A	C	0.583529	0.416471
rs1670737	12	69774877	A	G	0.609804	0.390196
rs2870902	12	69775103	A	G	0.586569	0.413431
rs56054057	12	69775972	A	G	0.582549	0.417451
rs4761237	12	69776461	C	G	0.582647	0.417353
rs2603089	12	69776800	A	G	0.516078	0.483922
rs4761239	12	69776886	A	T	0.587843	0.412157
rs2603090	12	69777188	A	G	0.51598	0.48402
rs7980883	12	69778914	A	G	0.582745	0.417255
rs1478464	12	69779789	C	G	0.592647	0.407353
rs4761157	12	69780907	A	G	0.576863	0.423137
rs10878974	12	69781528	C	G	0.583235	0.416765
rs10878975	12	69782044	C	G	0.584804	0.415196
rs7968629	12	69782857	A	G	0.586667	0.413333
rs315111	12	69784695	A	G	0.515098	0.484902
rs899224	12	69784774	A	G	0.582941	0.417059
rs11177643	12	69785712	A	C	0.584706	0.415294
rs11177644	12	69785748	A	G	0.586471	0.413529
rs315113	12	69786543	A	C	0.513922	0.486078
rs144138019	12	94524167	A	G	0.925	0.075
rs7324609	13	28676835	A	G	0.813627	0.186373
rs9551437	13	28677034	A	G	0.813627	0.186373
rs9554259	13	28677292	A	G	0.813627	0.186373
rs113523304	13	28677412	A	G	0.813627	0.186373
rs9551438	13	28678052	A	T	0.813627	0.186373
rs9551439	13	28678114	A	C	0.813627	0.186373
rs9554260	13	28678132	A	G	0.813627	0.186373
rs9551440	13	28678254	A	C	0.813627	0.186373
rs4366576	13	28678488	A	C	0.813627	0.186373
rs9554261	13	28678753	A	G	0.813627	0.186373
rs9551441	13	28678784	A	G	0.813627	0.186373
rs9551442	13	28678790	A	C	0.813627	0.186373
rs7985828	13	28679261	A	T	0.813627	0.186373
rs7984661	13	28679683	A	G	0.813627	0.186373
rs8002175	13	28680073	C	G	0.813627	0.186373
rs12585848	13	28680254	A	G	0.813627	0.186373
rs9554262	13	28680640	A	T	0.828137	0.171863
rs9554264	13	28681355	A	G	0.813627	0.186373
rs59102252	13	28681955	C	G	0.813627	0.186373
rs9551443	13	28682970	A	G	0.813627	0.186373
rs7983678	13	28684022	A	G	0.813627	0.186373
rs9554265	13	28685062	A	G	0.813627	0.186373
rs7322302	13	28687654	A	G	0.813627	0.186373
rs12875129	13	28688337	A	G	0.813627	0.186373
rs1933439	13	28693019	A	G	0.813627	0.186373
rs1933438	13	28693173	A	C	0.813627	0.186373
rs7986351	13	28693910	A	G	0.813627	0.186373
rs77714701	13	28702755	A	G	0.813627	0.186373
rs9534277	13	46578349	A	G	0.696765	0.303235
rs7990238	13	46578379	A	G	0.698039	0.301961
rs7995256	13	46579414	A	T	0.700294	0.299706
rs2896951	13	46581185	A	G	0.70098	0.29902
rs7985754	13	46581287	A	G	0.70098	0.29902
rs2404727	13	46581697	A	G	0.70098	0.29902
rs2404728	13	46581862	A	G	0.70098	0.29902
rs2148414	13	46582368	A	C	0.70098	0.29902
rs2182483	13	46582600	A	G	0.693627	0.306373
rs2182482	13	46582654	A	T	0.700196	0.299804
rs6561280	13	46583691	A	G	0.700882	0.299118
rs9534279	13	46584999	A	G	0.702255	0.297745
rs7990095	13	46587262	C	G	0.703529	0.296471
rs994351	13	46588194	A	G	0.703824	0.296176
rs9534282	13	46588944	A	G	0.703725	0.296275
rs9534283	13	46589256	A	C	0.703725	0.296275
rs1319712	13	46591707	A	G	0.703431	0.296569
rs992631	13	46591989	A	G	0.703333	0.296667
rs7998854	13	46592174	A	C	0.704706	0.295294
rs2148412	13	46595849	A	G	0.693922	0.306078
rs6561281	13	46596601	A	G	0.706373	0.293627
rs4941539	13	46597067	A	T	0.706373	0.293627
rs4942466	13	46597190	A	G	0.694118	0.305882
rs4942467	13	46599817	A	C	0.708725	0.291275
rs7982998	13	46601535	A	G	0.70902	0.29098
rs9534285	13	46601902	A	G	0.707647	0.292353
rs2104516	13	46602123	A	G	0.709216	0.290784
rs2094247	13	46602162	A	G	0.606471	0.393529
rs386770643	13	46602162	A	G	0.606471	0.393529
rs2094246	13	46602163	A	G	0.699706	0.300294
rs2094245	13	46602207	A	G	0.710588	0.289412
rs9534287	13	46603926	A	C	0.699216	0.300784
rs4941540	13	46604710	A	G	0.739216	0.260784
rs9534288	13	46605441	A	G	0.739412	0.260588
rs7981685	13	46605495	A	G	0.709902	0.290098
rs2094244	13	46605803	A	G	0.739412	0.260588
rs111938251	13	46608891	A	T	0.715	0.285
rs7332107	13	46608891	A	T	0.715	0.285
rs7331032	13	46609040	A	G	0.711765	0.288235
rs7331368	13	46609062	C	G	0.711863	0.288137
rs9526132	13	46609364	A	G	0.711863	0.288137
rs9534292	13	46611340	A	G	0.704804	0.295196
rs7328081	13	46611695	A	G	0.711667	0.288333
rs7996875	13	46612836	A	G	0.713922	0.286078
rs2404729	13	46617368	A	G	0.716373	0.283627
rs2404730	13	46617381	A	G	0.716373	0.283627
rs9526134	13	46618046	A	C	0.716569	0.283431
rs4942468	13	46618290	A	C	0.692255	0.307745
rs2404731	13	46618384	A	G	0.74402	0.25598
rs2404732	13	46618611	A	C	0.744118	0.255882
rs962694	13	46619026	A	G	0.742745	0.257255
rs3736944	13	46619316	A	G	0.746078	0.253922
rs150171700	13	46620621	A	G	0.66598	0.33402
rs749958565	13	46620621	A	G	0.66598	0.33402
rs796185886	13	46620621	A	G	0.66598	0.33402
rs9534296	13	46623152	A	C	0.74402	0.25598
rs9534297	13	46624630	A	G	0.747353	0.252647
rs9526135	13	46624992	C	G	0.747647	0.252353
rs9534298	13	46625566	C	G	0.747647	0.252353
rs9534299	13	46625586	A	T	0.747647	0.252353
rs940	13	46627480	C	G	0.76549	0.23451
rs1926447	13	46629944	A	G	0.74049	0.25951
rs1926446	13	46629995	A	C	0.740686	0.259314
rs7989892	13	46630641	A	G	0.76598	0.23402
rs1409435	13	46631660	A	G	0.76598	0.23402
rs3783202	13	46631869	A	G	0.76598	0.23402
rs2296641	13	46632226	A	C	0.766078	0.233922
rs2404963	13	46632836	A	G	0.766373	0.233627
rs1126366	13	46633148	C	G	0.766176	0.233824
rs1126365	13	46633196	A	T	0.766275	0.233725
rs1126364	13	46633394	C	G	0.766373	0.233627
rs1126363	13	46633459	A	G	0.766373	0.233627
rs7987385	13	46634131	A	G	0.766373	0.233627
rs7987953	13	46634395	A	G	0.764608	0.235392
rs1548325	13	46635101	A	G	0.766373	0.233627
rs2897027	13	46636235	A	G	0.766863	0.233137
rs4942470	13	46636652	A	G	0.77098	0.22902
rs1977395	13	46638131	A	G	0.770098	0.229902
rs6561283	13	46640837	A	G	0.770294	0.229706
rs7337140	13	46641481	A	G	0.772451	0.227549
rs9562634	13	46642864	A	C	0.478824	0.478824
rs7331472	13	46644173	A	G	0.773922	0.226078
rs2146886	13	46646711	A	G	0.775	0.225
rs1022953	13	46649126	A	C	0.775392	0.224608
rs1022952	13	46649348	A	G	0.775294	0.224706
rs1581846	13	46650686	A	G	0.762843	0.237157
rs7996394	13	46653503	A	C	0.772451	0.227549
rs9534314	13	46654844	A	G	0.772647	0.227353
rs1409433	13	46655501	A	G	0.772255	0.227745
rs796247555	13	46655501	A	G	0.772255	0.227745
rs2296642	13	46656669	A	G	0.765196	0.234804
rs2897028	13	46656915	A	G	0.772647	0.227353
rs2840241	13	46658903	A	C	0.764314	0.235686
rs2146885	13	46659853	A	G	0.771078	0.228922
rs2146884	13	46660392	A	G	0.763824	0.236176
rs2146883	13	46660576	A	C	0.76049	0.23951
rs2031634	13	46661129	C	G	0.767745	0.232255
rs7139571	13	46662584	A	G	0.773529	0.226471
rs1467665	13	46662919	A	G	0.772843	0.227157
rs4280137	13	46664008	A	G	0.768137	0.231863
rs7330367	13	46664574	A	C	0.762745	0.237255
rs7994803	13	46665060	A	G	0.765882	0.234118
rs9534320	13	46665572	A	G	0.757843	0.242157
rs9567621	13	46665814	A	G	0.767549	0.232451
rs2146882	13	46668111	A	G	0.75049	0.24951
rs1409432	13	46668302	A	G	0.767353	0.232647
rs9534321	13	46669032	A	G	0.767353	0.232647
rs9526143	13	46675991	A	G	0.765196	0.234804
rs2146881	13	46679598	A	G	0.772549	0.227451
rs9526144	13	46680215	A	G	0.762549	0.237451
rs7999168	13	46680264	A	C	0.757647	0.242353
rs9526146	13	46680854	A	G	0.776176	0.223824
rs1326397	13	46682122	A	G	0.777745	0.222255
rs6561290	13	46682460	A	G	0.780588	0.219412
rs2897029	13	46682821	A	G	0.781863	0.218137
rs6561292	13	46683560	A	C	0.779804	0.220196
[truncated: 1,500 more rows]
